# Supplementary material for: Nested Association Mapping of Stem Rust Resistance in Wheat Using Genotyping by Sequencing
Source: PLoS One. 2016 May 17;11(5):e0155760. doi: 10.1371/journal.pone.0155760 (PMC4870046; doi:10.1371/journal.pone.0155760)
Supplement: S5 File — (TXT) [file pone.0155760.s010.txt]

!********************************Marker Type***********************************************
!Marker type: A for common parent (CP); B for the other parent (OP); -1 for missing markers
SNP	ada_11	ada_12	ada_13	ada_14	ada_15	ada_17	ada_18	ada_19	ada_1	ada_21	ada_22	ada_23	ada_24	ada_26	ada_27	ada_28	ada_29	ada_2	ada_30	ada_31	ada_32	ada_33	ada_34	ada_35	ada_37	ada_38	ada_3	ada_41	ada_42	ada_43	ada_44	ada_45	ada_46	ada_47	ada_48	ada_49	ada_50	ada_51	ada_52	ada_54	ada_56	ada_57	ada_58	ada_59	ada_5	ada_61	ada_62	ada_63	ada_64	ada_65	ada_66	ada_67	ada_68	ada_69	ada_6	ada_70	ada_71	ada_72	ada_73	ada_74	ada_75	ada_76	ada_77	ada_78	ada_79	ada_7	ada_81	ada_82	ada_84	ada_8	ada_9	fahari_100	fahari_101	fahari_102	fahari_10	fahari_12	fahari_13	fahari_14	fahari_16	fahari_18	fahari_19	fahari_1	fahari_22	fahari_23	fahari_25	fahari_26	fahari_27	fahari_28	fahari_29	fahari_2	fahari_30	fahari_31	fahari_32	fahari_33	fahari_34	fahari_35	fahari_36	fahari_37	fahari_38	fahari_3	fahari_40	fahari_41	fahari_42	fahari_43	fahari_44	fahari_45	fahari_46	fahari_47	fahari_48	fahari_49	fahari_4	fahari_50	fahari_51	fahari_52	fahari_53	fahari_54	fahari_55	fahari_57	fahari_58	fahari_59	fahari_5	fahari_60	fahari_61	fahari_62	fahari_63	fahari_64	fahari_65	fahari_66	fahari_67	fahari_68	fahari_69	fahari_6	fahari_70	fahari_71	fahari_72	fahari_73	fahari_76	fahari_77	fahari_78	fahari_79	fahari_7	fahari_80	fahari_81	fahari_83	fahari_85	fahari_86	fahari_87	fahari_88	fahari_89	fahari_8	fahari_90	fahari_91	fahari_92	fahari_93	fahari_94	fahari_95	fahari_96	fahari_97	fahari_98	fahari_99	fahari_9	gem_100	gem_101	gem_102	gem_103	gem_104	gem_10	gem_11	gem_12	gem_13	gem_14	gem_15	gem_16	gem_17	gem_18	gem_19	gem_1	gem_20	gem_21	gem_22	gem_23	gem_24	gem_25	gem_26	gem_27	gem_28	gem_29	gem_2	gem_30	gem_31	gem_32	gem_33	gem_34	gem_35	gem_36	gem_37	gem_39	gem_3	gem_40	gem_41	gem_42	gem_43	gem_44	gem_45	gem_46	gem_47	gem_48	gem_49	gem_4	gem_50	gem_51	gem_52	gem_53	gem_54	gem_55	gem_56	gem_57	gem_58	gem_59	gem_60	gem_62	gem_63	gem_65	gem_66	gem_67	gem_68	gem_69	gem_6	gem_70	gem_71	gem_72	gem_73	gem_74	gem_75	gem_77	gem_78	gem_79	gem_7	gem_80	gem_81	gem_82	gem_83	gem_84	gem_85	gem_86	gem_87	gem_88	gem_8	gem_90	gem_91	gem_92	gem_93	gem_94	gem_95	gem_96	gem_98	gem_99	gem_9	kudu_10	kudu_11	kudu_12	kudu_13	kudu_14	kudu_15	kudu_16	kudu_17	kudu_19	kudu_1	kudu_20	kudu_21	kudu_22	kudu_23	kudu_24	kudu_25	kudu_26	kudu_28	kudu_29	kudu_2	kudu_30	kudu_31	kudu_32	kudu_33	kudu_34	kudu_35	kudu_37	kudu_38	kudu_39	kudu_3	kudu_40	kudu_43	kudu_44	kudu_45	kudu_47	kudu_48	kudu_4	kudu_50	kudu_51	kudu_52	kudu_53	kudu_54	kudu_55	kudu_56	kudu_57	kudu_58	kudu_59	kudu_5	kudu_60	kudu_61	kudu_62	kudu_63	kudu_64	kudu_65	kudu_66	kudu_67	kudu_69	kudu_6	kudu_70	kudu_71	kudu_72	kudu_73	kudu_74	kudu_75	kudu_76	kudu_77	kudu_79	kudu_7	kudu_80	kudu_81	kudu_82	kudu_83	kudu_84	kudu_85	kudu_86	kudu_87	kudu_88	kudu_89	kudu_8	kudu_9	kulungu_10	kulungu_12	kulungu_13	kulungu_15	kulungu_17	kulungu_18	kulungu_19	kulungu_1	kulungu_20	kulungu_21	kulungu_22	kulungu_23	kulungu_24	kulungu_25	kulungu_26	kulungu_27	kulungu_28	kulungu_29	kulungu_30	kulungu_31	kulungu_32	kulungu_35	kulungu_36	kulungu_37	kulungu_39	kulungu_3	kulungu_42	kulungu_43	kulungu_44	kulungu_45	kulungu_46	kulungu_47	kulungu_48	kulungu_49	kulungu_4	kulungu_50	kulungu_51	kulungu_52	kulungu_53	kulungu_54	kulungu_55	kulungu_56	kulungu_57	kulungu_58	kulungu_59	kulungu_5	kulungu_62	kulungu_65	kulungu_66	kulungu_67	kulungu_68	kulungu_69	kulungu_6	kulungu_70	kulungu_71	kulungu_72	kulungu_7	kulungu_8	kulungu_9	ngiri_10	ngiri_11	ngiri_12	ngiri_13	ngiri_14	ngiri_15	ngiri_16	ngiri_17	ngiri_18	ngiri_19	ngiri_21	ngiri_23	ngiri_25	ngiri_26	ngiri_27	ngiri_28	ngiri_29	ngiri_2	ngiri_30	ngiri_32	ngiri_33	ngiri_34	ngiri_35	ngiri_36	ngiri_38	ngiri_39	ngiri_3	ngiri_40	ngiri_42	ngiri_43	ngiri_44	ngiri_45	ngiri_46	ngiri_47	ngiri_48	ngiri_49	ngiri_4	ngiri_50	ngiri_51	ngiri_52	ngiri_53	ngiri_54	ngiri_55	ngiri_57	ngiri_58	ngiri_59	ngiri_60	ngiri_61	ngiri_64	ngiri_7	ngiri_8	ngiri_9	paka_103	paka_104	paka_105	paka_107	paka_108	paka_109	paka_10	paka_110	paka_111	paka_112	paka_114	paka_115	paka_116	paka_12	paka_14	paka_15	paka_16	paka_17	paka_18	paka_19	paka_20	paka_22	paka_23	paka_24	paka_25	paka_26	paka_27	paka_28	paka_29	paka_2	paka_30	paka_31	paka_32	paka_33	paka_34	paka_35	paka_36	paka_37	paka_38	paka_39	paka_3	paka_40	paka_41	paka_42	paka_43	paka_44	paka_45	paka_47	paka_48	paka_49	paka_4	paka_50	paka_51	paka_52	paka_53	paka_55	paka_56	paka_57	paka_58	paka_59	paka_5	paka_60	paka_61	paka_62	paka_63	paka_64	paka_65	paka_66	paka_67	paka_68	paka_69	paka_6	paka_70	paka_71	paka_72	paka_73	paka_74	paka_75	paka_76	paka_77	paka_78	paka_79	paka_7	paka_80	paka_81	paka_82	paka_83	paka_84	paka_85	paka_86	paka_87	paka_88	paka_89	paka_8	paka_90	paka_92	paka_93	paka_94	paka_95	paka_96	paka_97	paka_98	paka_99	paka_9	pasa_100	pasa_101	pasa_102	pasa_103	pasa_104	pasa_105	pasa_106	pasa_10	pasa_11	pasa_12	pasa_13	pasa_15	pasa_18	pasa_19	pasa_1	pasa_21	pasa_22	pasa_23	pasa_24	pasa_25	pasa_26	pasa_27	pasa_28	pasa_29	pasa_2	pasa_30	pasa_31	pasa_32	pasa_33	pasa_34	pasa_35	pasa_37	pasa_38	pasa_39	pasa_3	pasa_41	pasa_42	pasa_43	pasa_44	pasa_46	pasa_48	pasa_4	pasa_51	pasa_52	pasa_53	pasa_54	pasa_55	pasa_56	pasa_57	pasa_58	pasa_59	pasa_5	pasa_60	pasa_61	pasa_62	pasa_63	pasa_64	pasa_66	pasa_67	pasa_68	pasa_69	pasa_6	pasa_70	pasa_71	pasa_72	pasa_73	pasa_74	pasa_75	pasa_76	pasa_77	pasa_79	pasa_7	pasa_80	pasa_81	pasa_82	pasa_83	pasa_84	pasa_85	pasa_86	pasa_87	pasa_88	pasa_89	pasa_8	pasa_90	pasa_91	pasa_92	pasa_94	pasa_95	pasa_96	pasa_97	pasa_98	pasa_99	pasa_9	popo_101	popo_102	popo_103	popo_104	popo_105	popo_106	popo_108	popo_109	popo_10	popo_110	popo_111	popo_11	popo_12	popo_13	popo_14	popo_15	popo_16	popo_17	popo_18	popo_19	popo_1	popo_20	popo_21	popo_22	popo_23	popo_25	popo_26	popo_27	popo_28	popo_29	popo_2	popo_30	popo_31	popo_32	popo_33	popo_34	popo_35	popo_36	popo_39	popo_3	popo_40	popo_41	popo_42	popo_43	popo_44	popo_45	popo_46	popo_47	popo_48	popo_49	popo_4	popo_50	popo_51	popo_52	popo_53	popo_54	popo_56	popo_57	popo_58	popo_59	popo_5	popo_60	popo_61	popo_63	popo_66	popo_68	popo_69	popo_6	popo_70	popo_71	popo_72	popo_73	popo_74	popo_76	popo_77	popo_78	popo_79	popo_7	popo_81	popo_82	popo_83	popo_84	popo_85	popo_86	popo_87	popo_88	popo_8	popo_90	popo_91	popo_92	popo_93	popo_94	popo_95	popo_96	popo_97	popo_98	popo_9	romany_101	romany_102	romany_104	romany_105	romany_106	romany_107	romany_109	romany_10	romany_110	romany_111	romany_113	romany_114	romany_115	romany_116	romany_117	romany_119	romany_120	romany_121	romany_122	romany_123	romany_124	romany_125	romany_126	romany_12	romany_13	romany_14	romany_15	romany_16	romany_18	romany_19	romany_1	romany_20	romany_21	romany_22	romany_23	romany_24	romany_25	romany_26	romany_27	romany_28	romany_29	romany_2	romany_30	romany_31	romany_34	romany_35	romany_37	romany_38	romany_39	romany_40	romany_41	romany_42	romany_43	romany_44	romany_45	romany_46	romany_48	romany_49	romany_4	romany_50	romany_51	romany_52	romany_53	romany_54	romany_55	romany_56	romany_57	romany_58	romany_59	romany_5	romany_60	romany_62	romany_63	romany_64	romany_65	romany_66	romany_67	romany_68	romany_69	romany_6	romany_71	romany_72	romany_73	romany_74	romany_75	romany_76	romany_77	romany_79	romany_7	romany_80	romany_82	romany_83	romany_84	romany_85	romany_86	romany_87	romany_88	romany_8	romany_90	romany_91	romany_92	romany_93	romany_94	romany_95	romany_96	romany_97	romany_98	romany_99	romany_9	
1A_61707187                          A A A A A A A B B A B A B A A A A A A A B A A B A A A A B A A A A A B A B A B A A A B A B A A B A B A A B A A A B A A A A A B A B A A B A A B A A B A A A B A B A A B A A A A B A A A A A A A B B A B A A A A A A B A A A A B A A A A A A A A A A A A A A A A B A B A A A B A A A A A A A A A A A B A A A A A A B A A A A A A B A A A A A A A B A A A B A A B A A B B A A B A A A A A B A A A A A A A A A A A A A B A A A A A A A A A A A A A A A A A A A A B A A A A A A B B A A A A A A A A A B A B A A B A A A A A A A A A A A A A B A A A A A B A A A A B A A B A A A A A A B A A A A A A A A B A A A A B A B A A A A A A A A B A A A A A A A A A B A A A A A B A A A A B A A A A A B A A A A A B A A A A A A A A A A A B B B A B A A B A A A A A A A B A A A A A A A B A A B A A A A A A A A A A A A B B B A B A A B B A A B A A A A A A A A A A B A A A A B B A A A B A A A A A A A A A A A A B A A A B A A A B A A A A A A A B A B A A A A A A A A A A A A A A A A A B A B A A B A B A A A A A B A A A B A A A A A A A A A A A A A A A A A A A A A A A A A A A A A A B A A A B A A A A A B B A B A A A A A A B A A A A A A A A A A A A B A A B A B A A A B A A B B A A A A A A B A A A A A A A A B A A A A B A B A A A A A B A A A A A A A A A B A A B B A A A A B A B A B A A A A A A A B A B A B B A B A A A A A A B A A A A B A B A A A A A B A A A A A A A A A A A A A A A B A A A A A B A A A A A A A A A B A A B A A A A A A A B A A A A A A A A A B A A B A A A B A B A A A A A A A A B A A A A B A B A A A A A A B A A A A B A A B A A B B A A A B A B A A A A A A A A A A A B A A A A B A B A A A A A A A A A A A A A A A A A B A A A B A A B A A B A A A A A A A B A A A A A A A A A A A A A A A A B A A A A A A A A A A A A B A A B B A A A A A A B A
1A_129333209                         A A A A A A A A A A A A A A A A A A A A A A A A A A A A A A A A A A A A A A A A A A A A A A A A A A A A A A A A B A A A A A A A A A A A A A A A A B A A A A A A A A A A A A A A A A A A A A A A A A A A A A A A A A A A A A A A A A A A A A A A A A A A A A A A A A A A A A A A A A A A A A A A A A A A A A A A A A A A A A A A A A A A A A A A A A A A A A A A A A A A A A A B A A A A A A A A A A A A A A A A A A A A A A A A A A A A A A A A A A A A A A A A A A A A A B A A A A A A A A B A A A A A A B A A A A A A A A A A A A A A A A A A A A A A A A A A A A A A A A A A A A A A A A A A A A A A A A A A A A A A A A A A A A A A A A A A A A A A A A A A A A A A A A A A A A A A A A A A A A A A A A A A A A A A A A A A A A A A A A A A A A A A A A A A A A A A A A A A A A A A A A A A A A A A A A A A A A A A A A A A A A A A A A A A A A A A A A A A A B A A A A A A A A A A A A A A A A A A A A A A A A A A A A A A A A A A A A A A A A A A A A A A A A A A A A A A A A A A A A A A A A A A A A A A A A A A A A A A A A A A A A A A A A A A A A A A A A A A A A A A A A A A A A A A A A A A A A A A A A A A A A A A A A A A A A A A A A A A A A A A A A A A A A A A A A A A A A A A A A A A A A A A A A A A A A A A A A A A A A A A A A A A A A A A A A A A A A A A A A A A A A A A A A A A A A A A A A A A A A A A A A A A A A A A A A A A A A A A A A A A A A A A A A A A A A A A A A A A A A A A A A A A A A A A A A A A A A A A A A A A A A A A A A A A A A A A A A A A A A A A A A A A A A A A A A A A A A A A A A A A A A A A A A A A A A A A A A A A A A A A A A A A A A A A A A A A A A A A A A A A A A A A A A A A A A A B A A A B A A A A A A A A A A A A A A A A A A A A A A A A A A A A A A A A A A A A A A A A A A A A A A A A A A A A A A B A
1A_46535681                          A A A A A A A A A A A A A A A A A A A A A A A A A A A A A A A A A A A A A A A A A A A A A A A A A A A A A A A A B A A A A A A A A A A A A A A A A B A A A A A A A A A A A A A A A A A A A A A A A A A A A A A A A A A A A A A A A A A A A A A A A A A A A A A A A A A A A A A A A A A A A A A A A A A A A A A A A A A A A A A A A A A A A A A A A A A A A A A A A A A A A A A B A A A A A A A A A A A A A A A A A A A A A A A A A A A A A A A A A A A A A A A A A A A A A B A A A A A A A A B A A A A A A B A A A A A A A A A A A A A A A A A A A A A A A A A A A A A A A A A A A A A A A A A A A A A A A A A A A A A A A A A A A A A A A A A A A A A A A A A A A A A A A A A A A A A A A A A A A A A A A A A A A A A A A A A A A A A A A A A A A A A A A A A A A A A A A A A A A A A A A A A A A A A A A A A A A A A A A A A A A A A A A A A A A A A A A A A A A B A A A A A A A A A A A A A A A A A A A A A A A A A A A A A A A A A A A A A A A A A A A A A A A A A A A A A A A A A A A A A A A A A A A A A A A A A A A A A A A A A A A A A A A A A A A A A A A A A A A A A A A A A A A A A A A A A A A A A A A A A A A A A A A A A A A A A A A A A A A A A A A A A A A A A A A A A A A A A A A A A A A A A A A A A A A A A A A A A A A A A A A A A A A A A A A A A A A A A A A A A A A A A A A A A A A A A A A A A A A A A A A A A A A A A A A A A A A A A A A A A A A A A A A A A A A A B A A A A A A A A A A A A A A A A A A A A A A A A A A A A A A A A A A A A A A A A A A A A A A A A A A A A A A A A A A A A A A A A A A A A A A A A A A A A A A A A A A A A A A A A A A A A A A A A A A A A A A A A A A A A A A A A A A A A A A A A B A A A B A A A A A A A A A A A A A A A A A A A A A A A A A A A A A A A A A A A A A A A A A A A A A A A A A A A A A A B A
1A_36274179                          A A A A A A A A A A A A A A A A A A A A A A A A A A A A A A A A A A A A A A A A A A A A A A A A A A A A A A A A B A A A A A A A A A A A A A A A A B A A A A A A A A A A A A A A A A A A A A A A A A A A A A A A A A A A A A A A A A A A A A A A A A A A A A A A A A A A A A A A A A A A A A A A A A A A A A A A A A A A A A A A A A A A A A A A A A A A A A A A A A A A A A A B A A A A A A A A A A A A A A A A A A A A A A A A A A A A A A A A A A A A A A A A A A A A A B A A A A A A A A B A A A A A A B A A A A A A A A A A A A A A A A A B A A A A A A A A A A A A A A A A A A A A A A A A A A A A A A A A A A B A A A A A A A A A A A A A A A A A A A A A A A A A A A A A A A A A A A A A A A A A A A A A A A A A A A A A A A A A A A A A A A A A A A A A A A A A A A A A A A A A A A A A A A A A A A A A A A A A A A A A A A A A A A A A A A A A A A A A A B A A A A A A A A A A A A A A A A A A A A A A A A A A A A A A A A A A A A A A A A A A A A A A A A A A A A A A A A A A A A A A A A A A A A A A A A A A A A A A A A A A A A A A A A A A A A A A A A A A A A A A A A A A A A A A A A A A A A A A A A A A A A A A A A A A A A A A A A A A A A A A A A A A A A A A A A A A A A A A A A A A A A A A A A A A A A A A A A A A A A A A A A A A A A A A A A A A A A A A A A A A A A A A A A A A A A A A A A A A A A A A A A A A A A A A A A B A A A A A A A A A A A B A A A A A A A B A A A A A A A A A A A A A A A A A A A A A A A A A A A A A B A A A A A A A A A A A B A A B A A A A A A B A A A B A A A A A A A A B A A B A A A A A A A A A A A A A A A A A A A A A A A A A A A A A A A A A A A A A A A A A A A A A A A A A A A A B A A A B A A A A A A A A A A A A A A A A A A A A A A A A A A A A A A A A A A A A A A A A A A A A A A A A A A A A A A B A
1A_232818277                         A A A A A A A A A A A A A A A A A A A A A A A A A A A A A A A A A A A A A A A A A A A A A A A A A A A A A A A A A A A A A A A A A A A A A A A A A B A A A A A A A A A A A A A A A A A A A A A A A A A A A A A A A A A A A A A A A A A A A A A A A A A A A A A A A A A A A A A A A A A A A A A A A A A A A A A A A A A A A A A A A A A A A A A A A B A A A A B A A A A A A A A B A B A A B A A A A A A A A A A A A A B A A A A A A A A A A A A A A A A B A A A A A A A A A B A A A A A A A A B A A A A A B B A B A A A A A A A A A A A A A B A B A A B A A A A A A A A A A A A A A A A A A A A B B A A A A A A A A A B A B A A A A A A A A A A B A A A A A A A A A B B A A B A A A A A A A A A A A A A A A A A A A A A A A A A A A A A A A A A A A A A A A A A A A A A A A A A A A A A A A A A A A A A A A A A A A A A A A A A A A A A A A A A A A A A A A A A A A B A A A A A A A A A A A A A A A A A A A A A A A A A A A A A A A A A A A A A A A A A A A A A A A A A A A A A A A A A A A A A A A A A A A A A A A A A A A A A A A A A A A A A A A A A A A A A A A A A A A A A A A A A A A A A A A A A A A A A A A A A A A A A A A A A A A A A A A A A A A A A A A A A A A A A A A A A A A A A A A A A A A A A A A A A A A A A A A A A A A A A A A A A A A A A A A A A A A A A A A A A A A A A A A A A A A A A A A A A A A A A A A A A A A A A A A A B A A A A A A A A A A A B A A A A A A A B A A A A A A A A A A A A A A A A A A A A A A A A A A A A A B A A A A A A A A A A A B A A B A A A A A A B A A A B A A A A A A A A B A A B A A A A B A B A A A A B A A B A A A A A A B A A B A A A A A A A A A A A A A A A A A A A A A A A A A A A B A A B B A A A A A A A A A A B A A A A A A A A A A A A A A A A A A A A A A A A A A A B A A A A A A A B A A A B A A B B A
1A_133612650                         A A A A A A A A A A A A A A A A A A A A A A A A A A A A A A A A A A A A A A A A A A A A A A A A A A A A A A A A A A A A A A A A A A A A A A A A A B A A A A A A A A A A A A A A A A A A A A A A A A A A A A A A A A A A A A A A A A A A A A A A A A A A A A A A A A A A A A A A A A A A A A A A A A A A A A A A A A A A A A A A A A A A A A A A A B A A A A B A A A A A A A A B A B A A B A A A A A A A A A A A A A B A A A A A A A A A A A A A A A A B A A A A A A A A A B A A A A A A A A B A A A A A B B A B A A A A A A A A A A A A A B A B A A B A A A A A A A A A A A A A A A A A A A A B B A A A A A A A A A B A B A A A A A A A A A A B A A A A A A A A A B B A A B A A A A A A A A A A A A A A A A A A A A A A A A A A A A A A A A A A A A A A A A A A A A A A A A A A A A A A A A A A A A A A A A A A A A A A A A A A A A A A A A A A A A A A A A A A A B A A A A A A A A A A A A A A A A A A A A A A A A A A A A A A A A A A A A A A A A A A A A A A A A A A A A A A A A A A A A A A A A A A A A A A A A A A A A A A A A A A A A A A A A A A A A A A A A A A A A A A A A A A A A A A A A A A A A A A A A A A A A A A A A A A A A A A A A A A A A A A A A A A A A A A A A A A A A A A A A A A A A A A A A A A A A A A A A A A A A A A A A A A A A A A A A A A A A A A A A A A A A A A A A A A A A A A A A A A A A A A A A A A A A A A A A B A A A A A A A A A A A B A A A A A A A B A A A A A A A A A A A A A A A A A A A A A A A A A A A A A B A A A A A A A A A A A B A A B A A A A A A B A A A B A A A A A A A A B A A B A A A A B B B B B B B B B B B B B A B B B B A B B B B B B B B B B B B B B B B B B A B B B B B B B B B B B B B B B A B B B B B B A B B B B B B B B A B B B B B B B B A B B B B B B B B B B B B B B A B B B B B B B B B B B B B B B
1A_62757428                          A A A A A A A A A A A A A A A A A A A A A A A A A A A A A A A A A A A A A A A A A A A A A A A A A A A A A A A A A A A A A A A A A A A A A A A A A B A A A A A A A A A A A A A A A A A A A A A A A A A A A A A A A A A A A A A A A A A A A A A A A A A A A A A A A A A A A A A A A A A A A A A A A A A A A A A A A A A A A A A A A A A A A A A A A B A A A A B A A A A A A A A B A B A A B A A A A A A A A A A A A A B A A A A A A A A A A A A A A A A B A A A A A A A A A B A A A A A A A A A A A A A A B B A B A A A A A A A A A A A A A B A B A A B A A A A A A A A A A A A A A A A A A A A B B A A A A A A A A A B A B A A A A A A A A A A B A A A A A A A A A B B A A B A A A A A A A A A A A A A A A A A A A A A A A A A A A A A A A A A A A A A A A A A A A A A A A A A A A A A A A A A A A A A A A A A A A A A A A A A A A A A A A A A A A A A A A A A A A B A A A A A A A A A A A A A A A A A A A A A A A A A A A A A A A A A A A A A A A A A A A A A A A A A A A A A A A A A A A A A A A A A A A A A A A A A A A A A A A A A A A A A A A A A A A A A A A A A A A A A A A A A A A A A A A A A A A A A A A A A A A A A A A A A A A A A A A A A A A A A A A A A A A A A A A A A A A A A A A A A A A A A A A A A A A A A A A A A A A A A A A A A A A A A A A A A A A A A A A B A A A A A A A A A A A A A A A A A A A A A A A A A A A A A A A A B A A A A A A A A A A A B A A A A A A A B A A A A A A A A A A A A A A A A A A A A A A A A A A A A A B A A A A A A A A A A A B A A B A A A A A A B A A A B A A A A A A A A B A A B A A A A B B B B B B B B B B B B B A B B B B A B B B B B B B B B B B B B B B B B B A B B B B B B B B B B B B B B B A B B B B B B A B B B B B B B B A B B B B B B B B A B B B B B B B B B B B B B B A B B B B B B B B B B B B B B B
1A_110426335                         A A A A A A A A A A A A A A A A A A A A A A A A A A A A A A A A A A A A A A A A A A A A A A A A A A A A A A A A A A A A A A A A A A A A A A A A A B A A A A A A A A A A A A A A A A A A A A A A A A A A A A A A A A A A A A A A A A A A A A A A A A A A A A A A A A A A A A A A A A A A A A A A A A A A A A A A A A A A A A A A A B A B B B A B B B B B B A B B B A B A B A B B B B B A B B A B A A B B B B B B A B B A B B A B B B A B B B A B B B A B B B A B B A B B B B B A B B B B A B A A B A B B B B B B A A B A B A B A B A A A A B A B A A B A A A A A A A A A A A A A A A A A A A A B B A A A A A A A A A B A B A A A A A A A A A A B A A A A A A A A A B B A A B A A A A A A A A A A A A A A A A A A A A A A A A A A A A A A A A A A A A A A A A A A A A A A A A A A A A A A A A A A A A A A A A A A A A A A A A A A A A A A A A A A A A A A A A A A A B A A A A A A A A A A A A A A A A A A A A A A A A A A A A A A A A A A A A A A A A A A A A A A A A A A A A A A A A A A A A A A A A A A A A A A A A A A A A A A A A A A A A A A A A A A A A A A A A A A A A A A A A A A A A A A A A A A A A A A A A A A A A A A A A A A A A A A A A A A A A A A A A A A A A A A A A A A A B A A A A B A A A A A A A A A A A A A A A A A A A A A A A A A A A B A A A A A A A B A A B A A A A A A A A A A A A A A A A A A A A A A A A A A B A A A A A B A A A A A A A A A A A B A A A A A A A B A A A A A A A A A A A A A A A A A A A A A A A A A A A A A B A A A A A A A A A A A B A A B A A A A A A B A A A B A A A A A A A A B A A B A A A A B B B B B B B B B B B B B A B B B B A B B B B B B B B B B B B B B B B B B A B B B B B B B B B B B B B B B A B B B B B B A B B B B B B B B A B B B B B B B B A B B B B B B B B B B B B B B A B B B B B B B B B B B B B B B
1A_71582342                          A A A A A A A A A A A A A A A A A A A A A A A A A A A A A A A A A A A A A A A A A A A A A A A A A A A A A A A A A A A A A A A A A A A A A A A A A B A A A A A A A A A A A A A A A A A A A A A A A A A A A A A A A A A A A A A A A A A A A A A A A A A A A A A A A A A A A A A A A A A A A A A A A A A A A A A A A A A A A A A A A B A B B B A B B B B B B A B B B A B A B A B B B B B A B B A B A A B B B B B B A B B A B B A B B B A B B B A B B B A B B B A B B A B B B B B A B B B B A B A A B A B B B B B B A A B A B A B A B A A A A B A B A A B A A A A A A A A A A A A A A A A A A A A B B A A A A A A A A A B A B A A A A A A A A A A B A A A A A A A A A B B A A B A A A A A A A A A A A A A A A A A A A A A A A A A A A A A A A A A A A A A A A A A A A A A A A A A A A A A A A A A A A A A A A A A A A A A A A A A A A A A A A A A A A A A A A A A A A B A A A A A A A A A A A A A A A A A A A A A A A A A A A A A A A A A A A A A A A A A A A A A A A A A A A A A A A A A A A A A A A A A A A A A A A A A A A A A A A A A A A A A A A A A A A A A A A A A A A A A A A A A A A A A A A A A A A A A A A A A A A A A A A A A A A A A A A B B B A A B B B B B A B B B B B A A B B B A A B A B B A A A B B A A B B B B B A B B B A A A A A A A B A B B B B B A A A B B B A B B B B A A A A B A B A B B A B A A B A A B B B B B A B A A A A A B A A A A A A A A A A A B A A A A A A A B A A A A A A A A A A A A A A A A A A A A A A A A A A A A A B A A A A A A A A A A A B A A B A A A A A A B A A A B A A A A A A A A B A A B A A A A B B B B B B B B B B B B B A B B B B A B B B B B B B B B B B B B B B B B B A B B B B B B B B B B B B B B B A B B B B B B A B B B B B B B B A B B B B B B B B A B B B B B B B B B B B B B B A B B B B B B B B B B B B B B B
1A_110426387                         A A A A A A A A A A A A A A A A A A A A A A A A A A A A A A A A A A A A A A A A A A A A A A A A A A A A A A A A A A A A A A A A A A A A A A A A A A A A A A A A A A A A A A A A A A A A A A A A A A A A A A A A A A A A A A A A A A A A A A A A A A A A A A A A A A A A A A A A A A A A A A A A A A A A A A A A A A A A A A A A A B A B B B A B B B B B B A B B B A B A B A B B B B B A B B A B A A B B B B B B A B B A B B A B B B A B B B A B B B A B B B A B B A B B B B B A B B B B A B A A B A B B B B B B A A B A B A B A B A A A A B A B A A B A A A A A A A A A A A A A A A A A A A A B B A A A A A A A A A B A B A A A A A A A A A A B A A A A A A A A A B B A A B A A A A A A A A A A A A A A A A A A A A A A A A A A A A A A A A A A A A A A A A A A A A A A A A A A A A A A A A A A A A A A A A A A A A A A A A A A A A A A A A A A A A A A A A A A A B A A A A A A A A A A A A A A A A A A A A A A A A A A A A A A A A A A A A A A A A A A A A A A A A A A A A A A A A A A A A A A A A A A A A A A A A A A A A A A A A A A A A A A A A A A A A A A A A A A A A A A A A A A A A A A A A A A A A A A A A A A A A A A A A A A A A A A A A A A A A A A A A A A A A A A A A A A A A A A A A B A A A A A A A A A A B A A A A A A A A A A A A A A A B B A B A A A A A B A A B A B A A A A A A A A A A A A A A A A A A B A A A A A A A A A A A B A A A A A A A A A A A B A A A A A A A B A A A A A A A A A A A A A A A A A A A A A A A A A A A A A B A A A A A A A A A A A B A A B A A A A A A B A A A B A A A A A A A A B A A B A A A A B B B B B B B B B B B B B B B B B B B B B B B B B B B B B B B B B B B B B B B B B B B B B B B B B B B B B B B B B B B B A B B B B B B B B A B B B B B B B B A B B B B B B B B B B B B B B B B B B B B B B B B B B B B B B
1A_111425966                         A A A A A A A A A A A A A A A A A A A A A A A A A A A A A A A A A A A A A A A A A A A A A A A A A A A A A A A A A A A A A A A A A A A A A A A A A A A A A A A A A A A A A A A A A A A A A A A A A A A A A A A A A A A A A A A A A A A A A A A A A A A A A A A A A A A A A A A A A A A A A A A A A A A A A A A A A A A A A A A A A B A B B B A B B B B B B A B B B A B A B A B B B B B A B B A B A A B B B B B B A B B A B B A B B B A B B B A B B B A B B B A B B A B B B B B A B B B B A B A A B A B B B B B B A A B A B A B A B A A A A B A B A A B A A A A A A A A A A A A A A A A A A A A B B A A A A A A A A A B A B A A A A A A A A A A B A A A A A A A A A B B A A B A A A A A A A A A A A A A A A A A A A A A A A A A A A A A A A A A A A A A A A A A A A A A A A A A A A A A A A A A A A A A A A A A A A A A A A A A A A A A A A A A A A A A A A A A A A B A A A A A A A A A A A A A A A A A A A A A A A A A A A A A A A A A A A A A A A A A A A A A A A A A A A A A A A A A A A A A A A A A A A A A A A A A A A A A A A A A A A A A A A A A A A A A A A A A A A A A A A A A A A A A A A A A A A A A A A A A A A A A A A A A A A A A A A A A A A A A A A A A A A A A A A A A A A A A A A A B A A A A A A A A A A B A A A A A A A A A A A A A A A B B A B A A A A A B A A B A B A A A A A A A A A A A A A A A A A A B A A A A A A A B B B B B B B B B B B B B B B B B B B B B B A B B B B B B B B B B B B B B B B B B B B B B B B B B B B B B B B B B B B B B B B B B B B B B B B B B B B B B B B B B B B B B B B B B B B B B B B B B B B B B B B B B B B B B B B B B B B B B B B B B B B B B B B B B B B B B B B B B B B B B B B B B B B B B B B B B B B B B A B B B B B B B B A B B B B B B B B A B B B B B B B B B B B B B B B B B B B B B B B B B B B B B B
1A_86511484                          A A A A A A A A A A A A A A A A A A A A A A A A A A A A A A A A A A A A A A A A A A A A A A A A A A A A A A A A A A A A A A A A A A A A A A A A A A A A A A A A A A A A A A A A A A A A A A A A A A A A A A A A A A A A A A A A A A A A A A A A A A A A A A A A A A A A A A A A A A A A A A A A A A A A A A A A A A A A A A A A A B A B B B A B B B B B B A B B B A B A B A B B B B B A B B A B A A B B B B B B A B B A B B A B B B A B B B A B B B A B B B A B B A B B B B B A B B B B A B A A B A B B B B B B A A B A B A B A B A A A A B A B A A B A A A A A A A A A A A A A A A A A A A A B B A A A A A A A A A B A B A A A A A A A A A A B A A A A A A A A A B B A A B A A A A A A A A A A A A A A A A A A A A A A A A A A A A A A A A A A A A A A A A A A A A A A A A A A A A A A A A A A A A A A A A A A A A A A A A A A A A A A A A A A A A A A A A A A A B A A A A A A A A A A A A A A A A A A A A A A A A A A A A A A A A A A A A A A A A A A A A A A A A A A A A A A A A A A A A A A A A A A A A A A A A A A A A A A A A A A A A A A A A A A A A A A A A A A A A A A A A A A A A A A A A A A A A A A A A A A A A A A A A A A A A A A A A A A A A A A A A A A A A A A A A A A A A A A A A A A A A A A A A A A A A A A A A A A A A A A A A A A A A A A A A A A A A A A A A A A A A A A A A A A A A A A A A A A A A B A A A A A A A B B B B B B B B B B B B B B B B B B B B B B A B B B B B B B B B B B B B B B B B B B B B B B B B B B B B B B B B B B B B B B B B B B B B B B B B B B B B B B B B B B B B B B B B B B B B B B B B B A B A A A A A A A A A A B A A A A A A A A A A A A A A A A A B A A A A A A A A A B B A A A A A A A A A A A A A A A A A A A A A A B A A A A A A A A A B A A A A A A A A A B A A A A A A B A B A B B A A A B A A A A A A A A
1A_111436102                         A A A A A A A A A A A A A A A A A A A A A A A A A A A A A A A A A A A A A A A A A A A A A A A A A A A A A A A A A A A A A A A A A A A A B A A A A A A A A A A A A A A A A A A A A A A A A A A A A A A A A A A A A A A A A A A A B A A A A A A A A A A A A A A A A A A A A A A A A A A A A A A A A A A A A A A A A A A B A A A A A B A B B B A B B B B B B A B B B A B A B A B B B B B A B B A B A A B B B B B B A B B A B B A B B B A B B B A B B B A B B B A B B A B B B B B A B B B B A B A A B A B B B B B B A A B A B A B A B A A A A B A B A A B A A A A A A A A A A A A A A A A A A A A B B A A A A A A A A A B A B A A A A A A A A A A B A A A A A A A A A B B A A B A A A A A A A A A A A A A A A B A A A A A A A A A A A A A A A A A A A A A A A A A A A A A A A A A A A A A A A A A B A A A A A A A A A A A A A A A A A A A A A A A A A A A A A A A A A B A A A A A A A A A A A A A A A A A A A A A A A A A A A A A A A A A A A A A A A A A A A A A A A A A A A A A A A A A A A A A A A A A A A A A A A A A A A A A A A A A A A A A A A A A A A A A A A A A A A A A A A A A A A A A A A A A A A A A A A A A A A A A A A A A A A A A A A A A A A A A A A A A A A A A A A A A A A A A A A A A A A A A A A A A A A A A A A A A A A A A A A A A A A A A A A A A A A A A A A A A A A A A A A A A A A A A A A A A A A A B A A A A A A A B B B B B B B B B B B B B B B B B B B B B B A B B B B B B B B B B B B B B B B B B B B B B B B B B B B B B B B B B B B B B B B B B B B B B B B B B B B B B B B B B B B B B B B B B B B B B B B B B A B A A A A A A A A A A B B A A A A A A A A A A A A A A A A B A A A A A B A B A B B B A B A A A A A A A A A A B A A A A A A A B B B A A A B A A A A B B A A A A A A A A B A A A A A A B A B A B B A A A B A A A A A A A A
1A_110738891                         A A A A A A A A A A A A A A A A A A A A A A A A A A A A A A A A A A A A A A A A A A A A A A A A A A A A A A A A A A A A A A A A A A A A B A A A A A A A A A A A A A A A A A A A A A A A A A A A A A A A A A A A A A A A A A A A B A A A A A A A A A A A A A A A A A A A A A A A A A A A A A A A A A A A A A A A A A A B A A A A A B A B B B A B B B B B B A B B B A B A B A B B B B B A B B A B A A B B B B B B A B B A B B A B B B A B B B A B B B A B B B A B B A B B B B B A B B B B A B A A B A B B B B B B A A B A B A B A B A A A A B A B A A B A A A A A A A A A A A A A A A A A A A A B B A A A A A A A A A B A B A A A A A A A A A A B A A A A A A A A A B B A A B A A A A A A A A A A A A A A A B A A A A A A B A A A A B A A A A B A B A A A B A A A B A B B A A A A A A A B B A A B A A B A A A A A A A A A A A A A A A A A A A A A A A A A A A A A A B A A B A A A A A A A A A A A A A A A A A A A A A A A A A A A A A A A A A A A A A A A A A A A A A A A A A A A A A A A A A A A A A A A A A A A A A A A A A A A A A A A A A A A A A A A A A A A A A A A A A A A A A A A A A A A A A A A A A A A A A A A A A A A A A A A A A A A A A A A A A A A A A A A A A A A A A A A A A A A A A A A A A A A A A A A A A A A A A A A A A A A A A A A A A A A A A A A A A A A A A A A A A A A A A A A A A A A A A A A A A B A A A A A A A B B B B B B B B B B B B B B B B B B B B B B A B B B B B B B B B B B B B B B B B B B B B B B B B B B B B B B B B B B B B B B B B B B B B B B B B B B B B B B B B B B B B B B B B B B B B B B B B B A B A A A A A A A A A A B B A A A A A A A A A A A A A A A A B A A A A A B A B A B B B A B A A A A A A A A A A B A A A A A A A B B B A A A B A A A A B B A A A A A A A A B A A A A A A B A B A B B A A A B A A A A A A A A
1A_128798062                         A A A A A A A A A A A A A A A A A A A A A A A A A A A A A A A A A A A A A A A A A A A A A A A A A A A A A A A A A A A A A A A A A A A A B A A A A A A A A A A B A A A A A A A A A A A A A A A B A A A A A A A A A A A B A A A A B A A A A A A B A A A A A A A B A A A A A A A A A A A B A B A A A A B A A A A A A A A B A A A A A B A B B B A B B B B B B A B B B A B A B A B B B B B A B B A B A A B B B B B B A B B A B B A B B B A B B B A B B B A B B B A B B A B B B B B A B B B B A B A A B A B B B B B B A A B A B A B A B A A A A B A B A A B A A A A A A A A A A A A A A A A A A A A B B A A A A A A A A A B A B A A A A A A A A A A B A A A A A A A A A B B A A B A A A A A A A A A A A A A A A B A A A A A A B A A A A B A A A A B A B A A A B A A A B A B B A A A A A A A B B A A B A A B A A A A A A A A A A A A A A A A A A A A A A A A A A A A A A B A A B A A A A A A A A A A A A A A A A A A A A A A A A A A A A A A A A A A A A A A A A A A A A A A A A B A A A A A A A A A A A A A A A A A A A A A A A A A A A A A A A A A A A A A A A A A A A A A A A A A A A A B A A A A A A A A A A A A A A A A A A A A A A A A A A A A A A A A A A A A A A A A A A A A A A A A A A A A A A A A A A A A A A A A A A A A A A A A A A A A A A A A A A A A A A A A A A A A A A A A A A A A A A A A A A A A A A A A A A A B A A A A A A A B B B B B B B B B B B B B B B B B B B B B B A B B B B B B B B B B B B B B B B B B B B B B B B B B B B B B B B B B B B B B B B B B B B B B B B B B B B B B B B B B B B B B B B B B B B B B B B B B A B A A A A A A A A A A B B A A A A A A A A A A A A A A A A B A A A A A B A B A B B B A B A A A A A A A A A A B A A A A A A A B B B A A A B A A A A B B A A A A A A A A B A A A A A A B A B A B B A A A B A A A A A A A A
1A_111998929                         A A A A A A A A A A A A A A A A A A A A A A A A A A A A A A A A A A A A A A A A A A A A A A A A A A A A A A A A A A A A A A A A A A A A B A A A A A A A A A A B A A A A A A A A A A A A A A A B A A A A A A A A A A A B A A A A B A A A A A A B A A A A A A A B A A A A A A A A A A A B A B A A A A B A A A A A A A A B A A A A A A A A B B A B B A B B A A B B A A A A A A B B B B A A A B A A A A A B A A A A A B A A A A A B A B A B B A A B B B A B A B A B B A B B A A A A A B B B A A A A A A B B A B B B A A A A B A B A B A A A A B A B A A B A A A A A A A A A A A A A A A A A A A A B B A A A A A A A A A B A B A A A A A A A A A A B A A A A A A A A A B B A A B A A A A A A A A A A A A A A A B A A A A A A B A A A A B A A A A B A B A A A B A A A B A B B A A A A A A A B B A A B A A B A A A A A A A A A A A A A B A B A A A B A A A B A A A A A A B A A B A B A A A A A A B A A A A A B A A B A A B A A A A A A B B A A A A A A A A A A A A A A A A A A A B A A A A A A B A A A A B A A A A B A A A A A A B A A A B A A A B A A A A A A A A A A A A A A A A A A A B B B A A A A A A A A A A A A A A A B A A A A A A A A A A A A A A A A A A A A A A A A A A A A A A A A A A A A A A A A A A A A A A A A A A A A A A A A A A A A A A A A A A A A A A A A A A A A A A A A A A A A A A A A A A A A A A A A A A B A A A A A A A B B B B B B B B B B B B B B B B B B B B B B A B B B B B B B B B B B B B B B B B B B B B B B B B B B B B B B B B B B B B B B B B B B B B B B B B B B B B B B B B B B B B B B B B B B B B B B B B B A B A A A A A A A A A A B B A A A A A A A A A A A A A A A A B A A A A A B A B A B B B A B A A A A A A A A A A B A A A A A A A B B B A A A B A A A A B B A A A A A A A A B A A A A A A B A B A B B A A A B A A A A A A A A
1A_111998871                         A A A A A A A A A A A A A A A A A A A A A A A A A A A A A A A A A A A A A A A A A A A A A A A A A A A A A A A A A A A A A A A A A A A A B A A A A A A A A A A B A A A A A A A A A A A A A A A B A A A A A A A A A A A B A A A A B A A A A A A B A A A A A A A B A A A A A A A A A A A B A B A A A A B A A A A A A A A B A A A A A A A A B B A B B A B B A A B B A A A A A A B B B B A A A B A A A A A B A A A A A B A A A A A B A B A B B A A B B B A B A B A B B A B B A A A A A B B B A A A A A A B B A B B B A A A A B A B A B A A A A B A B A A B A A A A A A A A A A A A A A A A A A A A B B A A A A A A A A A B A B A A A A A A A A A A B A A A A A A A A A B B A A B A A A A A A A A A A A A A A A B A A A A A A B A A A A B A A A A B A B A A A B A A A B A B B A A A A A A A B B A A B A A B A A A A A A A A A A A A A B A B A A A B A A A B A A A A A A B A A B A B A A A A A A B A A A A A B A A B A A B A A A A A A B B A A A A A A A A A A A A A A A A A A A B A A A A A A B A A A A B A A A A B A A A A A A B A A A B A A A B A A A A A A A A A A A A A A A A A A A B B B A A A A A A A A A A A A A A A B A A A A A A A A A A A A A A A A A A A A A A A A A A A A A A A A A A A A A A A A A A A A A A A A A A A A A A A A A A A A A A A A A A A A A A A A A A A A A A A A A A A A A A A A A A A A A A A A A A B A A A A A A A B B B B B B B B B B B B B B B B B B B B B B A B B B B B B B B B B B B B B B B B B B B B B B B B B B B B B B B B B B B B B B B B B B B B B B B B B B B B B B B B B B B B B B B B B B B B B B B B B A A A A A A A A A A A A A B A A A A A A A A A A A A A A A A A A A A A A B A B A A A B A B A A A A A A A A A A B A A A A A A A B A B A A A B A A A A B B A A A A A A A A A A A A A A A A A A A B A A A A A A A A A A A A A
1A_42550955                          A A A A A A A A A A A A A A A A A A A A A A A A A A A A A A A A A A A A A A A A A A A A A A A A A A A A A A A A A A A A A A A A A A A A B A A A A A A A A A A B A A A A A A A A A A A A A A A B A A A A A A A A A A A B A A A A B A A A A A A B A A A A A A A B A A A A A A A A A A A B A B A A A A B A A A A A A A A B A A A A A A A A B B B B B A B B A A B B A A B A A A B B B B A A B B A A A A A B B A A A A B A A A A A B A B A B B A B B B B A B A B A B B A B B A A A A B B B B A A A A A A B B A B B B A A B A B A B B B A A A A B A B A A B A A A A A A A A A A A A A A A A A A A A B B A A A A A A A A A B A B A A A A A A A A A A B A A A A A A A A A B B A A B A A A A A A A A A A A A B B B B B B B B B B B A B B B B B B B A B B B B B B B B B B B B B B B B A B B B B B B B A B B A B B A B B B B B B B B B B B B B B B B B B B B B B B B B B B B B B B B B B B B B B B B B B B B B B B B B B B B B B B B B B B B B A A A A A A A A A A A A A A A A A A A B A A A A A A B A A A A B A A A A B A A A A A A B A A A B A A A B A A A A A A A A A A A A A A A A A A A B B B A A A A A A A A A A A A A A A B A A A A A A A A A A A A A A A A A A A A A A A A A A A A A A A A A A A A A A A A A A A A A A A A A A A A A A A A A A A A A A A A A A A A A A A A A A A A A A A A A A A A A A A A A A A A A A A A A A A A A A A A A A B B B B B B B B B B B B B B B B B B B B B B A B B B B B B B B B B B B B B B B B B B B B B B B B B B B B B B B B B B B B B B B B B B B B B B B B B B B B B B B B B B B B B B B B B B B B B B B B B B B B B A B B B B B B B B B B B B B B B B B B B B A B A B B A B B B B B B B B B B B B B B B B B B B B A A B B B B B B B B B B B B B B B B B B B B B B B B B B B B B B B B B B A B B B B B B A B B B B B B B B B B B B B B
1A_56030802                          A A A A A A A A A A A A A A A A A A A A A A A A A A A A A A A A A A A A A A A A A A A A A A A A A A A A A A A A A A A A A A A A A A A A B A A A A A A A A A A B A A A A A A A A A A A A A A A B A A A A A A A A A A A B A A A A B A A A A A A B A A A A A A A B A A A A A A A A A A A B A B A A A A B A A A A A A A A B A A A A A A A A A A B A B A B B A A A B A A B A A A A B A A A A B A A A A A A A B A A A A A A A A A A A A A A A A A B A A A A A A B A A B A A A A A A A B A B A A A A A A A A B A B A B A A B A A A B B A A A A A B A B A A B A A A A A A A A A A A A A A A A A A A A B B A A A A A A A A A B A B A A A A A A A A A A B A A A A A A A A A B B A A B A A A A A A A A A A A A B B B B B B B B B B B A B B B B B B B A B B B B B B B B B B B B B B B B A B B B B B B B A B B A B B A B B B B B B B B B B B B B B B B B B B B B B B B B B B B B B B B B B B B B B B B B B B B B B B B B B B B B B B B B B B B B A A A A A A A A A A A A A A A A A A A B A A A A A A B A A A A B A A A A B A A A A A A B A A A B A A A B A A A A A A A A A A A A A A A A A A A B B B A A A A A A A A A A A A A A A B A A A A A A A A A A A A A A A A A A B A A A A A A A A A A A A A A A A A A A A A A A A A A A A A A A A A A A A A A A A A A A A A A A A A A A A B A A A A A A A A A A A A A A A A A A A A A A A A A A A A A A A A A A B B B B B B B B B B B B B B B B B B B B B B A B B B B B B B B B B B B B B B B B B B B B B B B B B B B B B B B B B B B B B B B B B B B B B B B B B B B B B B B B B B B B B B B B B B B B B B B B B B B B B A B B B B B B B B B B B B B B B B B B B B A B A B B A B B B B B B B B B B B B B B B B B B B B A A B B B B B B B B B B B B B B B B B B B B B B B B B B B B B B B B B B A B B B B B B A B B B B B B B B B B B B B B
1A_99686386                          A A A A A A A A A A A A A A A A A A A A A A A A A A A A A A A A A A A A A A A A A A A A A A A A A A A A A A A A A A A A A A A A A A A A B A A A A A A A A A A B A A A A A A A A A A A A A A A B A A A A A A A A A A A B A A A A B A A A A A A B A A A A A A A B A A A A A A A A A A A B A B A A A A B A A A A A A A A B A A A A A B B B B B B B B B B B B B B B B B B B B B B B B B B B B B B B B B B B B B B B B B B B B B B B B B B B B B B B B B B B B B B B B B B B B B B B B B B B B A B B B B B B B B B B B B B B B B B B B B A A A B A B A A B A A A A A A A A A A A A A A A A A A A A B B A A A A A A A A A B A B A A A A A A A A A A B A A A A A A A A A B B A A B A A A A A A A A A A A A B B B B B B B B B B B A B B B B B B B A B B B B B B B B B B B B B B B B A B B B B B B B A B B A B B A B B B B B B B B B B B B B B B B B B B B B B B B B B B B B B B B B B B B B B B B B B B B B B B B B B B B B B B B B B B B B A A A A A A A A A A A A A A A A A A A B A A A A A A B A A A A B A A A A B A A A A A A B A A A B A A A B A A A A A A A A A A A A A A A A A A A B B B A A A A A A A A A A A A A A A B A A A A A A A A A A A A A A A A A A B A A B A A A A A A A A A A A A A A A B A B A B A A B A A A A A A A A A A A A A A A A A B A A A A A A A A B A A A A A A A A A A A A A B A A A A A A A A A A A A A A A A B B A A B B B B B B B B B B B B B B B B B B B B B B A B B B B B B B B B B B B B B B B B B B B B B B B B B B B B B B B B B B B B B B B B B B B B B B B B B B B B B B B B B B B B B B B B B B B B B B B B B B B B B A B B B B B B B B B B B B B B B B B B B B A B A B B A B B B B B B B B B B B B B B B B B B B B A A B B B B B B B B B B B B B B B B B B B B B B B B B B B B B B B B B B A B B B B B B A B B B B B B B B B B B B B B
1A_24924337                          A A A A A A A A A A A A A A A A A A A A A A A A A A A A A A A A A A A B A A A A A A A A A A A A A A A A A A A A A A A A A A A A A A A A B A A A A A A A A A A B A A A A A A A A A A A A A A A B A A A A A A A A A A A B A A A A B A A A A A A B A A A A A A A B A A A A A A A A A A A B A B A A A A B A A A A A A A A B A A A A A B B B B B B B B B B B B B B B B B B B B B B B B B B B B B B B B B B B B B B B B B B B B B B B B B B B B B B B B B B B B B B B B B B B B B B B B B B B B A B B B B B B B B B B B B B B B B B B B B A A A B A B A A B A A A A A A A A A A A A A A A A A A A A B B A A A A A A A A A B A B A A A A A A A A A A B A A A A A A A A A B B A A B A A A A A A A A A A A A B B B B B B B B B B B A B B B B B B B A B B B B B B B B B B B B B B B B A B B B B B B B A B B A B B A B B B B B B B B B B B B B B B B B B B B B B B B B B B B B B B B B B B B B B B B B B B B B B B B B B B B B B B B B B B B B A B A A B A B A A B B B A B B B B B B B B B A B A A B B B A B B A A B B B B A A B B B B B B B B A B A B B A B A A B B B B B A B B B B B B A B B B B B B B B B B B B B B B B B B B B A B A B B B A B B B B B B B B B B B B B B B B B B B B B B B B B B B B B B B B B B B B B B B B B B B B B B B B B B B B B B B B B B B B B B B B B B B B B B B B B B B B B B B B B B B B B B B B B B B B B B B B B B B B B B B B B B B B B B B B B B B B B B B B B A B B B B B B B B B B B B B B B B B B B B B B B B B B B B B B B B B B B B B B B B B B B B B B B B B B B B B B B B B B B B B B B B B B B B B B B B B B B B B B A B B B B B B B B B B B B B B B B B B B B A B A B B A B B B B B B B B B B B B B B B B B B B B A A B B B B B B B B B B B B B B B B B B B B B B B B B B B B B B B B B B A B B B B B B A B B B B B B B B B B B B B B
1A_235101711                         A A A A A A A A A A A A A A A A A A A A A A A A A A A A A A A A A A A B A A A A A A A A A A A A A A A A A A A A A A A A A A A A A A A A B A A A A A A A A A A B A A A A A A A A A A A A A A A B A A A A A A A A A A A B A A A A B A A A A A A B A A A A A A A B A A A A A A A A A A A B A B A A A A B A A A A A A A A B A A A A A B B B B B B B B B B B B B B B B B B B B B B B B B B B B B B B B B B B B B B B B B B B B B B B B B B B B B B B B B B B B B B B B B B B B B B B B B B B B A B B B B B B B B B B B B B B B B B B B B A A A B A B A A B A A A A A A A A A A A A A A A A A A A A B B A A A A A A A A A B A B A A A A A A A A A A B A A A A A A A A A B B A A B A A A A A A A A A A A A B B B B B B B B B B B A B B B B B B B A B B B B B B B B B B B B B B B B A B B B B B B B A B B A B B A B B B B B B B B B B B B B B B B B B B B B B B B B B B B B B B B B B B B B B B B B B B B B B B B B B B B B B B B B B B B B A B A A B A B A A B B B A B B B B B B B B B A B A A B B B A B B A A B B B B A A B B B B B B B B A B A B B A B A A B B B B B A B B B B B B A B B B B B B B B B B B B B B B B B B B B A B A B B B A B B B B B B B B B B B B B B B B B B B B B B B B B B B B B B B B B B B B B B B B B B B B B B B B B B B B B B B B B B B B B B B B B B B B B B B B B B B B B B B B B B B B B B B B B B B B B B B B B B B B B B B B B B B B B B B B B B B B B B B B B A B B B B B B B B B B B B B B B B B B B B B B B B B B B B B B B B B B B B B B B B B B B B B B B B B B B B B B B B B B B B B B B B B B B B B B B B B B B B B B A B B B B B B B B B B B B B B B B B B B B A B A B B A B B B B B B B B B B B B B B B B B B B B A A B B B B B B B B B B B B B B B B B B B B B B B B B B B B B B B B B B A B B B B B B A B B B B B B B B B B B B B B
1A_28683538                          A A A A A A A A A A A A A A A A A A A A A A A A A A A A A A A A A A A B A A A A A A A A A A A A A A A A A A A A A A A A A A A A A A A A B A A A A A A A A A A B A A A A A A A A A A A A A A A B A A A A A A A A A A A B A A A A B A A A A A A B A A A A A A A B A A A A A A A A A A A B A B A A A A B A A A A A A A A B A A A A A B B B B B B B B B B B B B B B B B B B B B B B B B B B B B B B B B B B B B B B B B B B B B B B B B B B B B B B B B B B B B B B B B B B B B B B B B B B B A B B B B B B B B B B B B B B B B B B B B A A A B A B A A B A A A A A A A A A A A A A A A A A A A A B B A A A A A A A A A B A B A A A A A A A A A A B A A A A A A A A A B B A A B A A A A A A A A A A A A B B B B B B B B B B B A B B B B B B B A B B B B B B B B B B B B B B B B A B B B B B B B A B B A B B A B B B B B B B B B B B B B B B B B B B B B B B B B B B B B B B B B B B B B B B B B B B B B B B B B B B B B B B B B B B B B A B A A B A B A A B B B A B B B B B B B B B A B A A B B B A B B A A B B B B A A B B B B B B B B A B A B B A B A A B B B B B A B B B B B B A B B B B B B B B B B B B B B B B B B B B A B A B B B A B B B B B B B B B B B B B B B B B B B B B B B B B B B B B B B B B B B B B B B B B B B B B B B B B B B B B B B B B B B B B B B B B B B B B B B B B B B B B B B B B B B B B B B B B B B B B B B B B B B B B B B B B B B B B B B B B B B B B B B B B A B B B B B B B B B B B B B B B B B B B B B B B B B B B B B B B B B B B B B B B B B B B B B B B B B B B B B B B B B B B B B B B B B B B B B B B B B B B B B B A B B B B B B B B B B B B B B B B B B B B A B A B B A B B B B B B B B B B B B B B B B B B B B B B B B B B B B B B B B B B B B B B B B B B B B B B B B B B B B B B B B A B B B B B B A B B B B B B B B B B B B B B
1A_206952815                         A A A A A A A A A A A A A A A A A A A A A A A A A A A A A A A A A A A B A A A A A A A A A A A A A A A A A A A A A A A A A A A A A A A A B A A A A A A A A A A B A A A A A A A A A A A A A A A B A A A A A A A A A A A B A A A A B A A A A A A B A A A A A A A B A A A A A A A A A A A B A B A A A A B A A A A A A A A B A A A A A B B B B B B B B B B B B B B B B B B B B B B B B B B B B B B B B B B B B B B B B B B B B B B B B B B B B B B B B B B B B B B B B B B B B B B B B B B B B A B B B B B B B B B B B B B B B B B B B B A A A B A B A A B A A A A A A A A A A A A A A A A A A A A B B A A A A A A A A A B A B A A A A A A A A A A B A A A A A A A A A B B A A B A A A A A A A A A A A A B B B B B B B B B B B A B B B B B B B A B B B B B B B B B B B B B B B B A B B B B B B B A B B A B B A B B B B B B B B A A A A A A A A A A A A A A B B A A A A A A B A B A A A A B A A A B A A A A A B A A A A B A A A A A B A B A B A A B A B A B B B B A B B B B B B B B B A B A A B B B A B B A A B B B B A A B B B B B B B B A B A B B A B A A B B B B B A B B B B B B A B B B B B B B B B B B B B B B B B B B B A B A B B B A B B B B B B B B B B B B B B B B B B B B B B B B B B B B B B B B B B B B B B B B B B B B B B B B B B B B B B B B B B B B B B B B B B B B B B B B B B B B B B B B B B B B B B B B B B B B B B B B B B B B B B B B B B B B B B B B B B B B B B B B B A B B B B B B B B B B B B B B B B B B B B B B B B B B B B B B B B B B B B B B B B B B B B B B B B B B B B B B B B B B B B B B B B B B B B B B B B B B B B B B A B B B B B B B B B B B B B B B B B B B B A B A B B A B B B B B B B B B B B B B B B B B B B B B B B B B B B B B B B B B B B B B B B B B B B B B B B B B B B B B B B B A B B B B B B A B B B B B B B B B B B B B B
1A_242541146                         A A A A A A A A A A A A A A A A A A A A A A A A A A A A A A A A A A A B A A A A A A A A A A A A A A A A A A A A A A A A A A A A A A A A B A A A A A A A A A A B A A A A A A A A A A A A A A A B A A A A A A A A A A A B A A A A B A A A A A A B A A A A A A A B A A A A A A A A A A A B A B A A A A B A A A A A A A A B A A A A A B B B B B B B B B B B B B B B B B B B B B B B B B B B B B B B B B B B B B B B B B B B B B B B B B B B B B B B B B B B B B B B B B B B B B B B B B B B B A B B B B B B B B B B B B B B B B B B B B B B B B B B B B B B B B B B B A B B A B B B B B B B B B B B B B B B A B B B B B B B B B B A B B B B B B B B A B B B A A B B B B B B B B B B B B B B B B B A B B B B B B B B B B B B B A B B B B B B B A B B B B B B B B B B B B B B B B A B B B B B B B A B B A B B A B B B B B B B B A A A A A A A B A A A A A A B B A A A A A A B A B A A A A B A A B B A A A B A B A A A A B A A A A A B A B A B A A B A B A B B B B A B B B B B B B B B A B A A B B B A B B A A B B B B A A B B B B B B B B A B A B B A B A A B B B B B A B B B B B B A B B B B B B B B B B B B B B B B B B B B A B A B B B A B B B B B B B B B B B B B B B B B B B B B B B B B B B B B B B B B B B B B B B B A B B B B B B B B B B B B B B B B B B B B B B B B B B B B B B B B B A B B B B B B B B B B B B B B B B B B B B B B B B B B B B B B B B B B B B B B B B B B B B B B A B B B B B B B B B B B B B B B B B B B B B B B B B B B B B B B B B B B B B B B B B B B B B B B B B B B B B B B B B B B B B B B B B B B B B B B B B B B B B B A B B B B B B B B B B B B B B B B B B B B A B A B B A B B B B B B B B B B B B B B B B B B B B B B B B B B B B B B B B B B B B B B B B B B B B B B B B B B B B B B B B A B B B B B B A B B B B B B B B B B B B B B
1A_235832568                         A A A A A A A A A A A A A A A A A A A A A A A A A A A A A A A A A A A B A A A A A A A A A A A A A A A A A A A A A A A A A A A A A A A A B A A A A A A A A A A B A A A A A A A A A A A A A A A B A A A A A A A A A A A B A A A A B A A A A A A B A A A A A A A B A A A A A A A A A A A B A B A A A A B A A A A A A A A B A A A A A B B B B B B B B B B B B B B B B B B B B B B B B B B B B B B B B B B B B B B B B B B B B B B B B B B B B B B B B B B B B B B B B B B B B B B B B B B B B A B B B B B B B B B B B B B B B B B B B B A B A A A B A A A A A A B A B A A B A B A A A B A A B A B B A B A A A A A A B B A A A A A A A A A A B A A A A A A B A A A A A A A A A A A A A A A A A A A A A A B B B B B B B B B B B A B B B B B B B A B B B B B B B B B B B B B B B B A B B B B B B B A B B A B B A B B B B B B B B A A A A A A A B A A A A A A B B A A A A A A B A B A A A A B A A B B A A A B A B A A A A B A A A A A B A B A B A A B A B A B B B B A B B B B B B B B B A B A A B B B A B B A A B B B B A A B B B B B B B B A B A B B A B A A B B B B B A B B B B B B A B B B B B B B B B B B B B B B B B B B B A B A B B B A B B B B B B B B B B B B B B B B B B B B B B B B B B B B B B B B B B B B B B B B B B B B B B B B B B B B B B B B B B B B B B B B B B B B B B B B B B B B B B B B B B B B B B B B B B B B B B B B B B B B B B B B B B B B B B B B B B B B B B B B B A B B B B B B B B B B B B B B B B B B B B B B B B B B B B B B B B B B B B B B B B B B B B B B B B B B B B B B B B B B B B B B B B B B B B B B B B B B B B B B A B B B B B B B B B B B B B B B B B B B B A B A B B A B B B B B B B B B B B B B B B B B B B B B B B B B B B B B B B B B B B B B B B B B B B B B B B B B B B B B B B B A B B B B B B A B B B B B B B B B B B B B B
1A_5869452                           A A A A A A A A A A A A A A A A A A A A A A A A A A A A A A A A A A A B A A A A A A A A A A A A A A A A A A A A A A A A A A A A A A A A B A A A A A A A A A A B A A A A A A A A A A A A A A A B A A A A A A A A A A A B A A A A B A A A A A A B A A A A A A A B A A A A A A A A A A A B A B A A A A B A A A A A A A A B A A A A A A A A A A A A A A A A B A B A A A A A A A A A A A A A A A B A A A B A B A A A B A A A A B B B A A B B A A A A A A B A A B A A A A A A A A A A A A A A A A A A A A A A A B A A A A A A A A A A B A A A A A A A A B B B A A A A A B A A A A A A A B A A A A A A A A A A A A A A A A A A A A A A A A A A A A A A A A A A A A A A A A A A A A A A A B A A A A A A B A B A A A A A A A A A A A A A A A A A A A A A A A A A A A A A A A A A A B A A B A A B A A A B A A A B A A A A A A A A A A A A A A A A B A A A A A A B B A A A A A A B A B A A A A B A A B B A A A B A B A A A A B A A A A A B A B A B A A B A B A B B B B A B B B B B B B B B A B A A B B B A B B A A B B B B A A B B B B B B B B A B A B B A B A A B B B B B A B B B B B B A B B B B B B B B B B B B B B B B B B B B A B A B B B A B B B B B B B B B B B B B B B B B B B B B B B B B B B B B B B B B B B B B B B B B B B B B B B B B B B B B B B B B B B B B B B B B B B B B B B B B B B B B B B B B B B B B B B B B B B B B B B B B B B B B B B B B B B B B B B B B B B B B B B B B A B B B B B B B B B B B B B B B B B B B B B B B B B B B B B B B B B B B B B B B B B B B B B B B B B B B B B B B B B B B B B B B B B B B B B B B B B B B B B B A B B B B B B B B B B B B B B B B B B B B A B A B B A B B B B B B B B B B B B B B B B B B B B B B B B B B B B B B B B B B B B B B B B B B B B B B B B B B B B B B B B A B B B B B B A B B B B B B B B B B B B B B
1A_6692299                           A A A A A A A A A A A A A A A A A A A A A A A A A A A A A A A A A A A B A A A A A A A A A A A A A A A A A A A A A A A A A A A A A A A A B A A A A A A A A A A B A A A A A A A A A A A A A A A B A A A A A A A A A A A B A A A A B A A A A A A B A A A A A A A B A A A A A A A A A A A B A B A A A A B A A A A A A A A B A A A A A B B B B B B B B B A B B B B B B B B B A B B A A B B B B B B B B B B B B B B B B B B B B B B B B B B B B B B B B B B B B B B B B B B B B B B B B B B B B B B B B B B B B B B B B A A B B B B A B B B B B B B B A B B B B B B B B B B B B B B B B B B B B B B B A A A B B B A B B B B B B B B B A A B B B B B B B B B B B A B A B A A B B B B B B B B B A B A A B A A B A A A A A A A A A A A A A B A A B A A A A A A A A A B A A A A A A A A A B A A A A A A B A A A A A A A A A A A A A A A A A A A A B A A A A A A A B A A A A A A A A A A A A A A A A B A A A A B A A A A A A A A A A A A A A B A B A A B A B A B B B B A B B B B B B B B B A B A A B B B A B B A A B B B B A A B B B B B B B B A B A B B A B A A B B B B B A B B B B B B A B B B B B B B B B B B B B B B B B B B B A B A B B B A B B B B B B B B B B B B B B B B B B B B B B B B B B B B B B B B B B B B B B B B B B B B B B B B B B B B B B B B B B B B B B B B B B B B B B B B B B B B B B B B B B B B B B B B B B B B B B B B B B B B B B B B B B B B B B B B B B B B B B B B B A B B B B B B B B B B B B B B B B B B B B B B B B B B B B B B B B B B B B B B B B B B B B B B B B B B B B B B B B B B B B B B B B B B B B B B B B B B B B B B A B B B B B B B B B B B B B B B B B B B B A B A B B A B B B B B B B B B B B B B B B B B B B B B B B B B B B B B B B B B B B B B B B B B B B B B B B B B B B B B B B B A B B B B B B A B B B B B B B B B B B B B B
1A_7619521                           A A A A A A A A A A A A A A A A A A A A A A A A A A A A A A A A A A A B A A A A A A A A A A A A A A A A A A A A A A A A A A A A A A A A B A A A A A A A A A A B A A A A A A A A A A A A A A A B A A A A A A A A A A A B A A A A B A A A A A A B A A A A A A A B A A A A A A A A A A A B A B A A A A B A A A A A A A A B A A A A A B B B B B B B B B A B B B B B B B B B A B B A A B B B B B B B B B B B B B B B B B B B B B B B B B B B B B B B B B B B B B B B B B B B B B B B B B B B B B B B B B B B B B B B B A A B B B B A B B B B B B B B A B B B B B B B B B B B B B B B B B B B B B B B A A A B B B A B B B B B B B B B A A B B B B B B B B B B B A B A B A A B B B B B B B B B A B A A B A A B B B B B B A A B B B B B B B B A B A A B B B B B A B B B B B A A B B B A B A B B B B B B B B B B B B B B B B B B A B B B B A A A B B B B A B B B B B B B B B B B B B B B B B B B B B B B B B B B B B B B B A B B B B B B B B A B A A B A B A B B B B A B B B B B B B B B A B A A B B B A B B A A B B B B A A B B B B B B B B A B A B B A B A A B B B B B A B B B B B B A B B B B B B B B B B B B B B B B B B B B A B A B B B A B B B B B B B B B B B B B B B B B B B B B B B B B B B B B B B B B B B B B B B B B B B B B B B B B B B B B B B B B B B B B B B B B B B B B B B B B B B B B B B B B B B B B B B B B B B B B B B B B B B B B B B B B B B B B B B B B B B B B B B B B A B B B B B B B B B B B B B B B B B B B B B B B B B B B B B B B B B B B B B B B B B B B B B B B B B B B B B B B B B B B B B B B B B B B B B B B B B B B B B B A B B B B B B B B B B B B B B B B B B B B A B A B B A B B B B B B B B B B B B B B B B B B B B B B B B B B B B B B B B B B B B B B B B B B B B B B B B B B B B B B B B A B B B B B B A B B B B B B B B B B B B B B
1A_235551843                         A A A A A A A A A A A A A A A A A A A A A A A A A A A A A A A A A A A B A A A A A A A A A A A A A A A A A A A A A A A A A A A A A A A A B A A A A A A A A A A B A A A A A A A A A A A A A A A B A A A A A A A A A A A B A A A A B A A A A A A B A A A A A A A B A A A A A A A A A A A B A B A A A A B A A A A A A A A B A A A A A B B B B B B B B B A B B B B B B B B B A B B A A B B B B B B B B B B B B B B B B B B B B B B B B B B B B B B B B B B B B B B B B B B B B B B B B B B B B B B B B B B B B B B B B A A B B B B A B B B B B B B B A B B B B B B B B B B B B B B B B B B B B B B B A A A B B B A B B B B B B B B B A A B B B B B B B B B B B A B A B A A B B B B B B B B B A B A A B A A B B B B B B A A B B B B B B B B A B A A B B B B B A B B B B B A A B B B A B A B B B B B B B B B B B B B B B B B B A B B B B A A A B B B B A B B B B B B B B B B B B B B B B B B B B B B B B B B B B B B B B A B B B B B B B B A B A A B A B A B B B B A B B B B B B B B B A B A A B B B A B B A A B B B B A A B B B B B B B B A B A B B A B A A B B B B B A B B B B B B A B B B B B B B B B B B B B B B B B B B B A B A B B B A B B B B B B B B B B B B B B B B B B B B B B B B B B B B B B B B B B B B B B B B B B B B B B B B B B B B B B B B B B B B B B B B B B B B B B B B B B B B B B B B B B B B B B B B B B B B B B B B B B B B B B B B B B B B B B B B B B B B B B B B B A B B B B B B B B B B B B B B B B B B B B B B B B B B B B B B B B B B B B B B B B B B B B B B B B B B B B B B B B B B B B B B B B B B B B B B B B B B B B B B A B B B B B B B B B B B B B B B B B B B B A B A B B A B B B B B B B B B B B B B B B B B B B B B B B B B B B B B B B B B B B B B B B B B B B B B B B B B B B B B B B B A B B B B B B A B B B B B B B B B B B B B B
1A_37333116                          A A A A A A A A A A A A A A A A A A A A A A A A A A A A A A A A A A A B A A A A A A A A A A A A A A A A A A A A A A A A A A A A A A A A B A A A A A A A A A A B A A A A A A A A A A A A A A A B A A A A A A A A A A A B A A A A B A A A A A A B A A A A A A A B A A A A A A A A A A A B A B A A A A B A A A A A A A A B A A A A A B B B B B B B B B A B B B B B B B B B A B B A A B B B B B B B B B B B B B B B B B B B B B B B B B B B B B B B B B B B B B B B B B B B B B B B B B B B B B B B B B B B B B B B B A A B B B B A B B A A A A A B A A A A A A A B A A B A B A A A A A A A A A A A A A A A A A A A A A A A A A B A A A B A A A A A A A A A A A A A A A A A A A B A A A A A A A A A A A A B B B B B B A A B B B B B B B B A B A A B B B B B A B B B B B A A B B B A B A B B B B B B B B B B B B B B B B B B A B B B B A A A B B B B A B B B B B B B B B B B B B B B B B B B B B B B B B B B B B B B B A B B B B B B B B A B A A B A B A B B B B A B B B B B B B B B A B A A B B B A B B A A B B B B A A B B B B B B B B A B A B B A B A A B B B B B A B B B B B B A B B B B B B B B B B B B B B B B B B B B A B A B B B A B B B B B B B B B B B B B B B B B B B B B B B B B B B B B B B B B B B B B B B B B B B B B B B B B B B B B B B B B B B B B B B B B B B B B B B B B B B B B B B B B B B B B B B B B B B B B B B B B B B A A A A A A A A A A B A A A A A A A A A A A A A A A A A A A A B A A A A A B A A A A A A A A A A A A A A A A A A A A A A A A A A A B A A B A A A A A A B B A B A A A A A A A A B A A A A A A A A B B B B B A B B B B B B B B B B B B B B B B B B B B A B A B B A B B B B B B B B B B B B B B B B B B B B B B B B B B B B B B B B B B B B B B B B B B B B B B B B B B B B B B B B A B B B B B B A B B B B B B B B B B B B B B
1A_47072792                          A A A A A A A A A A A A A A A A A A A A A A A A A A A A A A A A A A A B A A A A A A A A A A A A A A A A A A A A A A A A A A A A A A A A B A A A B B B B B B B B B B B B B B B B B B B B A B B B B B A A B B B A B B B B B B B B B A B B B B B B B B B B A B B B B B B B B B B B B B B B B B B B B B B B B B B B B B B B B B B B B B B B B B B B B B A B B B B B B B B B A B B A A B B B B B B B B B B B B B B B B B B B B B B B B B B B B B B B B B B B B B B B B B B B B B B B B B B B B B B B B B B B B B B B B A A B B B B A B B A A A A B B A A A B B B A B A A B A B A A A B A A A A B A B A A A A A A A B A B A B A A B B A A B A A A A A B A B A A A A A B A A A A B B A A B A A B A A A B A A B B B B B B A A B B B B B B B B A B A A B B B B B A B B B B B A A B B B A B A B B B B B B B B B B B B B B B B B B A B B B B A A A B B B B A B B B B B B B B B B B B B B B B B B B B B B B B B B B B B B B B A B B B B B B B B A B A A B A B A B B B B A B B B B B B B B B A B A A B B B A B B A A B B B B A A B B B B B B B B A B A B B A B A A B B B B B A B B B B B B A B B B B B B B B B B B B B B B B B B B B A B A B B B A B B B B B B B B B B B B B B B B B B B B B B B B B B B B B B B B B B B B B B B B B B B B B B B B B B B B B B B B B B B B B B B B B B B B B B B B B B B B B B B B B B B B B B B B B B B B B B B B B B B A A A A B B A A A A B B A A A A A A B A A A A A A A A B A A A B A A A A A B A A A A A B A A A A B A A B A A A A A A A A B A A A A B B A B B A A A B B B B A B A A A A B A A A B A A A A B A A B B B B B B A B B B B B B B B B B B B B B B B B B B B A B A B B A B B B B B B B B B B B B B B B B B B B B B B B B B B B B B B B B B B B B B B B B B B B B B B B B B B B B B B B B A B B B B B B A B B B B B B B B B B B B B B
1A_137145079                         A A A A A A A A A A A A A A A A A A A A A A A A A A A A A A A A A A A B A A A A A A A A A A A A A A A A A A A A A A A A A A A A A A A A B A A A B B B B B B B B B B B B B B B B B B B B A B B B B B A A B B B A B B B B B B B B B A B B B B B B B B B B A B B B B B B B B B B B B B B B B B B B B B B B B B B B B B B B B B B B B B B B B B B B B B A B B B B B B B B B A B B A A B B B B B B B B B B B B B B B B B B B B B B B B B B B B B B B B B B B B B B B B B B B B B B B B B B B B B B B B B B B B B B B B A A B B B B A B B A A A A B A A A A B B B A A A A A A A A A A B A A A A B A B A A A A A A A B A B A B A A A B A A B A A A A A B A B A A A A A B A A A A B B A A B A A B A A A B A A B B B B B B A A B B B B B B B B A B A A B B B B B A B B B B B A A B B B A B A B B B B B B B B B B B B B B B B B B A B B B B A A A B B B B A B B B B B B B B B B B B B B B B B B B B B B B B B B B B B B B B A B B B B B B B B A B A A B A B A B B B B A B B B B B B B B B A B A A B B B A B B A A B B B B A A B B B B B B B B A B A B B A B A A B B B B B A B B B B B B A B B B B B B B B B B B B B B B B B B B B A B A B B B A B B B B B B A A A A A B A A B A B A A B A B A A A A A B A A A A A A B B A A B A B A B A A A A A A A A A A A A A A A A A A A A A A B A B A A B B A A B B A A A A A A A A A A A A A B A A B A A A B A A A A A A B B A A A A B B A A A A A A B A A A A A A A A B A A A B A A A A A B A A A A A B A A A A B A A B A A A A A A A A B A A A A B B A B B A A A B B B B A B A A A A B A A A B A A A A B A A B B B B B B A B B B B B B B B B B B B B B B B B B B B A B A B B A B B B B B B B B B B B B B B B B B B B B B B B B B B B B B B B B B B B B B B B B B B B B B B B B B B B B B B B B A B B B B B B A B B B B B B B B B B B B B B
1A_138211907                         A A A A A A A A A A A A A A A A A A A A A A A A A A A A A A A A A A A B A A A A A A A A A A A A A A A A A A A A A A A A A A A A A A A A B A A A B B B B B B B B B B B B B B B B B B B B A B B B B B A A B B B A B B B B B B B B B A B B B B B B B B B B A B B B B B B B B B B B B B B B B B B B B B B B B B B B B B B B B B B B B B B B B B B B B B A B B B B B B B B B A B B A A B B B B B B B B B B B B B B B B B B B B B B B B B B B B B B B B B B B B B B B B B B B B B B B B B B B B B B B B B B B B B B B B A A B B B B A B B B B B B B B B B B B B B B B B B B B B B B B B B B B B B B B A A A B B B A B B B B B B B B B A A B B B B B B B B B B B B B A B A A B B B B B B B B B B B B A B A A B B B B B B A A B B B B B B B B A B A A B B B B B A B B B B B A A B B B A B A B B B B B B B B B B B B B B B B B B A B B B B A A A B B B B A B B B B B B B B B B B B B B B B B B B B B B B B B B B B B B B B A B B B B B B B A A A A A A A A A B A A B A A A A A A A A B A A A A A A A A A A A A A A A B A A A A A A A B A A B A A A A A A A A A A A A A A A A A A A A A A A A A A A A A A A A A A A A A A A A A A A B A A B A A A A A A A A A A A A A B A A A A A A A A A A A A A A A A A A A A A A A A A A A A A A A A A A A A A A A A A A A A A A A A A A A A A A A A A A A A A A A A A A A A A A A A A A A A A A A A A A A A B A A A A A A B B A A A A B B A A A A A A B A A A A A A A A B A A A B A A A A A B A A A A A B A A A A B A A B A A A A A A A A B A A A A B B A B B A A A B B B B A B A A A A B A A A B A A A A B A A B B B B B B A B B B B B B B B B B B B B B B B B B B B A B A B B A B B B B B B B B B B B B B B B B B B B B B B B B B B B B B B B B B B B B B B B B B B B B B B B B B B B B B B B B A B B B B B B A B B B B B B B B B B B B B B
1A_136237998                         A A A A A A A A A A A A A A A A A A A A A A A A A A A A A A A A A A A B A A A A A A A A A A A A A A A A A A A A A A A A A A A A A A A A B A A A B B B B B B B B B B B B B B B B B B B B A B B B B B A A B B B A B B B B B B B B B A B B B B B B B B B B A B B B B B B B B B B B B B B B B B B B B B B B B B B B B B B B B B B B B B B B B B B B B B A B B B B B B B B B A B B A A B B B B B B B B B B B B B B B B B B B B B B B B B B B B B B B B B B B B B B B B B B B B B B B B B B B B B B B B B B B B B B B B A A B B B B A B B B B B B B B B B B B B B B B B B B B B B B B B B B B B B B B A A A B B B A B B B B B B B B B A A B B B B B B B B B B B B B A B A A B B B B B B B B B B B B A B A A B B B B B B A A B B B B B B B B A B A A B B B B B A B B B B B A A B B B A B A B B B B B B B B B B B B B B B B B B A A A A A A A A A A A A A A A A A A A B A A A A A B A B A B A A A B A A A A A A A B A A A A A A A A B A A A A A A B A A A A B A A A A A A A A A A A A A A A A A A A A A A A B A A A B A A A A A A A A A A A A A A A A A A A A A A A A A A A A A A A A A A A A A A B A A A A A A A A A A A A A A B A A A A A A A A A A A A A A A A A B A B B A B A A A A A A A A A A A A A A A A A A A A A A B A A A A A A A A A A A A A A A A A A A A A A A A A A A A A A A A A A A A A A A A A A A A A A A A A A A A A A A A B A A A A A A B B A A A A B B A A A A A A B A A A A A A A A B A A A B A A A A A B A A A A A B A A A A B A A B A A A A A A A A B A A A A B B A B B A A A B B B B A B A A A A B A A A B A A A A B A A B B B B B B A B B B B B B B B B B B B B B B B B B B B A B A B B A B B B B B B B B B B B B B B B B B B B B B B B B B B B B B B B B B B B B B B B B B B B B B B B B B B B B B B B B A B B B B B B A B B B B B B B B B B B B B B
1A_133910971                         A A A A A A A A A A A A A A A A A A A A A A A A A A A A A A A A A A A B A A A A A A A A A A A A A A A A A A A A A A A A A A A A A A A A B A A A B B B B B B B B B B B B B B B B B B B B A B B B B B A A B B B A B B B B B B B B B A B B B B B B B B B B A B B B B B B B B B B B B B B B B B B B B B B B B B B B B B B B B B B B B B B B B B B B B B A B B B B B B B B B A B B A A B B B B B B B B B B B B B B B B B B B B B B B B B B B B B B B B B B B B B B B B B B B B B B B B B B B B B B B B B B B B B B B B A A B B B B A B B B B B B B B B B B B B B B B B B B B B B B B B B B B B B B B A A A B B B A B B B B B B B B B A A B B B B B B B B B B B B B A B A A B B B B B B B B B B B B A B A A A A A A A A A A A A A A A A B A A A A A A A B B A A A A A A A A A A A A A B A A A A A A A A A A A B A B A B A A A A A B A A A A A A A A A A A A A A A A A A A A A A A A B A A A A A B A B A A A A A A A A A A A B B A A B A A B B B B A A A A B A A A A B A A A A A A A A B B A A A B A A A A B A B A B A A B A A A A B B A A A A A A A A B A A A B A A A A A B A B A B A B A A A A B A A A A A A A A B A A A A B B A B B B A B B A B B B B A A A A A A A B B A B A A A A A A A A A A A A A A A A A A A A A A B A A A A A A A A A A A A A A A A A A A A A A A A A A A A A A A A A A A A A A A A A A A A A A A A A A A A A A A A A A A A A A A B B A A A A B B A A A A A A B A A A A A A A A B A A A B A A A A A B A A A A A B A A A A B A A B A A A A A A A A B A A A A B B A B B A A A B B B B A B A A A A B A A A B A A A A B A A B B B B B B A B B B B B B B B B B B B B B B B B B B B A B A B B A B B B B B B B B B B B B B B B B B B B B B B B B B B B B B B B B B B B B B B B B B B B B B B B B B B B B B B B B A B B B B B B A B B B B B B B B B B B B B B
1A_135039812                         A A A A A A A A A A A A A A A A A A A A A A A A A A A A A A A A A A A B A A A A A A A A A A A A A A A A A A A A A A A A A A A A A A A A B A A A B B B B B B B B B B B B B B B B B B B B A B B B B B A A B B B A B B B B B B B B B A B B B B B B B B B B A B B B B B B B B B B B B B B B B B B B B B B B B B B B B B B B B B B B B B B B B B B B B B A B B B B B B B B B A B B A A B B B B B B B B B B B B B B B B B B B B B B B B B B B B B B B B B B B B B B B B B B B B B B B B B B B B B B B B B B B B B B B B A A B B B B A B B B B B B B B B B B B B B B B B B B B B B B B B B B B B B B B A A A B B B A B B B B B B B B B A A B B B B B B B B B B B B B A B A A B B B B B B B B B B B B A B A B B B B B B B B B A B A B B B B B B B A A A B B B B B B B B B B B B B B B B B B B B B B A B B A B B B B B B B B B B B B B B B B B B B B B A B B B B B B B B B B B B A A B B B B A B A B B B A A B B B B B A B B B B B B A B B A B B B B A A A A B A A A A B A A A A A A A A B B A A A B A A A A B A B A B A A B A A A A B B A A A A A A A A B A A A B A A A A A B A B A B A B A A A A B A A A A A A A A B A A A A B B A B B B A B B A B B B B A A A A A A A B B A B A B B A B A A B A A A A A A A A A A B A A B B A A A A A A A A A B A A A B B A A A A A A A A A A A A B A A A A A A B A A A B B A A B A A A A A A A B B B A A A A B A A A A A B B A A A A A B A A A A A A B A A A A A A A A B A A A A A A A A A A A A A A A B A A A A B A A B A A A A A A A A B A A A A A B A B B A A A B B A A A A A A A A B A A A B A A A A B A A B A B B B B A B B B B B B B B B B B B B B B B B B B B A B A B B A B B B B B B B B B B B B B B B B B B B B B B B B B B B B B B B B B B B B B B B B B B B B B B B B B B B B B B B B A B B B B B B A B B B B B B B B B B B B B B
1A_118011540                         A A A A A A A A A A A A A A A A A A A A A A A A A A A A A A A A A A A B A A A A A A A A A A A A A A A A A A A A A A A A A A A A A A A A B A A A B B B B B B B B B B B B B B B B B B B B A B B B B B A A B B B A B B B B B B B B B A B B B B B B B B B B A B B B B B B B B B B B B B B B B B B B B B B B B B B B B B B B B B B B B B B B B B B B B B A B B B B B B B B B A B B A A B B B B B B B B B B B B B B B B B B B B B B B B B B B B B B B B B B B B B B B B B B B B B B B B B B B B B B B B B B B B B B B B A A B B B B A B B B B B B B B B B B B B B B B B B B B B B B B B B B B B B B B A A A B B B A B B B B B B B B B A A B B B B B B B B B B B B B A B A A B B B B B B B B B B B B A B A B B B B B B B B B A B A B B B B B B B A A A B B B B B B B B B B B B B B B B B B B B B B A B B A B B B B B B B B B B B B B B B B B B B B B A B B B B B B B B B B B B A A B B B B A B A B B B A A B B B B B A B B B B B B A B B A B B B B A A A A B A A A A B A A A A A A A A B B A A A B A A A A B A B A B A A B A A A A B B A A A A A A A A B A A A B A A A A A B A B A B A B A A A A B A A A A A A A A B A A A A B B A B B B A B B A B B B B A B A B B B B B B A B B B B B B B B B B B B B B B B B B B B B B B B B B B B B B B B B B B B B B B B B B B B B B B B B B B B B B B B B B B B A B B B B B B B B B B B B B B B B B B A B B B B B B B B B B B B B B B B B B B B B B B B B B B B B B B B B B B B B B B B B B B B B B B B B B B B B B B B B B B B B B B B B B B B B B B B B B B B B B B B B B B B B B B B B B B B B B B B B B B B B B B B A B B B B B B B B B B B B B B B B B B B B A B A B B A B B B B B B B B B B B B B B B B B B B B B B B B B B B B B B B B B B B B B B B B B B B B B B B B B B B B B B B B A B B B B B B A B B B B B B B B B B B B B B
1A_179705966                         A A A A A A A A A A A A A A A A A A A A A A A A A A A A A A A A A A A B A A A A A A A A A A A A A A A A A A A A A A A A A A A A A A A A B A A A B B B B B B B B B B B B B B B B B B B B A B B B B B A A B B B A B B B B B B B B B A B B B B B B B B B B A B B B B B B B B B B B B B B B B B B B B B B B B B A B B B B B B B B B B B B B B B B B B B A B B B B B B B B B A B B A A B B B B B B B B B B B B B B B B B B B B B B B B B B B B B B B B B B B B B B B B B B B B B B B B B B B B B B B B B B B B B B B B A A B B B B A B B B B B B B B B B B B B B B B B B B B B B B B B B B B B B B B A A A B B B A B B B B B B B B B A A B B B B B B B B B B B B B A B A A B B B B B B B B B B B B A B A B B B B B B B B B A B A B B B B B B B A A A B B B B B B B B B B B B B B B B B B B B B B A B B A B B B B B B B B B B B B B B B B B B B B B A B B B B B B B B B B B B A A B B B B A B A B B B A A B B B B B A B B B B B B A B B A B B B B A A A A B A A A A B A A A A A A A A B B A A A B A A A A B A B A B A A B A A A A B B A A A A A A A A B A A A B A A A A A B A B A B A B A A A A B A A A A A A A A B A A A A B B A B B B A B B A B B B B A B A B B B B B B A B B B B B B B B B B B B B B B B B B B B B B B B B B B B B B B B B B B B B B B B B B B B B B B B B B B B B B B B B B B B A B B B B B B B B B B B B B B B B B B A B B B B B B B B B B B B B B B B B B B B B B B B B B B B B B B B B B B B B B B B B B B B B B B B B B B B B B B B B B B B B B B B B B B B B B B B B B B B B B B B B B B B B B B B B B B B B B B B B B B B B B B B A B B B B B B B B B B B B B B B B B B B B A B A B B A B B B B B B B B B B B B B B B B B B B B B B B B B B B B B B B B B B B B B B B B B B B B B B B B B B B B B B B B A B B B B B B A B B B B B B B B B B B B B B
1A_61747603                          A A A A A A A A A A A A A A A A A A A A A A A A A A A A A A A A A A A B A A A A A A A A A A A A A A A A A A A A A A A A A A A A A A A A A A A A A A A A B A A A B A B A A A A A A A B A A A A B A A A A B A A A B A A B A A A A A A A B B A A B A A A B A B A A A A A B B A A A B A A A B A A A A A A B A A A A A B A A A A A A B B B B B B B B B B A B B B B B B B B B A B B A A B B B B B B B B B B B B B B B B B B B B B B B B B B B B B B B B B B B B B B B B B B B B B B B B B B B B B B B B B B B B B B B B A A B B B B A B B B B B B B B B B B B B B B B B B B B B B B B B B B B B B B B A A A B B B A B B B B B B B B B A A B B B B B B B B B B B B B A B A A B B B B B B B B B B B B A B A B B B B B B B B B A B A B B B B B B B A A A B B B B B B B B B B B B B B B B B B B B B B A B B A B B B B B B B B B B B B B B B B B B B B B A B B B B B B B B B B B B A A B B B B A B A B B B A A B B B B B A B B B B B B A B B A B B B B A A A A B A A A A B A A A A A A A A B B A A A B A A A A B A B A B A A B A A A A B B A A A A A A A A B A A A B A A A A A B A B A B A B A A A A B A A A A A A A A B A A A A B B A B B B A B B A B B B B A B A B B B B B B A B B B B B B B B B B B B B B B B B B B B B B B B B B B B B B B B B B B B B B B B B B B B B B B B B B B B B B B B B B B B A B B B B B B B B B B B B B B B B B B A B B B B B B B B B B B B B B B B B B B B B B B B B B B B B B B B B B B B B B B B B B B B B B B B B B B B B B B B B B B B B B B B B B B B B B B B B B B B B B B B B B B B B B B B B B B B B B B B B B B B B A B A A A A A A B A A A B A A A B B A B B B B A A A A A A A A A A A A A A A A A A A B A A A A B B B A B A A A A B A B A A B A A A A A A A A A B A B A B B A B A A B A A A A A A B A A B A A A A B A B B A A B A A B A A
1A_204574774                         A A A A A A A A A A A A A A A A A A A A A A A A A A A A A A A A A B A B A A A A A A A A A A A A A B A A A A A A A A A A A A A B A A A A A A A A A A A A A A A A A A A A A A A A A A A A A A A A A A A A B A A A A A A B A A A A A A A A A A A A A A A B A A A A A A A A A A A A A A A A B A A A A A A A A A A A A A A A A A A A A B B B B B B B B B A B B B B B B B B B A B B A A B B B B B B B B B B B B B B B B B B B B B B B B B B B B B B B B B B B B B B B B B B B B B B B B B B B B B B B B B B B B B B B B A A B B B B A B B B B B B B B B B B B B B B B B B B B B B B B B B B B B B B B A A A B B B A B B B B B B B B B A A B B B B B B B B B B B B B A B A A B B B B B B B B B B B B A B A B B B B B B B B B A B A B B B B B B B A A A B B B B B B B B B B B B B B B B B B B B B B A B B A B B B B B B B B B B B B A A A A A A A A A A A A A A A A B A A A B A A A A A A A A A A B A B A A B A B A A A A A A A B A A A A A B B B B A A A A B A A A A B A A A A A A A A B B A A A B A A A A B A B A B A A B A A A A B B A A A A A A A A B A A A B A A A A A B A B A B A B A A A A B A A A A A A A A B A A A A B B A B B B A B B A B B B B A B A B B B B B B A B B B B B B B B B B B B B B B B B B B B B B B B B B B B B B B B B B B B B B B B B B B B B B B B B B B B B B B B B B B B A B B B B B B B B B B B B B B B B B B A B B B B B B B B B B B B B B B B B B B B B B B B B B B A B B B B B B B B B B B B B B B B B B B B B B B B B B B B B B B B B B B B B B B B B B B B B B B B B B B B B B B B B B B B B B B B B B B B B B B B B A B A A A B A A B A A A B B A A B B B B B B B A A A B A A A A A A A B A A A A A A B B A A A A B B B A B A A A A B A B A A B A A A A A A A A A B A B A B B A B A A B A A A A A A B A A B A A B A B B B B A A B A A B B A
1A_199548850                         A A A A A A A A A A A A A A A A A A A A A A A A A A A A A A A A A B A B A A A A A A A A A A A A A B A A A A A A A A A A A A A B A A A A A A A A A A A A B A A A A A A A A A A A A A A A A B A A A A A A A A A A A A A A A A A A A A A A A A A A A A A A A A A A A A A A A A A A A A A A B A A A A A A A A A A A A B A A A A A A A A A A A A B A B A A A B A A A A A A A A A B A A A A A B A A A B A A A A A A A A B A B A A A B A A B B B A B A B A A A A B A A A A A A A A A B A A A A A A A B A B A A A B A A A A A A A A A A A A B B B B B B B B B B B B B B B B B B B B B B B B B B B B B B A A A B B B A B B B B B B B B B A A B B B B B B B B B B B B B A B A A B B B B B B B B B B B B A B A B B B B B B B B B A B A B B B B B B B A A A B B B B B B B B B B B B B B B B B B B B B B A B B A B B B B B B B B B B B B B B B B B B B B B B B B B B B B B A B B B B B B B B B B B B B B B B B B B B B B B B B B B B B B A B B B B B B B B B B B B B B B B B B B B B B B B B B B B B B B B B B B B B B B B B A B B B B B B B B B B B B B B B B B B B B B B B B A B B B B B B B B B B B B B B B B B B B B B B B B B B B B B B B B B B B B B B B A B A B B B B B B A B B B B B B B B B B B B B B B B B B B B B B B B B B B B B B B B B B B B B B B B B B B B B B B B B B B B B B B B B B B B A B B B B B B B B B B B B B B B B B B A B B B B B B B B B B B B B B B B B B B B B B B B B B B B B B B B B B B B B B B B B B B B B B B B B B B B B B B B B B B B B B B B B B B B B B B B B B B B B B B B B B B B B B B B B B B B B B B B B B B B B A B A A A B A A B A A A B B A A B B B B B B B A A A B A A A A A A A B A A A A A A B B A A A A B B B A B A A A A B A B A A B A A A A A A A A A B A B A B B A B A A B A A A A A A B A A B A A B A B B B B A A B A A B B A
1A_191286496                         A A A A A A A A A A A A A A A A A A A A A A A A A A A A A A A A A B A B A A A A A A A A A A A A A B A A A A A A A A A A A A A B A A A A A A A A A A A A B A B A A B A B A A A A A A A A A B B A A A B A A A A B A A A A A A A A A A A A A A A A A A A A A A A A A A A A A A A A A A A A B A A A A A A A A A A A A B A A A B B A A B B B B B B B B B B B B B B B B B B B B A B B B B B B B B B B B B B B B A B B B B B B B B B B B B B B B B B B B B B B B B B B A B B B B B B B B B B B B B B B B B B B B B B B B B B B A B B A B B B B B B B B B B B B B B B B B B B B B B B B B B B B B B B B A A A B B B A B B B B B B B B B A A B B B B B B B B B B B B B A B A A B B B B B B B B B B B B A B A B B B B B B B B B A B A B B B B B B B A A A B B B B B B B B B B B B B B B B B B B B B B A B B A B B B B B B B B B B B B B B B B B B B B B B B B B B B B B A B B B B B B B B B B B B B B B B B B B B B B B B B B B B B B A B B B B B B B B B B B B B B B B B B B B B B B B B B B B B B B B B B B B B B B B B A B B B B B B B B B B B B B B B B B B B B B B B B A B B B B B B B B B B B B B B B B B B B B B B B B B B B B B B B B B B B B B B B A B A B B B B B B A B B B B B B B B B B B B B B B B B B B B B B B B B B B B B B B B B B B B B B B B B B B B B B B B B B B B B B B B B B B B A B B B B B B B B B B B B B B B B B B A B B B B B A A A A A A B B A A B B A A B B A A A A A B B A A A A A B A B B A A A A A A A A A A B B A A A A A A B A A A A A A A A A A B A A A A A A A B A A A A A A B A A A A A A A A A A A A A A A B A A B A B A A A B A A B A A A B B A A B B B B B B B A A A B A A A A A A A B A A A A A A B B A A A A B B B A B A A A A B A B A A B A A A A A A A A A B A B A B B A B A A B A A A A A A B A A B A A B A B B B B A A B A A B B A
1A_202514984                         A A A A A A A A A A A A A A A A A A A A A A A A A A A A A A A A A B A B A A A A A A A A A A A A A B A A A A A A A A A A A A A B A A A A A A A B B B B B B B B B B B B B B B B B B B B B B B B B B B B B B B B B B B B B B B B B B B B B B B B B B B B B B B B B B B B B B B B B B B B B B B B B B B B B B B B B B B B B B B B B B B B B B B B B B B B B B B B B B B B B B A B B B B B B B B B B B B B B B A B B B B B B B B B B B B B B B B B B B B B B B B B B A B B B B B B B B B B B B B B B B B B B B B B B B B B B A B B A B B B B B B B B B B B B B B B B B B B B B B B B B B B B B B B B A A A B B B A B B B B B B B B B A A B B B B B B B B B B B B B A B A A B B B B B B B B B B B B A B A B B B B B B B B B A B A B B B B B B B A A A B B B B B B B B B B B B B B B B B B B B B B A B B A B B B B B B B B B B B B B B B B B B B B B B B B B B B B B A B B B B B B B B B B B B B B B B B B B B B B B B B B B B B B A B B B B B B B B B B B B B B B B B B B B B B B B B B B B B B B B B B B B B B B B B A B B B B B B B B B B B B B B B B B B B B B B B B A B B B B B B B B B B B B B B B B B B B B B B B B B B B B B B B B B B B B B B B A B A B B B B B B A B B B B B B B B B B B B B B B B B B B B B B B B B B B B B B B B B B B B B B B B B B B B B B B B B B B B B B B B B B B B A B B B B B B B B B B B B B B B B B B A B B B B B B B A A A B B B A A B B A A B B A A A A A B B A A A A A B A B B A A A A A A A B A A B B A A A A A A B A A A A A B A A A A B A B B B A A A B A B A A A B B A A A A A A A A A A A A A A A B A A B A B A A A B A A B A A A B B A A B B B B B B B A A A B A A A A A A A B A A A A A A B B A A A A B B B A B A A A A B A B A A B A A A A A A A A A B A B A B B A B A A B A A A A A A B A A B A A B A B B B B A A B A A B B A
1A_204762799                         A A A A A A A A A A A A A A A A A A A A A A A A A A A A A A A A A B A B A A A A A A A A A A A A A B A A A A A A A A A A A A A B A A A A A A A B B B B B B B B B B B B B B B B B B B B B B B B B B B B B B B B B B B B B B B B B B B B B B B B B B B B B B B B B B B B B B B B B B B B B B B B B B B B B B B B B B B B B B B B B B B B B B B B B B B B B B B B B B B B B B A B B B B B B B B B B B B B B B A B B B B B B B B B B B B B B B B B B B B B B B B B B A B B B B B B B B B B B B B B B B B B B B B B B B B B B A B B A B B B B B B B B B B B B B B B B B B B B B B B B B B B B B B B B A A A B B B A B B B B B B B B B A A B B B B B B B B B B B B B A B A A B B B B B B B B B B B B A B A B B B B B B B B B A B A B B B B B B B A A A B B B B B B B B B B B B B B B B B B B B B B A B B A B B B B B B B B B B B B B B B B B B B B B B B B B B B B B A B B B B B B B B B B B B B B B B B B B B B B B B B B B B B B A B B B B B B B B B B B B B B B B B B B B B B B B B B B B B B B B B B B B B B B B B A B B B B B B B B B B B B B B B B B B B B B B B B A B B B B B B B B B B B B B B B B B B B B B B B B B B B B B B B B B B B B B B B B B A B B B B B B A B B B B B B B B B B B B B B B B B B B B B B B B B B B B B B B B B B B B B B B B B B B B B B B B B B B B B B B B B B B B A B B B B B B B B B B B B B B B B B B A B B B B B B B A A A B B B A A B B A A B B A A A A A B B A A A A A B A B B A A A A A A A B A A B B A A A A A A B A A A A A B A A A A B A B B B A A A B A B A A A B B A A A A A A A A A A A A A A A B A A B A B A A A B A A B A A A B B A A B B B B B B B A A A B A A A A A A A B A A A A A A B B A A A A B B B A B A A A A B A B A A B A A A A A A A A A B A B A B B A B A A B A A A A A A B A A B A A B A B B B B A A B A A B B A
1A_205419289                         A A A A A A A A A A A A A A A A A A A A A A A A A A A A A A A A A B A B A A A A A A A A A A A A A B A A A A A A A A A A A A A B A A A A A A A B B B B B B B B B B B B B B B B B B B B B B B B B B B B B B B B B B B B B B B B B B B B B B B B B B B B B B B B B B B B B B B B B B B B B B B B B B B B B B B B B B B B B B B B B B B B B B B B B B B B B B B B B B B B B B A B B B B B B B B B B B B B B B A B B B B B B B B B B B B B B B B B B B B B B B B B B A B B B B B B B B B B B B B B B B B B B B B B B B B B B A B B A B B B B B B B B B B B B B B B B B B B B B B B B B B B B B B B B A A A B B B A B B B B B B B B B A A B B B B B B B B B B B B B A B A A B B B B B B B B B B B B A B A B B B B B B B B B A B A B B B B B B B A A A B B B B B B B B B B B B B B B B B B B B B B A B B A B B B B B B B B B B B B B B B B B B B B B B B B B B B B B A B B B B B B B B B B B B B B B B B B B B B B B B B B B B B B A B B B B B B B B B B B B B B B B B B B B B B B B B B B B B B B B B B B B B B B B B A B B B B B B B B B B B B B B B B B B B B B B B B A B B B B B B B B B B B B B B B B B B B B B B B B B B B B B B B B B B B B B B B B B A B B B B B B A B B B B B B B B B B B B B B B B B B B B B B B B B B B B B B B B B B B B B B B B B B B B B B B B B B B B B B B B B B B B A B B B B B B B B B B B B B B B B B B A B B B B B B B A A A B B B A A B B A A B B A A A A A B B A A A A A B A B B A A A A A A A B A A B B A A A A A A B A A A A A B A A A A B A B B B A A A B A B A A A B B A A A A A A A A A A A A A A A B A A B A B A A A B A A B A A A B B A A B B B B B B B A A A B A A A A A A A B A A A A A A B B A A A A B B B A B A A A A B A B A A B A A A A A A A A A B A B A B B A B A A B A A A A A A B A A B A A B A B B B B A A B A A B B A
1A_178669598                         A A A A A A A A A A A A A A A A A A A A A A A A A A A A A A A A A B A B A A A A A A A A A A A A A B A A A A A A A A A A A A A B A A A A A A A B B B B B B B B B B B B B B B B B B B B B B B B B B B B B B B B B B B B B B B B B B B B B B B B B B B B B B B B B B B B B B B B B B B B B B B B B B B B B B B B B B B B B B B B B B B B B B B B B B B B B B B B B B B B B B A B B B B B B B B B B B B B B B A B B B B B B B B B B B B B B B B B B B B B B B B B B A B B B B B B B B B B B B B B B B B B B B B B B B B B B A B B A B B B B B B B B B B B B B B B B B B B B B B B B B B B B B B B B A A A B B B A B B B B B B B B B A A B B B B B B B B B B B B B A B A A B B B B B B B B B B B B A B A B B B B B B B B B A B A B B B B B B B A A A B B B B B B B B B B B B B B B B B B B B B B A B B A B B B B B B B B B B B B B B B B B B B B B B B B B B B B B A B B B B B B B B B B B B B B B B B B B B B B B B B B B B B B A B B B B B B B B B B B B B B B B B B B B B B B B B B B B B B B B B B B B B B B B B A B B B B B B B B B B B B B B B B B B B B B B B B A B B B B B B B B B B B B B B B B B B B B B B B B B B B B B B B B B B B B B B B B B A B B B B B B A B B B B B B B B B B B B B B B B B B B B B B B B B B B B B B B B B B B B B B B B B B B B B B B B B B B B B B B B B B B B A B B B B B B B B B B B B B B B B B B A B B B B B B B A A A B B B A A B B A A B B A A A A A B B A A A A A B A B B A A A A A A A B A A B B A A A A A A B A A A A A B A A A A B A B B B A A A B A B A A A B B A A A A A A A A A A A A A A A B A A B A B A A A B A A B A A A B B A A B B B B B B B A A A B A A A A A A A B A A A A A A B B A A A A B B B A B A A A A B A B A A B A A A A A A A A A B A B A B B A B A A B A A A A A A B A A B A A B A B B B B A A B A A B B A
1A_168687690                         A A A A A A A A A A A A A A A A A A A A A A A A A A A A A A A A A B A B A A A A A A A A A A A A A B A A A A A A A A A A A A A B A A A A A A A B B B B B B B B B B B B B B B B B B B B B B B B B B B B B B B B B B B B B B B B B B B B B B B B B B B B B B B B B B B B B B B B B B B B B B B B B B B B B B B B B B B B B B B B B B B B B B B B B B B B B B B B B B B B B B A B B B B B B B B B B B B B B B A B B B B B B B B B B B B B B B B B B B B B B B B B B A B B B B B B B B B B B B B B B B B B B B B B B B B B B A B B A B B B B B B B B B B B B B B B B B B B B B B B B B B B B B B B B A A A B B B A B B B B B B B B B A A B B B B B B B B B B B B B A B A A B B B B B B B B B B B B A B A B B B B B B B B B A B A B B B B B B B A A A B B B B B B B B B B B B B B B B B B B B B B A B B A B B B B B B B B B B B B B B B B B B B B B B B B B B B B B A B B B B B B B B B B B B B B B B B B B B B B B B B B B B B B A B B A A A A A A A A A B A A A A A A A A A A A A A A A A A A B A A A A A A A A B A A A A A A A A A A A A A A B A A A A A A A A A A A A A A B B A A A A A A A A A B A A A A A A A A A A A B B A A B A A A B A A A A B B B A B B B B B B A B B B B B B B B B B B B B B B B B B B B B B B B B B B B B B B B B B B B B B B B B B B B B B B B B B B B B B B B B B B B A B B B B B B B B B B B B B B B B B B A B B B A A B B A A A B A A A A A A A A A A A A A A A A B A A A A A A A A A A A A A A A A B A A B A A A A A A A A A A A A A B A A A A A A B B B A A A B A B A A A B A A A A A A A A A A A A A A A A B A A A A A A A A B A A A A A A A B A A A A B B A A A A A A B A A A A A A A B A A A A A A B A A A A A A A B A A A A A A A A A A A A A A A A A A A A A A A A A B B A A A A A A A A A A A A A A A A A B A A B A A A A B A A A B A
1A_31565853                          A A A A A A A A A A A A A A A A A A A A A A A A A A A A A A A A A B A B A A A A A A A A A A A A A B A A A A A A A A A A A A A B A A A A A A A B B B B B B B B B B B A B B B B B B B B B B B B B B B B B B B B B B B B B B B B B B B B B B B B B B B B B B B B A B B B B B B B B B B B B B B B B B B B B B B B B B B B B B B B B B B B B B B B B B B B B B B B B B B B B B A B B B B B B B B B B B B B B B A B B B B B B B B B B B B B B B B B B B B B B B B B B A B B B B B B B B B B B B B B B B B B B B B B B B B B B A B B A B B B B B B B B B B B B B B B B B B B B B B B B B B B B B B B B A A A B B B A B B B B B B B B B A A B B B B B B B B B B B B B A B A A B B B B B B B B B B B B A B A B B B B B B B B B A B A B B B B B B B A A A B B B B B B B B B B B B B B B B B B B B B B A B B A B B B B B B B B B B B B B B B B B B B B B B B B B B B B B A B B B B B B B B B B B B B B B B B B B B B B B B B B B B B B A B B A B A B A A B A B B B B B B A B B B B B B B B B B B B B B B B A B A A B B B B A A B A B B B A A B B B B B B A A B B A B B B B B B B A B B B B B B B B B B A B A B B B B B A B B A B B B B B B B B A B B B B B B B B A B B B B B B A B B B B B A B B B B B B B B B B B B B B B B B B B B B B B B B B B B B B B B B B B B B B B B B B B B B B B B B B B B B B A B B B B B B B B B B B B B B B B B B A B B B B B B B B B B B B B B B B B B B B B B B B B B B B B B B B B B B B B B B B B B B B B B B B B B B B B B B B B B B B B B B B B B B A B B B B B B B B B B B B B B B B B B B B B B B B B B B B B B B B B B B B B B B B B B B B B B B B B B B B B B B B B B B B B B B B B B B B B B B B B B B B B B B B B B B B A B B B B B B B A B B B B B B B B B B B B B B B B B A B B B B B B B B B B B B B B B B B B B B B B B B B B B B B B
1A_131045737                         A A A A A A A A A A A A A A A A A A A A A A A A A A A A A A A A A B A B A A A A A A A A A A A A A B A A A A A A A A A A A A A B A A A A A A A B B B B B B B B B B B B B B B B B B B B B B B B B B B B B B B B B B B B B B B B B B B B B B B B B B B B B B B B B B B B B B B B B B B B B B B B B B B B B B B B B B B B B B B B B B B B B B B B B B B B B B B B B B B B B B A B B B B B B B B B B B B B B B A B B B B B B B B B B B B B B B B B B B B B B B B B B A B B B B B B B B B B B B B B B B B B B B B B B B B B B A B B A B B B B B B B B B B B B B B B B B B B B B B B B B B B B B B B B A A A B B B A B B B B B B B B B A A B B B B B B B B B B B B B A B A A B B B B B B B B B B B B A B A A A A A A A A A A A A A A B A A A B A A A A A A A B A A A A B A A A A A A A A A A A A A A A B A A B A A A A A A A A A B B B B B B B B B B B B B B B B B B A B B B B B B B B B B B B B B B B B B B B B B B B B B B B B B A B B A A A B A A A A A A A A A A A A A A A A A A A A A A A A A A A A B A A A A A A A A A A A A A A A B A A A A A A A A A A A A A A A A A A A A A A A A A B A B A B A A B B A A A A A A B A A A A A A B A A A B A A B B B A B B B B B B A B B B B B B B B B B B B B B B B B B B B B B B B B B B B B B B B B B B B B B B B B B B B B B B B B B B B B B B B B B B B A B B B B B B B B B B B B B B B B B B A B B B B B B B B B B B B B B B B B B B B B B B B B B B B B B B B B B B B B B B B B B B B B B B B B B B B B B B B B B B B B B B B B B B B B B B B B B B B B B B B B B B B B B B B B B B B B B B B B B B B B B B B B B B B B B B B B B B B B B B B B B B B B B B B B B B B B B B B B B B B B B B B B B B B B B B B A B B B B B B B A B B B B B B B B B B B B B B B B B A B B B B B B B B B B B B B B B B B B B B B B B B B B B B B B
1A_131754163                         A A A A A A A A A A A A A A A A A A A A A A A A A A A A A A A A A B A B A A A A A A A A A A A A A B A A A A A A A A A A A A A B A A A A A A A B B B B B B B B B B B B B B B B B B B B B B B B B B B B B B B B B B B B B B B B B B B A B B B B B B B B B B B B B B B B B B B B B B B B B B B B B B B B B B B B B B B B B B B B B B B B B B B B B B B B B B B B B B B B B B A B B B B B B B B B B B B B B B A B B B B B B B B B B B B B B B B B B B B B B B B B B A B B B B B B B B B B B B B B B B B B B B B B B B B B B A B B A B B B B B B B B B B B B B B B B B B B B B B B B B B B B B B B B A A A B B B A B B B B B B B B B A A B B B B B B B B B B B B B A B A A B B B B B B B B B B B B A B A A A A A A A A A A A A A A B A B A B A A A A A A A B A A A A B A A A A A A A A A A A A A A A B A A B A A A A A A A A A B B B B B B B B B B B B B B B B B B A B B B B B B B B B B B B B B B B B B B B B B B B B B B B B B A B B B B B B A B B B A B B B B B B B A B B B B B B B B B B B B B B B B B B B A B B B B B B B B B B B B B B B B B B B B A B B B B B B B B B A B B A B B B B A B B B B A B B B B A B B B B B B B B B B B A B B B B B B B B A B B B B B B A B B B B B B B B B B B B B B B B B B B B B B B B B B B B B B B B B B B B B B B B B B B B B B B B B B B B B B B B B B B B A B B B B B B B B B B B B B B B B B B A B B B B B B B B B B B B B B B B B B B B B B B B B B B B B B B B B B B B B B B B B B B B B B B B B B B B B B B B B B B B B B B B B B B B B B B B B B B B B B B B B B B B B B B B B B B B B B B B B B B B B B B B B B B B B B B B B B B B B B B B B B B B B B B B B B B B B B B B B B B B B B B B B B B B B B B B A B B B B B B B A B B B B B B B B B B B B B B B B B A B B B B B B B B B B B B B B B B B B B B B B B B B B B B B B
1A_239353447                         A A A A A A A A A A A A A A A A A A A A A A A A A A A A A A A A A B A B A A A A A A A A A A A A A B A A A A A A A A A A A A A B A A A A A A A B B B B B B B B B B B B B B B B B B B B B B B B B B B B B B B B B B B B B B B B B B B A B B B B B B B B B B B B B B B B B B B B B B B B B B B B B B B B B B B B B B B B B B B B B B B B B B B B B B B B B B B B B B B B B B A B B B B B B B B B B B B B B B A B B B B B B B B B B B B B B B B B B B B B B B B B B A B B B B B B B B B B B B B B B B B B B B B B B B B B B A B B A B B B B B B B B B B B B B B B B B B B B B B B B B B B B B B B B A A A B B B A B B B B B B B B B A A B B B B B B B B B B B B B A B A A B B B B B B B B B B B B A B A A A A A A A A A A A A A A B A B A B A A A A A A A B A A A A B A A A A A A A A A A A A A A A B A A B A A A A A A A A A B B B B B B B B B B B B B B B B B B A B B B B B B B B B B B B B B B B B B B B B B B B B B B B B B A B B B B B B A B B B A B B B B B B B A B B B B B B B B B B B B B B B B B B B A B B B B B B B B B B B B B B B B B B B B A B B B B B B B B B A B B A B B B B A B B B B A B B B B A B B B B B B B B B B B A B B B B B B B B A B B B B B B A B B B B B B B B B B B B B B B B B B B B B B B B B B B B B B B B B B B B B B B B B B B B B B B B B B B B B B B B B B B B A B B B B B B B B B B B B B B B B B B A B B B A A A A A A A A A A A A A A A A A A A A A A A A A A B A A A B B A A A A B A B A A A A A A B A A A A A A A A A B A A A A A A A B A A A A A A A B A A B A A A A A A A A A B A A A B A A B A A A A A B B B B B B B B B B B B B B B B B B B B B B B B B B B B B B B B B B B B B B B B B B B B B B B B B B B B A B B B B B B B A B B B B B B B B B B B B B B B B B A B B B B B B B B B B B B B B B B B B B B B B B B B B B B B B
1A_56030879                          B A A A A A A A A A A A A A A A A A A A A A A A B A A A A A A A B B A B A A A A A B A A A A A A A B A A A A B A A A A A A A A B A A A B A A A B B B B B B B B B B B B B B B B B B B B B B B B B B B B B B B B B B B B B B B B B B B A B B B B B B B B B B B B B B B B B B B B B B B B B B B B B B B B B B B B B B B B B B B B B B A A A A A B A B A B B A A A B A A B A A A A B A A A A B A A A A A A A B A A A A A A A A A A A A A A A A A B A A A A A A B A A A A A A A A A A B A B A A A A A A A A B A B A B A A A A A A B A A A B B B B B B B B B B B B B B B B B B B B B B B B B B B B B B A A A B B B A B B B B B B B B B A A B B B B B B B B B B B B B A B A A B B B B B B B B B B B B A B A A A A A A A A A A A A A A B A B A B A A A A A A A B A A A A B A A A A A A A A A A A A A A A B A A B A A A A A A A A A B B B B B B B B B B B B B B B B B B A B B B B B B B B B B B B B B B B B B B B B B B B B B B B B B A B B B B B B A B B B A B B B B B B B A B B B B B B B B B B B B B B B B B B B A B B B B B B B B B B B B B B B B B B B B A B B B B B B B B B A B B A B B B B A B B B B A B B B B A B B B B B B B B B B B A B B B B B B B B A B B B B B B A B B B B B B B B B B B B B B B B B B B B B B B B B B B B B B B B B B B B B B B B B B B B B B B B B B B B B B B B B B B B A B B B B B B B B B B B B B B B B B B A B B B B A A A B B B B B A B B B A B B B B B B B A B B B B B B B B B B B B B B B B B B B A B B B B B B B B B B B B A B B B B B A B B B B B B B A A A B B A B B A B B B B B B B B B B A B B B B B B B A B B B B B B B B B B B B B B B B B B B B B B B B B B B B B B B B B B B B B B B B B B B B B B B B B B B B B A B B B B B B B A B B B B B B B B B B B B B B B B B A B B B B B B B B B B B B B B B B B B B B B B B B B B B B B B
1A_205488522                         B B A A A B B B B B B B B B B A B A B B B B B B B B B A B B B B B B B B A B A A B B B B B B B A A B A A B B B B B B A B A A A B A A A B B A B A B B B B B B B B B B B B B B B B B B B B B B B B B B B B B A B B B B B B B B B B B B A A B B B B B B B B B B B B B B B B B B B B B B B B B B B B A B B B B B B B B B B B B B B B B A A B B A B B B B B B B B B B B B B B A B B B A B B B B B B A B B B B B B B B B B B B B B B A B B B B A B B B A B B B B B B A B A A B A B B B B B B B B A B B B A A B B B B B A B A B B A B A B B B B B B B B B B B B B B B B B B B B B B B B B B B B B B B B A A A B B B A B B B B B B B B B A A B B B B B B B B B B B B B A B A A B B B B B B B B B B B B A B A A A A A A A A A A A A A A B A B A B A A A A A A A B A A A A B A A A A A A A A A A A A A A A B A A B A A A A A A A A A B B B B B B B B B B B B B B B B B B A B B B B B B B B B B B B B B B B B B B B B B B B B B B B B B A B B B B B B A B B B A A B A B B B B A B B B B B B B B B B B B B B B B B B B A B B A B B B B B A A B B B B A B B A B B A B B B B B B B B B A B B A B A A B A B B B B A B B B B A B B B B B B B B B B B A B B B B B B B B A A B B B B B A B A B B A B B B B B B B B B B B B B B B B B B A B B B B B B B A A A B B B B B B A B B B B B B B B B B B B B B B B B B B A B A B B B B B B B A B B B B B B B B A B B B B A A A B B B B B A B B B A B B B B B B B A B B B B B B B B B B B B B B B B B B B A B B B B B B B B B B B B A B B B B B A B B B B B B B A A A B B A B B A B B B B B B B B B B A B B B B B B B A B B B B B B B B B B B B B B B B A B B B B B B B B B B B B B B B B B B B B B B B B B B B B B B B B B B B B A B B B B B B B A B B B B B B B B B B B B B B B B B A B B B B B B B B B B B B B B B B B B B B B B B B B B B B B B
1A_205488475                         B B A A A B B B B B B B B B B A B A B B B B B B B B B A B B B B B B B B A B A A B B B B B B B A A B A A B B B B B B A B A A A B A A A B B A B A B B B B B B B B B B B B B B B B B B B B B B B B B B B B B A B B B B B B B B B B B B A A B B B B B B B B B B B B B B B B B B B B B B B B B B B B A B B B B B B B B B B B B B B B B A A B B A B B B B B B B B B B B B B B A B B B A B B B B B B A B B B B B B B B B B B B B B B A B B B B A B B B A B B B B B B A B A A B A B B B B B B B B A B B B A A B B B B B A B A B B A B A B B B B B B B B B B B B B B B B B B B B B B B B B B B B B B B B A A A B B B A B B B B B B B B B A A B B B B B B B B B B B B B A B A A B B B B B B B B B B B B A B A A A A A A A A A A A A A A B A B A B A A A A A A A B A A A A B A A A A A A A A A A A A A A A B A A B A A A A A A A A A B B B B B B B B B B B B B B B B B B A B B B B B B B B B B B B B B B B B B B B B B B B B B B B B B A B B B B B B A B B B A A B A B B B B A B B B B B B B B B B B B B B B B B B B A B B A B B B B B A A B B B B A B B A B B A B B B B B B B B B A B B A B A A B A B B B B A B B B B A B B B B B B B B B B B A B B B B B B B B A A B B B B B A B A B B A B B B B B B B B B B B B B B B B B B A B B B B B B B A A A B B B B B B A B B B B B B B B B B B B B B B B B B B A B A B B B B B B B A B B B B B B B B A B B B B A A A B B B B B A B B B A B B B B B B B A B B B B B B B B B B B B B B B B B B B A B B B B B B B B B B B B A B B B B B A B B B B B B B A A A B B A B B A B B B B B B B B B B A B B B B B B B A B B B B B B B B B B B B B B B B A B B B B B B B B B B B B B B B B B B B B B B B B B B B B B B B B B B B B A B B B B B B B A B B B B B B B B B B B B B B B B B A B B B B B B B B B B B B B B B B B B B B B B B B B B B B B B
1A_31209715                          A A A A A A A A B A A A A A A A B A B A A A B A A B B A A B A B A A A A A A A A B B A A A B A A A A A A B A A A A A A A A A A A A A A A A A A A B B B B B B B B B B B B B B B B B B B B B B B B B B B B B A B B B B B B B B B B B B A A B B B B B B B B B B B B B B B B B B B B B B B B B B B B B B B B B B B B B B B B B B B B B A A B B A B B B B B B B B B B B B B B A B B B A B B B B B B A B B B B B B B B B B B B B B B A B B B B A B B B A B B B B B B A B A A B A B B B B B B B B A B B B A A B B B B B A B A B B A B A B B B B B B B B B B B B B B B B B B B B B B B B B B B B B B B B A A A B B B A B B B B B B B B B A A B B B B B B B B B B B B B A B A A B B B B B B B B B B B B A B A A A A A A A A A A A A A A B A B A B A A A A A A A B A A A A B A A A A A A A A A A A A A A A B A A B A A A A A A A A A B A A A B A A A A B A B A A A A A A A A A A A A B B A A A A B A A A B A B B B B A B B A A A A A A A A B B B B B A B B B A A B A B B B B A B B B B B B B B B B B B B B B B B B B A B B A B B B B B A A B B B B A B B A B B A B B B B B B B B B A B B A B A A B A B B B B A B B B B A B B B B B B B B B B B A B B B B B B B B A A B B B B B A B A B B A B B B B B B B B B B B B B B B B B B A B B B B B B B A A A B B B B B B A B B B B B B B B B B B B B B B B B B B A B A B B B B B B B A B B B B B B B B A B B B B A A A B B B B B A B B B A B B B B B B B A B B B B B B B B B B B B B B B B B B B A B B B B B B B B B B B B A B B B B B A B B B B B B B A A A B B A B B A B B B B B B B B B B A B B B B B B B A B B B B B B B B B B B B B B B B B B B B B B B B B B B B B B B B B B B B B B B B B B B B B B B B B B B B B A B B B B B B B A B B B B B B B B B B B B B B B B B A B B B B B B B B B B B B B B B B B B B B B B B B B B B B B B
1A_7432642                           A A A A A A A A A A A A A A A A A A A A A A A A A A A A A A A A A A A A A A A A A A A A A A A A A A A A A A A A A A A A A A A A A A A A A A A A B B B B B B B B B B B B B B B B B B B B B B B B B B B B B A B B B B B B B B B B B B A A B B B B B B B B B B B B B B B B B B B B B B B B B B B B B B B B B B B B B B B B B B B B B A A B B A B B B B B B B B B B B B B B A B B B A B B B B B B A B B B B B B B B B B B B B B B A B B B B A B B B A B B B B B B A B A A B A B B B B B B B B A B B B A A B B B B B A B A B B A B A B B B B B B B B B B B B B B B B B B B B B B B B B B B B B B B B A A A B B B A B B B B B B B B B A A B B B B B B B B B B B B B A B A A B B B B B B B B B B B B A B A A A A A A A A A A A A A A B A B A B A A A A A A A B A A A A B A A A A A A A A A A A A A A A B A A B A A A A A A A A A B B B A B B B A A B A B A A B A A A B B A A A A B B A B B A B B A A B B B B B B A B B B B A A B A B A B B B B B A B B B A A B A B B B B A B B B B B B B B B B B B B B B B B B B A B B A B B B B B A A B B B B A B B A B B A B B B B B B B B B A B B A B A A B A B B B B A B B B B A B B B B B B B B B B B A B B B B B B A A A A A A A A A A A A A A A A A A A B B A A A A A A A B A A A A A A A A A A A A A A A A B A A A A A A A A B A A A A A A A A A B A A A A A A B A A A A A A A A A A A A B A A A A A A A B B A A A B B B B B A B B B A B B B B B B B A B B B B B B B B B B B B B B B B B B B A B B B B B B B B B B B B A B B B B B A B B B B B B B A A A B B A B B A B B B B B B B B B B A B B B B B B B A B B B B B B B B B B B B B B B B B B B B B B B B B B B B B B B B B B B B B B B B B B B B B B B B B B B B B A B B B B B B B A B B B B B B B B B B B B B B B B B A B B B B B B B B B B B B B B B B B B B B B B B B B B B B B B
1A_15555887                          A A A A A A A A A A A A A A A A A A A A A A A A A A A A A A A A A A A A A A A A A A A A A A A A A A A A A A A A A A A A A A A A A A A A A A A A B A B A B B B B A A A A A B A A B A B B A A A B A A A A A A A A B A B A A A A A B A A A A A A B A A A A A A A A A A A A A A A A A A B A A A B A B A B A A A A A B A B B B A A A B A A B B A B B B B B B B B B B B B B B A B B B A B B B B B B A B B B B B B B B B B B B B B B A B B B B A B B B A B B B B B B A B A A B A B B B B B B B B A B B B A A B B B B B A B A B B A B A B B B B B B B B B B B B B B B B B B B B B B B B B B B B B B B B A A A B B B A B B B B B B B B B A A B B B B B B B B B B B B B A B A A B B B B B B B B B B B B A B A A A A A A A A A A A A A A A A B A A A A A A A A A A A A A A A A A A A A A A A A A A A A A A A A A A A A A A A A A A A B B B A B B B A A B A B A A B A A A B B A A A A B B A B B A B B A A B B B B B B A B B B B A A B A B A B A B A A A B A B A A A A A A A A A A A A B A A A B A A B A A A A A A A A A A A A A A A B B A A A A B A A B A A B A A A A A B A B B A A A B A A A A A A A A A B A A A A A A A A A B B A B B B B A A A B A A A B A A A B A A A A A A A A B A A A A A A A B B A A A A A A A B A B A A B A A B A A A A A A A B B B A A A A B B A B A A A A A B A A A B A A A A A A B A A A A A A A A A A B A B A A A A A A B B A A A A A A A A A A A A A A B A A A A A A A A B A A A B A A A A A B A B A B A A A A B A A B A A A A A B A A A A A A A A A A A A A A A A A A A B A A A A A B A A B A A A A A A A A A A B A A B A B B B B B B B B B B B B B B B B B B B B B B B B B B B B B B B B B B B B B B B B B B B B B B B B B B B B B A B B B B B B B A B B B B B B B B B B B B B B B B B A B B B B B B B B B B B B B B B B B B B B B B B B B B B B B B
1A_126913909                         A A A A B A B A A A A B A A A A A A A A A A A A A A A A A A A A A A B B A A A A A A B A A A A A A A A A A B A A A A A A A A A A A A A A A A A A B A B A B B B B A B A A A B A A B A B B B A A B A A B A A A A A B A B A A A A A B A A A A A A B A A A A A A A B A A A A B A A A A A B A B A B A B A B A A B A A B A B B B A A A B A A B B A B B B B B B B B B B B B B B A B B B A B B B B B B A B B B B B B B B B B B B B B B A B B B B A B B B A B B B B B B A B A A B A B B B B B B B B A B B B A A B B B B B A B A B B A B A B B B B B B B B B B B B B B B B B B B B B B B B B B B B B B B B A A A B B B A B B B B B B B B B A A B B B B B B B B B B B B B A B A A B B B B B B B B B B B B A B A A A A A A A A A A B A A A A A B B A A A A A A A A A A A A A A A A A A A A A A A A A A A A A A A A A A A B A A A A A A B B B A B B B A A B A A A A B A A A B B A A A A A A A B B A A B A A B B A A B A A A A B B A A B A B A A A B A A A B A B A A A A A A A A A A A A B A A A B A A B A A A A A A A A A A A A A A A B B A A A A B A A B A A B A A A A A B A B B A A A B A A A A A A A A A B A A A A A A A A A B B A B B B B A A A B A A A B A A A B A A A A A A A A B A A A A A A A B B A A A A A A A B A B A A B A A B A A A A A A A B B B A A A A B B A B A A A A A B A A A B A A A A A A B A A A A A A A A A A B A B A A A A A A B B A B B B B B B B B B A B B B B B B A B B B B B B B B A B B A B A B B B B B B B B A B B B B B B A B B B B B B B B B B B B B B B A B B B B B B B B A B B B B B B A B B B B B B B B B B B B B A B B B B B B B B B B B B B B B B B B B B B B B B B B B B B B B B B B B B B B B B B B B B B B B B B B B B B B B A B B B B B B B A B B B B B B B B B B B B B B B B B A B B B B B B B B B B B B B B B B B B B B B B B B B B B B B B
1A_161924483                         A A A A B A B A A A A B A A A A A A A A A A A A A A A A A A A A A A B B A A A A A A B A A A A A A A A A A B A A A A A A A A A A A A A A A A A A A A A A A B A A A B A A A A A A A A A A B A A A A A B A A A A A A A B A A A A A A A A A A A A A A A A A A A A B A A A A B A A A A A B A B A A A B A A A A B A A A A A A A A A A A A A B B A B B B B B B B B B B B B B B A B B B A B B B B B B A B B B B B B B B B B B B B B B A B B B B A B B B A B B B B B B A B A A B A B B B B B B B B A B B B A A B B B B B A B A B B A B A B B B B B B B B B B B B B B B B B B B B B B B B B B B B B B B B A A A B B B A B B B B B B B B B A A B B B B B B B B B B B B B A B A A B B B B B B B B B B B B A B A A A A A A A A A A B A A A A A B B A A A A A A A A A A A A A A A A A A A A A A B A A A A A A A A B A A A B A A A A A A B B B B B B B B B B A B B B B B B B B B B B B B B B B B B B A B B B B B B B B B B B B B B B B B B B B B A B A A A B A B A A A A A A A A A A A A B A A A B A A B A A A A A A A A A A A A A A A B B A A A A B A A B A A B A A A A A B A B B A A A B A A A A A A A A A B A A A A A A A A A B B A B B B B A A A B A A A B A A A B A A A A A A A A B A A A A A A A B B A A A A A A A B A B A A B A A B A A A A A A A B B B A A A A B B A B A A A A A B A A A B A A A A A A B A A A A A A A A A A B A B A A A A A A B B A B B B B B B B B B A B B B B B B A B B B B B B B B A B B A B A B B B B B B B B A B B B B B B A B B B B B B B B B B B B B B B A B B B B B B B B A B B B B B B A B B B B B B B B B B B B B A B B B B B B B B B B B B B B B B B B B B B B B B B B B B B B B B B B B B B B B B B B B B B B B B B B B B B B B A B B B B B B B A B B B B B B B B B B B B B B B B B A B B B B B B B B B B B B B B B B B B B B B B B B B B B B B B
1A_12218898                          A A A A B A B A A A A B A A A A A A A A A A A A A A A A A A A A A A B B A A A A A A B A A A A A A A A A A B A A A A A A A A A A A A A A A A A A B B B A B B B B B B B B B B B B B B B B B B B B B B B B B B B B B B B A B B B B B B B B A A B B B B B B B B A B B B B B B B B B B A B B B B B A B B B B B B B B B A B B B B B B B A A B B A B B B B B B B B B B B B A B A B B B A B B B B B B A B B B B B B B B B B B B B B B A B B B B A B B B A B B B B B B A B A A B A B B B B B B B B A B B B A A B B B B B A B A B B A B A B B B B B B B B B B B B B B B B B B B B B B B B B B B B B B B B A A A B B B A B B B B B B B B B A A B B B B B B B B B B B B B A B A A B B B B B B B B B B B B A B A B B B B A B B B B B B B B A A B B B B B B B B A B B B B B B B B B B B B B B B B B B B B B B B B B B A B B B B B A B B B B B B B B B B B B A B B B B B B B B B B B B B B B B B B B A B B B B B B B B B B B B B B B B B B B B B A B A A A B A B A A A A A A A A A A A A B A A A B A A B A A A A A A A A A A A A A A A B B A A A A B A A B A A B A A A A A B A B B A A A B A A A A A A A A A B A A A A A A A A A B B A B B B B A A A B A A A B A A A B A A A A A A A A B A A A A A A A B B A A A A A A A B A B A A B A A B A A A A A A A B B B A A A A B B A B A A A A A B A A A B A A A A A A B A A A A A A A A A A B A B A A A A A A B B A B B B B B B B B B A B B B B B B A B B B B B B B B A B B A B A B B B B B B B B A B B B B B B A B B B B B B B B B B B B B B B A B B B B B B B B A B B B B B B A B B B B B B B B B B B B B A B B B B B B B B B B B B B B B B B B B B B B B B B B B B B B B B B B B B B B B B B B B B B B B B B B B B B B B A B B B B B B B A B B B B B B B B B B B B B B B B B A B B B B B B B B B B B B B B B B B B B B B B B B B B B B B B
1A_235551815                         A A A A B A B A A A A B A A A A A A A A A A A A A A A A A A A A A A B B A A A A A A B A A A A A A A A A A B A A A A A A A A A A A A A A A A A A B B B A B B B B B B B B B B B B B B B B B B B B B B B B B B B B B B B A B B B B B B B B A A B B B B B B B B A B B B B B B B B B B A B B B B B A B B B B B B B B B A B B B B B B B B B B B B B B B B B B B B B B B B B B B B B B B B B B B B B B B B B B B B B B B B B B B B B B B B B B A B B B B B B B B B B B B B B B B B B B B B B B B B B B B B B B B B B B B B B B B B B B B B B B B B B B B B B B B B B B B B B B B B B B B B B B B B B B A A A B B B A B B B B B B B B B A A B B B B B B B B B B B B B A B A A B B B B B B B B B B B B A B A B B B B A B B B B B B B B A A B B B B B B B B A B B B B B B B B B B B B B B B B B B B B B B B B B B A B B B B B A B B B B B B B B B B B B A B B B B B B B B B B B B B B B B B B B A B B B B B B B B B B B B B B B B B B B B B A B A A A B A B A A A A A A A A A A A A B A A A B A A B A A A A A A A A A A A A A A A B B A A A A B A A B A A B A A A A A B A B B A A A B A A A A A A A A A B A A A A A A A A A B B A B B B B A A A B A A A B A A A B A A A A A A A A B A A A A A A A B B A A A A A A A B A B A A B A A B A A A A A A A B B B A A A A B B A B A A A A A B A A A B A A A A A A B A A A A A A A A A A B A B A A A A A A B B A B B B B B B B B B A B B B B B B A B B B B B B B B A B B A B A B B B B B B B B A B B B B B B A B B B B B B B B B B B B B B B A B B B B B B B B A B B B B B B A B B B B B B B B B B B B B A B B B B B B B B B B B B B B B B B B B B B B B B B B B B B B B B B B B B B B B B B B B B B B B B B B B B B B B A B B B B B B B A B B B B B B B B B B B B B B B B B A B B B B B B B B B B B B B B B B B B B B B B B B B B B B B B
1A_12346100                          A A A A B A B A A A A B A A A A A A A A A A A A A A A A A A A A A A B B A A A A A A B A A A A A A A A A A B A A A A A A A A A A A A A A A A A A A A A A A A B A A A A A A A A A A A A A A A B A A B A A A A A A A A A A A A A A A A A A A A A A A A A A A B A A B A A A A A A A A A B A A A A A A A A A A A B A A A A A A B B B A B B B B B B B B B B B B B B B B B B B B B B B B B B B B B B B B B B B B B B B B B B B B B B B B B B B A B B B B B B B B B B B B B B B B B B B B B B B B B B B B B B B B B B B B B B B B B B B B B A A A A B A A A A A A A A A A B B A A A A A A A A A A A A B A A A A A A A A A A A B B A A A A A A A B A A A A A A A A A A A A A A A A A A A A A A A A B A A A A B B B B A B B B B B B B B A A B B B B B B B B A B B B B B B B B B B B B B B B B B B B B B B B B B B A B B B B B A B B A B A A A A A A A A A A A B A B A A A A A A A A A A A A A A A A A A B A A A A A A A A A B A A A A A A A A A A A A A A A A A A A A A A A A A A A A A A A A A A A A A A A A A A A A A A A A A A A A A A A A A A A A A A A A A A A A A A A A A A A A A A A A A A A A A A A A A A A A A A A A A A A A A A A A A A A A A A A A A B A A A A A A A A B A A A A A A A A A A A A A A A A A A B A A B A A B A A A A A A A B A B A A A A B B A A A A A A A B A A A A A A A A A A A A A A A A A A A A A B A A A A A A A A B A A B B B B B B B B B A B B B B B B A B B B B B B B B A B B A B A B B B B B B B B A B B B B B B A B B B B B B B B B B B B B B B A B B B B B B B B A B B B B B B A B B B B B B B B B B B B B A B B B B B B B B B B B B B B B B B B B B B B B B B B B B B B B B B B B B B B B B B B B B B B B B B B B B B B B A B B B B B B B A B B B B B B B B B B B B B B B B B A B B B B B B B B B B B B B B B B B B B B B B B B B B B B B B
1A_3483737                           B A B B B B B B B A B B B A B B B B B B B B B A A A B B B B B A B B B B A B B B B B B B B A B B B B A B B B B B B A B B B B A B A A B B B A A B B B B B B B B B B B B B B B A B B B B B B B B B B B B B B B B B A B B A B B B B B B B B B B B B A B A B B B B B B B B B B B B B B B B A B B B B A B B B B B B B B B B A A B B B B B B B B B B B B B B B B B B B B B B B B B B B B B B B B B B B B B B B B B B B B B B B B B B B B B B B A B B B B B B B B B B B B B B B B B B B B B B B B B B B B B B B B B B B B B B B B B B B B B A A A A B A A A A A A A A A A B B A A A A A A A A A A A A B A A A A A A A A A A A B B A A A A A A A B A A A A A A A A A A A A A A A A A A A A A A A A B A A A A B B B B A B B B B B B B B A A B B B B B B B B A B B B B B B B B B B B B B B B B B B B B B B B B B B A B B B B B A B B A B A A A A A A A A A A A B A B A A A A A A A A A A A A A A A A A A B A A A A A A A A A B A A A A A A A A A A A A A A A A A A A A A A A A A A A A A A A A A A A A A A A A A A A A A A A A A A A A A A A A A A A A A A A A A A A A A A A A A A A A A A A A A A A A A A A A A A A A A A A A A A A A A A A A A A A A A A A B B B B B B B B B B B B B B B B B B B A B B A B B A B A B B B B A B B B B A B B B B B B B B B B B A B B B B B B B B B B B B B B B B B A B A A B B B B B B A B B A B B B A B B A B B B B B A B B B B B B B B B A B B B B B B A B B B B B B B B A B B A B A B B B B B B B B A B B B B B B A B B B B B B B B B B B B B B B A B B B B B B B B A B B B B B B A B B B B B B B B B B B B B A B B B B B B B B B B B B B B B B B B B B B B B B B B B B B B B B B B B B B B B B B B B B B B B B B B B B B B B A B B B B B B B A B B B B B B B B B B B B B B B B B A B B B B B B B B B B B B B B B B B B B B B B B B B B B B B B
1A_11140390                          B A B B B B B B B A B B B A B B B B B B B B B A A A B B B B B A B B B B A B B B B B B B B A B B B B A B B B B B B A B B B B A B A A B B B A A B B B B B B B B B B B B B B B A B B B B B B B B B B B B B B B B B A B B A B B B B B B B B B B B B A B A B B B B B B B B B B B B B B B B A B B B B A B B B B B B B B B B A A B B B B B B B B B B B B B B B B B B B B B B B B B B B B B B B B B B B B B B B B B B B B B B B B B B B B B B B A B B B B B B B B B B B B B B B B B B B B B B B B B B B B B B B B B B B B B B B B B B B B B A A A A B A A A A A A A A A A B B A A A A A A A A A A A A B A A A A A A A A A A A B B A A A A A A A B A A A A A A A A A A A A A A A A A A A A A A A A B A A A A B B B B A B B B B B B B B A A B B B B B B B B A B B B B B B B B B B B B B B B B B B B B B B B B B B A B B B B B A B B A B A A A A A A A A A A A B A B A A A A A A A A A A A A A A A A A A B A A A A A A A A A B A A A A A A A A A A A A A A A A A A A A A A A A A A A A A A A A A A A A A A A A A A A A A A A A A A A A A A A A A A A A A A A A A A A A A A A A A A A A A A A A A A A A A A A A A A A A A A A A A A A A A A A A A A A A A A A B B B B B B B B B B B B B B B B B B B A B B A B B A B A B B B B A B B B B A B B B B B B B B B B B A B B B B B B B B B B B B B B B B B A B A A B B B B B B A B B A B B B A B B A B B B B B A B B B B B B B B B A B B B B B B A B B B B B B B B A B B A B A B B B B B B B B A B B B B B B A B B B B B B B B B B B B B B B A B B B B B B B B A B B B B B B A B B B B B B B B B B B B B A B B B B B B B B B B B B B B B B B B B B B B B B B B B B B B B B B B B B B B B B B B B B B B B B B B B B B B B A B B B B B B B A B B B B B B B B B B B B B B B B B A B B B B B B B B B B B B B B B B B B B B B B B B B B B B B B
1A_42378427                          B A B B B B B B B A B B B A B B B B B B B B B A A A B B B B B A B B B B A B B B B B B B B A B B B B A B B B B B B A B B B B A B A A B B B A A B B B B B B B B B B B B B B B A B B B B B B B B B B B B B B B B B A B B A B B B B B B B B B B B B A B A B B B B B B B B B B B B B B B B A B B B B A B B B B B B B B B B A A B B B B B B B B B B B B B B B B B B B B B B B B B B B B B B B B B B B B B B B B B B B B B B B B B B B B B B B A B B B B B B B B B B B B B B B B B B B B B B B B B B B B B B B B B B B B B B B B B B B B B A A A A B A A A A A A A A A A B B A A A A A A A A A A A A B A A A A A A A A A A A B B A A A A A A A B A A A A A A A A A A A A A A A A A A A A A A A A B A A A A B B B B A B B B B B B B B A A B B B B B B B B A B B B B B B B B B B B B B B B B B B B B B B B B B B A B B B B B A B B A B A A A A A A A A A A A B A B A A A A A A A A A A A A A A A A A A B A A A A A A A A A B A A A A A A A A A A A A A A A A A A A A A A A A A A A A A A A A A A A A A A A A A A A A A A A A A A A A A A A A A A A A A A A A A A A A A A A A A A A A A A A A A A A A A A A A A A A A A A A A A A A A A A A A A A A A A A A B B B B B B B B B B B B B B B B B B B A B B A B B A B A B B B B A B B B B A B B B B B B B B B B B A B B B B B B B B B B B B B B B B B A B A A B B B B B B A B B A B B B A B B A B B B B B A B B B B B B B B B A B B B B B B A B B B B B B B B A B B A B A B B B B B B B B A B B B B B B A B B B B B B B B B B B B B B B A B B B B B B B B A B B B B B B A B B B B B B B B B B B B B A B B B B A A A A A A A A A A A A A A A A A A A A A A A A A A A A A B A A A B A B A A A A B A A A A A A A A A A A A A A A B A A A A A A A A A A A B A A A A A A A A A B A B B A A A A A A A A A A A B A A A A A A A A A A A A A B
1A_26418249                          B A B B B B B B B A B B B A B B B B B B B B B A A A B B B B B A B B B B A B B B B B B B B A B B B B A B B B B B B A B B B B A B A A B B B A A A B B A A A A A A B A A B A A A A A A B A B A A B A A A B A A A A A A B A A B A A A A B B A A B B A B A B A A A A B A A A A B A B A A B A A A A B A B A A B B A A B A A A A B A A A B B B B B B B B B B B B B B B B B B B B B B B B B B B B B B B B B B B B B B B B B B B B B B B B B B B A B B B B B B B B B B B B B B B B B B B B B B B B B B B B B B B B B B B B B B B B B B B B B A A A A B A A A A A A A A A A B B A A A A A A A A A A A A B A A A A A A A A A A A B B A A A A A A A B A A A A A A A A A A A A A A A A A A A A A A A A B A A A A B B B B A B B B B B B B B A A B B B B B B B B A B B B B B B B B B B B B B B B B B B B B B B B B B B A B B B B B A B B A B A A A A A A A A A A A B A B A A A A A A A A A A A A A A A A A A B A A A A A A A A A B A A A A A A A A A A A A A A A A A A A A A A A A A A A A A A A A A A A A A A A A A A A A A A A A A A A A A A A A A A A A A A A A A A A A A A A A A A A A A A A A A A A A A A A A A A A A A A A A A A A A A A A A A A A A A A A B B B B B B B B B B B B B B B B B B B A B B A B B A B A B B B B A B B B B A B B B B B B B B B B B A B B B B B B B B B B B B B B B B B A B A A B B B B B B A B B A B B B A B B A B B B B B A B B B B B B B B B A B B B B B B A B B B B B B B B A B B A B A B B B B B B B B A B B B B B B A B B B B B B B B B B B B B B B A B B B B B B B B A B B B B B B A B B B B B B B B B B B B B A B B B A A A A A A A A A A A A A A A A A A A A A A A A A A A A A A B A A A A A B A A A A A A A A A A A A A A A A A A A A A A A A A A A A A A A A B A A A A A A A A A B A A A A A A A A A A A A A A A A A A A A A A A A A A A A B
1A_50713751                          B A B B B B B B B A B B B A B B B B B B B B B A A A B B B B B A B B B B A B B B B B B B B A B B B B A B B B B B B A B B B B A B A A B B B A A B B B B B B B B B B B B B B B A A B A B B B B B B B B A B B B B B A A B B B B B B B B B B A B B B B B B B B A B B B B A B A B A B B B B B B B B B B B B B B B B B B B B B B B B B B B B B B B B B B B B B B B B B B B B B B B B B B B B B B B B B B B B B B B B B B B B B B B B B B B B B A B B B B B B B B B B B B B B B B B B B B B B B B B B B B B B B B B B B B B B B B B B B B B A A A A B A A A A A A A A A A B B A A A A A A A A A A A A B A A A A A A A A A A A B B A A A A A A A B A A A A A A A A A A A A A A A A A A A A A A A A B A A A A B B B B A B B B B B B B B A A B B B B B B B B A B B B B B B B B B B B B B B B B B B B B B B B B B B A B B B B B A B B A B A A A A A A A A A A A B A B A A A A A A A A A A A A A A A A A A B A A A A A A A A A B A A A A A A A A A A A A A A A A A A A A A A A A A A A A A A A A A A A A A A A A A A A A A A A A A A A A A A A A A A A A A A A A A A A A A A A A A A A A A A A A A A A A A A A A A A A A A A A A A A A A A A A A A A A A A A A B B B B B B B B B B B B B B B B B B B A B B A B B A B A B B B B A B B B B A B B B B B B B B B B B A B B B B B B B B B B B B B B B B B A B A A B B B B B B A B B A B B B A B B A B B B B B A B B B B B B B B B A B B B B B B A B B B B B B B B A B B A B A B B B B B B B B A B B B B B B A B B B B B B B B B B B B B B B A B B B B B B B B A B B B B B B A B B B B B B B B B B B B B A B B B A A A A A A A A A A A A A A A A A A A A A A A A A A A A A A B A A A A A B A A A A A A A A A A A A A A A A A A A A A A A A A A A A A A A A B A A A A A A A A A B A A A A A A A A A A A A A A A A A A A A A A A A A A A A B
1A_195643699                         B A B B B B B B B A B B B A B B B B B B B B B A A A B B B B B A B B B B A B B B B B B B B A B B B B A B B B B B B A B B B B A B A A B B B A A A B A A A A A A A B A B A B A A A A A B A A A B A A A A A A A A B A A A A A A A A A A A A A A A B A A A A A A A A A A A A A A A A A A A A B A A A A B A A A A B A A A A A A A A A A B B B B B B B B B B B B B B B B B B B B B B B B B B B B B B B B B B B B B B B B B B B B B B B B B B B A B B B B B B B B B B B B B B B B B B B B B B B B B B B B B B B B B B B B B B B B B B B B B A A A A A A A A A A A A A A A A B A A A A A A A A A A A A A A A A A A A A A A A A A A A A A A A A A A A A A A A A A A A A A A A A A A A A A A A A A A A A A A A B B B B A B B B B B B B B A A B B B B B B B B A B B B B B B B B B B B B B B B B B B B B B B B B B B A B B B B B A B B A B A A A A A A A A A A A B A B A A A A A A A A A A A A A A A A A A B A A A A A A A A A B A A A A A A A A A A A A A A A A A A A A A A A A A A A A A A A A A A A A A A A A A A A A A A A A A A A A A A A A A A A A A A A A A A A A A A A A A A A A A A A A A A A A A A A A A A A A A A A A A A A A A A A A A A A A A A A B A A B A A A B A A A A A B A B A A A A B A A A A A A A B A B A A B B A A A A A A A A A A A B A B A A B A A A A A A A A B A A A A B A A B A A A A A B A A A A A A A A B A A A A A A A B A A B B B B B B B B B A B B B B B B A B B B B B B B B A B B A B A B B B B B B B B A B B B B B B A B B B B B B B B B B B B B B B A B B B B B B B B A B B B B B B A B B B B B B B B B B B B B A B B B A A A A A A A A A A A A A A A A A A A A A A A A A A A A A A B A A A A A B A A A A A A A A A A A A A A A A A A A A A A A A A A A A A A A A B A A A A A A A A A B A A A A A A A A A A A A A A A A A A A A A A A A A A A A B
1A_149834039                         B A B B B B B B B A B B B A B B B B B B B B B A A A B B B B B A B B B B A B B B B B B B B A B B B B A B B B B B B A B B B B A B A A B B B A A A B A A A A A A A B A B A B A A A A A B A A A B A A A A A A A A B A A A A A A A A A A A A A A A B A A A A A A A A A A A A A A A A A A A A B A A A A B A A A A B A A A A A A A A A A B B B B B B B B B B B B B B B B B B B B B B B B B B B B B B B B B B B B B B B B B B B B B B B B B B B A B B B B B B B B B B B B B B B B B B B B B B B B B B B B B B B B B B B B B B B B B B B B B A A A A A A A A A A A A A A A A B A A A A A A A A A A A A A A A A A A A A A A A A A A A A A A A A A A A A A A A A A A A A A A A A A A A A A A A A A A A A A A A B B B B A B B B B B B B B A A B B B B B B B B A B B B B B B B B B B B B B B B B B B B B B B B B B B A B B B B B A B B A B A A A A A A A A A A A B A B A A A A A A A A A A A A A A A A A A B A A A A A A A A A B A A A A A A A A A A A A A A A A A A A A A A A A A A A A A A A A A A A A A A A A A A A A A A A A A A A A A A A A A A A A A A A A A A A A A A A A A A A A A A A A A A A A A A A A A A A A A A A A A A A A A A A A A A A A A A A A A A B A A A A A A A A A A A A A A A A A A A A A A A A B A B A A B A A A A A A A A A A A A A A B A A A A A A A A A A A A A A A A A A A A A A A A A A A A A A A A A A A A A A A A A A A A A B B B B B B B B B A B B B B B B A B B B B B B B B A B B A B A B B B B B B B B A B B B B B B A B B B B B B B B B B B B B B B A B B B B B B B B A B B B B B B A B B B B B B B B B B B B B A B B B A A A A A A A A A A A A A A A A A A A A A A A A A A A A A A B A A A A A B A A A A A A A A A A A A A A A A A A A A A A A A A A A A A A A A B A A A A A A A A A B A A A A A A A A A A A A A A A A A A A A A A A A A A A A B
1A_20098064                          B A B B B A B B A A B A A A A B A A A B A A A A A A B A A B A A A A A B A B A B B B A B B A A B B B A B A A A A A A A B A B A A A A A A B A A A A B B A A A A B A B B B B A B B A B B A A A B A A A B B A A A B B A A A A A A A B A A A A B A B A A A A B B B A A A A A A A A A B A B A B A B B B B A A A A B B A B A B B B A A A B B A B B B A B A B A B A B B A A B A A B A A B A A A B B B A A B A B B B B A A B B A B B B A A B B B A B A A B B B B B B B B A A A B B A A A B B B B A B A A B B B B A A A B A B A A A A B A B A A A A A A A A A A A A A A A A A B A A A A A A A A A A A A A A A A A A A A A A A A A A A A A A A A A A A A A A A A A A A A A A A A A A A A A A A A A A A A A A A B B B B A A B B A A A B B B A B B A B B A B B B A B B B A B A A A B B B B B B B A B B A B A A B A B B A B B A B A B B A A A A A A A A A A A A A B A B A A A A A A A A A A A A A A A A A A B A A A A A A A A A A A A A A A A A A A A A A A A A A A A A A A A A A A A A A A A A A A A A A A A A A A A A A A A A A A A A A A A A A A A A A A A A A A A A A A A A A A A A A A A A A A A A A A A A A A A A A A A A A A A A A A A A A A A A A A A A B B A B A A B A B B B B A B B B A B A A B B B B B B B A B B A B A B A A A A A B A B A A A A B A A A A A B A A A A A B B B B B B A B A A B B A A A A A B A B A B A A A B B B B B B B A B B A B B A B B B B A A A B A A B B B A A A B A B A B A A B A A A A B B B A B B A B A B A B A B B A A B B B A A A B B B B A B B B A B B B A A A A A A A B A B B A A A A A B A A A A A A B A B A A A A A A A A A A A A A A A A A A A A A A A A A A A A A A A A A A A A A A A A A A A A A A A A A A A A A A A A A A A A A A A B A A A A A A A A A A A A A A A A A A A A A A A A A A A A A A A A A A A A A A A A A A A A A A A A A
1A_79154896                          A A A A A A A A A A A A A A A A A A A A A A A A A A A A A A A A A A A A A B A A A A A A A B A A A A A A A A A A A A A A A A A A A A A A A A A B A B B B B A B B A B B B B B B B B B B B B B B B B B B B B A B B B A B A B B B B B A B B B B A B A B B A B B B B A B B B A A B B B A B B B B B B B B B B B A B B B B B B B B B B B A A A A A A A B A A A A A A B A A A A A A A A B A A A A A A A A A A A A A A A A B A A A A A A A A B A A A A A A B A A A B A B A A A A A A A A A A B B A A A A A A A A A A A A A A A A A A A A B A A A A A A A A A A A A A A A A A A A A A A A A A A A A A A A A A A A A A A A A A A A A A A A A A A A A A A A A A A A A A A A A A A A A A A A A A A A A A A A A A A A A A A A A A A A A A A A A A A A A A A A A A A A A A A A A A A A A A A A A A A B A A A A A A A A A A A A A A A A A A A A A A A A A A A A A A A A A A A A A A A A A A A A A A A A A A A A A A A A A A A A A A A A A A A A A A A A A A A A A A A A A A A A A A A A A A A A A A A A A A A A A A A A A A A A A A A A A A A A A A A A B A A A A A A A A A A A A A A A A A A A A A A A A A A A A A A A A A A A A A A A A A A A A A A A A A A A A A A A A A A A A A A A A A A A A A A A A A A A A A A A A A A A A A B A A A A A A A A A A A A A A A A A A A A A A A A A A A A A A A A A A A A A A A A A A A A A A A A A A A A A A A A A A A A A A A A A A A A A A A A A A A A A A A A A A A A A A A A A A B A A A A A A A A A A A A A A A A A A A A A A A A A B B A A A A A A B A A A A A A A A A A A A A A A A A A A A A A A A A A A A A A A A A A A A A A A A A A A A A A A A A A A A A A A A A A A A A A A A A A A A A A A A A A A A A A A A A A A A A A A A A A B A A A A A A A A A A A A A A A A A A A A A A A A A A A A A A A A A A A A A A A A A A A A A A A A A
1A_79154863                          A A A A A A A A A A A A A A A A A A A A A A A A A A A A A A A A A A A A A B A A A A A A A B A A A A A A A A A A A A A A A A A A A A A A A A A B A B B B B A B B A B B B B B B B B B B B B B B B B B B B B A B B B A B A B B B B B A B B B B A B A B B A B B B B A B B B A A B B B A B B B B B B B B B B B A B B B B B B B B B B B A A A A A A A B A A A A A A B A A A A A A A A B A A A A A A A A A A A A A A A A B A A A A A A A A B A A A A A A B A A A B A B A A A A A A A A A A B B A A A A A A A A A A A A A A A A A A A A B A A A A A A A A A A A A A A A A A A A A A A A A A A A A A A A A A A A A A A A A A A A A A A A A A A A A A A A A A A A A A A A A A A A A A A A A A A A A A A A A A A A A A A A A A A A A A A A A A A A A A A A A A A A A A A A A A A A A A A A A A A B A A A A A A A A A A A A A A A A A A A A A A A A A A A A A A A A A A A A A A A A A A A A A A A A A A A A A A A A A A A A A A A A A A A A A A A A A A A A A A A A A A A A A A A A A A A A A A A A A A A A A A A A A A A A A A A A A A A A A A A A B A A A A A A A A A A A A A A A A A A A A A A A A A A A A A A A A A A A A A A A A A A A A A A A A A A A A A A A A A A A A A A A A A A A A A A A A A A A A A A A A A A A A A B A A A A A A A A A A A A A A A A A A A A A A A A A A A A A A A A A A A A A A A A A A A A A A A A A A A A A A A A A A A A A A A A A A A A A A A A A A A A A A A A A A A A A A A A A A B A A A A A A A A A A A A A A A A A A A A A A A A A B B A A A A A A B A A A A A A A A A A A A A A A A A A A A A A A A A A A A A A A A A A A A A A A A A A A A A A A A A A A A A A A A A A A A A A A A A A A A A A A A A A A A A A A A A A A A A A A A A A B A A A A A A A A A A A A A A A A A A A A A A A A A A A A A A A A A A A A A A A A A A A A A A A A A
1A_216229626                         A A A A A A A A A A A A A A A A A A A A A A A A A A A A A A A A A A A A A B A A A A A A A B A A A A A A A A A A A A B A A A A A A A A A A A A B A B B B B A B B A B B B B B B B B B B B B B B B B B B B B A B B B A B A B B B B B A B B B B A B A B B A B B B B A B B B A A B B B A B B B B B B B B B B B A B B B B B B B B B B B A A A A A A A B A A A A A A B A A A A A A A A B A A A A A A A A A A A A A A A A B A A A A A A A A B A A A A A A B A A A B A B A A A A A A A A A A B B A A A A A A A A A A A A A A A A A A A A B A A A A A A A A A A A A A A A A A A A A A A A A A A A A A A A A A A A A A A A A A A A A A A A A A A A A A A A A A A A A A A A A A A A A A A A A A A A A A A A A A A A A A A A A A A A A A A A A A A A A A A A A A A A A A A A A A A A A A A A A A A B A A A A A A A A A A A A A A A A A A A A A A A A A A A A A A A A A A A A A A A A A A A A A A A A A A A A A A A A A A A A A A A A A A A A A A A A A A A A A A A A A A A A A A A A A A A A A A A A A A A A A A A A A A A A A A A A A A A A A A A A B A A A A A A A A A A A A A A A A A A A A A A A A A A A A A A A A A A A A A A A A A A A A A A A A A A A A A A A A A A A A A A A A A A A A A A A A A A A A A A A A A A A A A B A A A A A A A A A A A A A A A A A A A A A A A A A A A A A A A A A A A A A A A A A A A A A A A A A A A A A A A A A A A A A A A A A A A A A A A A A A A A A A A A A A A A A A A A A A B A A A A A A A A A A A A A A A A A A A A A A A A A B B A A A A A A B A A A A A A A A A A A A A A A A A A A A A A A A A A A A A A A A A A A A A A A A A A A A A A A A A A A A A A A A A A A A A A A A A A A A A A A A A A A A A A A A A A A A A A A A A A B A A A A A A A A A A A A A A A A A A A A A A A A A A A A A A A A A A A A A A A A A A A A A A A A A
1A_9443152                           A A A A A A A A A A A A A A A A A A A A A A A A A A A A A A A A A A A A A B A A A A A A A B A A A A A A A A A A A A B A A A A A A A A A A A A B A B B B B A B B A B B B B B B B B B B B B B B B B B B B B A B B B A B A B B B B B A B B B B A B A B B A B B B B A B B B A A B B B A B B B B B B B B B B B A B B B B B B B B B B B A A A A A A A B A A A A A A B A A A A A A A A B A A A A A A A A A A A A A A A A B A A A A A A A A B A A A A A A B A A A B A B A A A A A A A A A A B B A A A A A A A A A A A A A A A A A A A A B A A A A A A A A A A A A A A A A A A A A A A A A A A A A A A A A A A A A A A A A A A A A A A A A A A A A A A A A A A A A A A A A A A A A A A A A A A A A A A A A A A A A A A A A A A A A A A A A A A A A A A A A A A A A A A A A A A A A A A A A A A B A A A A A A A A A A A A A A A A A A A A A A A A A A A A A A A A A A A A A A A A A A A A A A A A A A A A A A A A A A A A A A A A A A A A A A A A A A A A A A A A A A A A A A A A A A A A A A A A A A A A A A A A A A A A A A A A A A A A A A A A B A A A A A A A A A A A A A A A A A A A A A A A A A A A A A A A A A A A A A A A A A A A A A A A A A A A A A A A A A A A A A A A A A A A A A A A A A A A A A A A A A A A A A B A A A A A A A A A A A A A A A A A A A A A A A A A A A A A A A A A A A A A A A A A A A A A A A A A A A A A A A A A A A B A A B A A A A B B A A B A B A A A A A B A A A B A A A A A A B A B A A A B A A A A A A A A A A A A B A A A A A A B B B A A A A A B B A A A A A A A A A A A A A A A A A A A B A B B A A A B A A B A A A A A A A A A A A A A A A A A A A A A A A A A A A A A A A A A A A A A A A A A A A A A A A A A A A A A A A A A A A B A A A A A A A A A A A A A A A A A A A A A A A A A A A A A A A A A A A A A A A A A A A A A A A A A
1A_213645493                         A A A A A A A A A A A A A A A A A A A A A A A A A A A A A A A A A A A A A A A A A A A A A A A A A A A A A A A A A A B A A A A A A A A A A A A B A B B B B A B B A B B B B B B B B B B B B B B B B B B B B A B B B A B A B B B B B A B B B B A B A B B A B B B B A B B B A A B B B A B B B B B B B B B B B A B B B B B B B B B B B B A B B B B B B B B B B B B B B B B B B B B B B B B B A A B B B B B A B B B B B B B B B B B B B A B B A B B B A B B B B B B B B B B B B B A B B B B B B B A B B B B B B B B B A A A A B B B B B B A A A A A A A A A A A A A A A A A A A A A A A A A A A A A A A A A A A A A A A A A A A A A A A A A A A A A A A A A A A A A A A A A A A A A A A A A A A A A A A A A A A A A A A A A A A A A A A A A A A A A A A A A A A A A A A A A A A A A A A A A B A A A A A A A A A A A A A A A A A A A A A A A A A A A A A A A A A A A A A A A A A A A A A A A A A A A A A A A A A A A A A A A A A A A A A A A A A A A A A A A A A A A A A A A A A A A A A A A A A A A A A A A A A A A A A A A A A A A A A A A A A A A A A A A A A A A A A A A A A A A A A A A A A A A A A A A A A A A A A A A A A A A A A A A A A A A A A A A A A A A A A A A A A A A A A A A A A A A A A A A A A A A A A A B A A A A A A A A A A A A A A A A A A A A A A A A A A A A A A A A A A A A A A A A A A A A A A A A A A A A A A A A A A A B A A B A A A A B B A A B A B A A A A A B A A A B A A A A A A B A B A A A B A A A A A A A A A A A A B A A A A A A B A B A A A A A B B A A A A A A A A A A A A A A A A A A A B A B B A A A B A A B A A A A A A A A A A A A A A A A A A A A A A A A A A A A A A A A A A A A A A A A A A A A A A A A A A A A A A A A A A A B A A A A A A A A A A A A A A A A A A A A A A A A A A A A A A A A A A A A A A A A A A A A A A A A A
1A_210615679                         A A A B A A B A A B A B B A A A A A A A A A B B B A A A B A A A A A A A A A A B A A A A A A A A A A A A A A A A B A B A A A A A A B A A A A A B A B B B B A B B A B B B B B B B B B B B B B B B B B B B B A B B B A B A B B B B B A B B B B A B A B B A B B B B A B B B A A B B B A B B B B B B B B B B B A B B B B B B B B B B B B A B B B B B B B B B B B B B B B B B B B B B B B B B A A B B B B B A B B B B B B B B B B B B B A B B A B B B A B B B B B B B B B B B B B A B B B B B B B A B B B B B B B B B A A A A B B B B B B A A A A A A A A A A A A A A A A A A A A A A A A A A A A A A A A A A A A A A A A A A A A A A A A A A A A A A A A A A A A A A A A A A A A A A A A A A A A A A A A A A A A A A A A A A A A A A A A A A A A A A A A A A A A A A A A A A A A A A A A A B A A A A A A A A A A A A A A A A A A A A A A A A A A A A A A A A A A A A A A A A A A A A A A A A A A A A A A A A A A A A A A A A A A A A A A A A A A A A A A A A A A A A A A A A A A A A A A A A A A A A A A A A A A A A A A A A A A A A A A A A A A A A A A A A A A A A A A A A A A A A A A A A A A A A A A A A A A A A A A A A A A A A A A A A A A A A A A A A A A A A A A A A A A A A A A A A A A A A A A A A A A A A A A B A A A A A A A A A A A A A A A A A A A A A A A A A A A A A A A A A A A A A A A A A A A A A A A A A A A A A A A A A A A B B B B B B B B B B B B B B B B B B B B B B B B B B B B B B B B A B B B B B B B B B B B B B B B B B B B B B B B B B B B B B B B B B B B B B B B B B B B B B B B B B B B B B B B B B B B B B B B B A A A A A A A A A A A A A A A A A A A A A A A A A A A A A A A A A A A A A A A A A A A A A A A A A A A A A A A A A A A B A A A A A A A A A A A A A A A A A A A A A A A A A A A A A A A A A A A A A A A A A A A A A A A A A
1A_213936822                         A A A B A A B A A B A B B A A A A A A A A A B B B A A A B A A A A A A A A A A B A A A A A A A A A A A A A A A A B A B A A A A A A B A A A A A B A B B B B A B B A B B B B B B B B B B B B B B B B B B B B A B B B A B A B B B B B A B B B B A B A B B A B B B B A B B B A A B B B A B B B B B B B B B B B A B B B B B B B B B B B B A B B B B B B B B B B B B B B B B B B B B B B B B B A A B B B B B A B B B B B B B B B B B B B A B B A B B B A B B B B B B B B B B B B B A B B B B B B B A B B B B B B B B B A A A A B B B B B B A A A A A A A A A A A A A A A A A A A A A A A A A A A A A A A A A A A A A A A A A A A A A A A A A A A A A A A A A A A A A A A A A A A A A A A A A A A A A A A A A A A A A A A A A A A A A A A A A A A A A A A A A A A A A A A A A A A A A A A A A B A A A A A A A A A A A A A A A A A A A A A A A A A A A A A A A A A A A A A A A A A A A A A A A A A A A A A A A A A A A A A A A A A A A A A A A A A A A A A A A A A A A A A A A A A A A A A A A A A A A A A A A A A A A A A A A A A A A A A A A A A A A A A A A A A A A A A A A A A A A A A A A A A A A A A A A A A A A A A A A A A A A A A A A A A A A A A A A A A A A A A A A A A A A A A A A A A A A A A A A A A A A A A A B A A A A A A A A A A A A A A A A A A A A A A A A A A A A A A A A A A A A A A A A A A A A A A A A A A A A A A A A A A A B B B B B B B B B B B B B B B B B B B B B B B B B B B B B B B B A B B B B B B B B B B B B B B B B B B B B B B B B B B B B B B B B B B B B B B B B B B B B B B B B B B B B B B B B B B B B B B B B A A A A A A A A A A A A A A A A A A A A A A A A A A A A A A A A A A A A A A A A A A A A A A A A A A A A A A A A A A A B A A A A A A A A A A A A A A A A A A A A A A A A A A A A A A A A A A A A A A A A A A A A A A A A A
1A_212164364                         A A A A A A B A A B B A A A A A A A A A B A B B B A A A B B A A A B A A B A A B A A A A B A A A A B A A A B A A B A B A A A A A A B A A A A A B A B A B B A B B A B B A A B B A B B B B B A B A B B A B A B B B B A B A B B A B B A B B B A A A A B A A B B B B A B A B A A B B B B A B B A A A B B B A B A B B A A B B B A A B B A A A A A A A B A A B B B A B B A B B A A B B B B A B A A B B B B B A A B B A B B B B B B A A B A B A B B B B A B B B B B B B B A A A B B A B B B B B B A A B B B A B B B A B A A A A A B A A A B A A A A A A A A A A A A A A A A A A A A A A A A A A A A A A A A A A A A A A A A A A A A A A A A A A A A A A A A A A A A A A A A A A A A A A A A A A A A A A A A A A A A A A A B A A A A A A A A A A A A A A A A A A A A A A A B A A A A A A A A A B A A A A A A A A A A A A A A A A A A A A A A A A B A A A A A A A A A A A A A A A A A A A A A A A A A A A A A A A A A A A A A A A A A A A A A A A A A A A A A A A A A A A A A A A A A A A A A A A A A A A A A A A A A A A A A A A A A A A A A A A A A A A A A A A A A A A A A A A A A A A A A A A A A A A A A A A A A A A A A A A A A A A A A A A A A A A A B A A A A A B A A A A A A B B B A B A B B A B B B A B A B A A A B B A B A B A A A B A A A A A B B A B B B B B A A A A A A A B B A A A A A B A A A A A A B B A A A A A B B B A A A B B A A B B A A B A B B B B A B A B B B B B A B B A B B A B A A B B A B A A A B B A B B A B B B B B B B B B B A B A B B A B B B A B A B A A B A B B B B A B A B B B A B A B A B B A A B A A B B B B A A A A A A A A A A A A A A A A A A A A A A A A A A A A A A A A A A A A A A A A A A A A B A A A A A A A A A A A A A A A A A B A A A A A A A A A A A A A A A A A A A A A A A A A A A A A A A A A A A A A A A A A A A A A A A A A
1A_212164388                         A A A A A A B A A B B A A A A A A A A A B A B B B A A A B B A A A B A A B A A B A A A A B A A A A B A A A B A A B A B A A A A A A B A A A A A B A B A B B A B B A B B A A B B A B B B B B A B A B B A B A B B B B A B A B B A B B A B B B A A A A B A A B B B B A B A B A A B B B B A B B A A A B B B A B A B B A A B B B A A B B A A A A A A A B A A B B B A B B A B B A A B B B B A B A A B B B B B A A B B A B B B B B B A A B A B A B B B B A B B B B B B B B A A A B B A B B B B B B A A B B B A B B B A B A A A A A B A A A B A A A A A A A A A A A A A A A A A A A A A A A A A A A A A A A A A A A A A A A A A A A A A A A A A A A A A A A A A A A A A A A A A A A A A A A A A A A A A A A A A A A A A A A B A A A A A A A A A A A A A A A A A A A A A A A B A A A A A A A A A B A A A A A A A A A A A A A A A A A A A A A A A A B A A A A A A A A A A A A A A A A A A A A A A A A A A A A A A A A A A A A A A A A A A A A A A A A A A A A A A A A A A A A A A A A A A A A A A A A A A A A A A A A A A A A A A A A A A A A A A A A A A A A A A A A A A A A A A A A A A A A A A A A A A A A A A A A A A A A A A A A A A A A A A A A A A A A B A A A A A B A A A A A A B B B A B A B B A B B B A B A B A A A B B A B A B A A A B A A A A A B B A B B B B B A A A A A A A B B A A A A A B A A A A A A B B A A A A A B B B A A A B B A A B B A A B A B B B B A B A B B B B B A B B A B B A B A A B B A B A A A B B A B B A B B B B B B B B B B A B A B B A B B B A B A B A A B A B B B B A B A B B B A B A B A B B A A B A A B B B B A A A A A A A A A A A A A A A A A A A A A A A A A A A A A A A A A A A A A A A A A A A A B A A A A A A A A A A A A A A A A A B A A A A A A A A A A A A A A A A A A A A A A A A A A A A A A A A A A A A A A A A A A A A A A A A A
1A_29460276                          A A A A A B B A A A B A A A A A A A A A B B B A B B A A B B A A A B A A B A A B B B A A B A A A A B A B A B A B A A B A A B A A A A B B B A A A A A A A A A A A A A A A A B A A A A A B A A B A B B A B A B A B A B B A A B A A A A A A A A A A A A A A A A B A A A A B A A A A A B A B B A A A A B A A A A A A A A A B A A A A A A A A A A A A A A A B A B A B B A B A A A A A A B A B A A B A A A A B A B A A A A B A B A A A A A B A B B B B A A A B A A A A B A A A A B A B A A A A B A A A A A A B A A A A A A B B A B A A A B A A A A A A A A A A A A A A A A A A A A A A A A A A A A A A A A A A A A A A A A A A A A A A A A A A A A A A A A A A A A A A A A A A A A A A A A A A A A A A A A A A A A A A A B A A A A A A A A A A A A B A A A A A A A A A A B A A A A A A A A A A A A A A A A B A A A A A A B A A A A A A A A A A A A A A A A A A A A A A A A A A A A A A A A A A A A A A A A A A A A A A A A A A A A A A A A A A A A A A A A A A A A A A A A A A A A A A A A A A A A A A A A A A A B A A A A A A A A A A A A A A A A A A A A A A A A A A A A A A A A A A A A A A A A A A A A A A A A A A A A A B A A A A A A A A A A A A A A A A A A A A A A A A A A A A A A A A A A A A A A A A A A A A A B A A A A A A A A A A A A A A A A A A A A A A A A A A A A A A A A A A A A A A A A A A A A A A A A A A A A A A A A A A A A A A A A A A A A A A A A A A A A A A A A A A A A A A A A A A A A A A A A A A A A A A A A A A A A A A A A A A A A A A A A A A A A A A A A A A A A A A A A A A A A A A A A A A A A A A A A A A A A A A A A A A A A A A A A A A A A A A A A A A A A A A A A A A A A A A A A A A A A A A A A A A A A A A A A A A A A A A A A A A A A A A A A A A A A A A A A A A A A A A A A A A A A A A A A A A A A A A A A A A A A A A A A A A
1A_31015791                          A B B A B B B B A A B B A A A B B A B B B B B B B B A B B B B A A B B A B B B B B B A B B A B B B B B B A B B B B B B B B B B B B B B B B B B A A A A A A A A A A A A A A B A A A A A B A A B A B B A B A B A B A B B A A B A A A A A A A A A A A A A A A A B A A A A B A A A A A B A B B A A A A B A A A A A A A A A B A A A A A A A A A A A A A A A B A B A B B A B A A A A A A B A B A A B A A A A B A B A A A A B A B A A A A A B A B B B B A A A B A A A A B A A A A B A B A A A A B A A A A A A B A A A A A A B B A B A A A B A A A A A A A A A A A A A A A A A A A A A A A A A A A A A A A A A A A A A A A A A A A A A A A A A A A A A A A A A A A A A A A A A A A A A A A A A A A A A A A A A A A A A A A B A A A A A A A A A A A A B A A A A A A A A A A B A A A A A A A A A A A A A A A A B A A A A A A B A A A A A A A A A A A A A A A A A A A A A A A A A A A A A A A A A A A A A A A A A A A A A A A A A A A A A A A A A A A A A A A A A A A A A A A A A A A A A A A A A A A A A A A A A A A B A A A A A A A A A A A A A A A A A A A A A A A A A A A A A A A A A A A A A A A A A A A A A A A A A A A A A B A A A A A A A A A A A A A A A A A A A A A A A A A A A A A A A A A A A A A A A A A A A A A B A A A A A A A A A A A A A A A A A A A A A A A A A A A A A A A A A A A A A A A A A A A A A A A A A A A A A A A A A A A A A A A A A A A A A A A A A A A A A A A A A A A A A A A A A A A A A A A A A A A A A A A A A A A A A A A A A A A A A A A A A A A A A A A A A A A A A A A A A A A A A A A A A A A A A A A A A A A A A A A A A A A A A A A A A A A A A A A A A A A A A A A A A A A A A A A A A A A A A A A A A A A A A A A A A A A A A A A A A A A A A A A A A A A A A A A A A A A A A A A A A A A A A A A A A A A A A A A A A A A A A A A A A A
1A_221231441                         A B B A B B B B A A B B A A A B B A B B B B B B B B A B B B B A A B B A B B B B B B A B B A B B B B B B A B B B B B B B B B B B B B B B B B B A A B B B B B B B A B B B A B B B B B B B B B B B B B B B B B B B B B B B B B B B A B A A B B B B B B B B B B B A B B B B B B B B B B B B B B B B A B B A B B B B B B A B B B A B B A A A A A A A A A A B A B A B B A B A A A A A A B A B A A B A A A A B A B A A A A B A B A A A A A B A B B B B A A A B A A A A B A A A A B A B A A A A B A A A A A A B A A A A A A B B A B A A A B A A A A A A A A A A A A A A A A A A A A A A A A A A A A A A A A A A A A A A A A A A A A A A A A A A A A A A A A A A A A A A A A A A A A A A A A A A A A A A A A B B B B B B B B A B B B B B B B A B B B B A A A A B B B A B B B A B B A A B B B B B A B B B B B B B A B B A B B B B B B A A A A A A A A B A A A A A B A A A A A A A A A A A A A A A A A B A A A A A A A A A A A A B A A A A A A A A A A A A A A A A A A A A A A A A A A A A A A A A A A A A A A A A A B A A A A A A A A A A A A A A A A A A A A A A A A A A A A A A A A A A A A A A A A A A A A A A A A A A A A A B A A A A A A A A A A A A A A A A A A A A A A A A A A A A A A A A A A A A A A A A A A A A A B A A A A A A A A A A A A A A A A A A A A A A A A A A A A A A A A A A A A A A A A A A A A A A A A A A A A A A A A A A A A A A A A A A A A A A A A A A A A A A A A A A A A A A A A A A A A A A A A A A A A B A A A A B A A A A A A A A A A A A A A A A A A A A A A A A A A A A A A A A A A A A A A A A A A A A A A A A A A A A A A A A A A A A B A A A A A A A A A B A A A A A A A A A A A A A A A A A A A A A A B A A A A A A A A A A A A A A A A A A A A A A A A A A A A A A A A A A A A A A A A A A A A A A A A A A A A A A A A B A A A A A A A A A
1A_223333149                         A A A A A A A A A A A A A A A B A A A A A A A A A A A A A A A A A A A A B A A A A A A A B A A A A B A A A A A A B A A A A B A B A A A A A A A A A B B B B B B B A B B B A B B B B B B B B B B B B B B B B B B B B B B B B B B B A B A A B B B B B B B B B B B A B B B B B B B B B B B B B B B B A B B A B B B B B B A B B B A B B A A A A A A A A A A B A B A B B A B A A A A A A B A B A A B A A A A B A B A A A A B A B A A A A A B A B B B B A A A B A A A A B A A A A B A B A A A A B A A A A A A B A A A A A A B B A B A A A B A A A A A A A A A A A A A A A A A A A A A A A A A A A A A A A A A A A A A A A A A A A A A A A A A A A A A A A A A A A A A A A A A A A A A A A A A A A A A A A A B B B B B B B B A B B B B B B B A B B B B A A A A B B B A B B B A B B A A B B B B B A B B B B B B B A B B A B B B B B B A A A A A A A A B A A A A A B A A A A A A A A A A A A A A A A A B A A A A A A A A A A A A B A A A A A A A A A A A A A A A A A A A A A A A A A A A A A A A A A A A A A A A A A B A A A A A A A A A A A A A A A A A A A A A A A A A A A A A A A A A A A A A A A A A A A A A A A A A A A A A B A A A A A A A A A A A A A A A A A A A A A A A A A A A A A A A A A A A A A A A A A A A A A B A A A A A A A A A A A A A A A A A A A A A A A A A A A A A A A A A A A A A A A A A A A A A A A A A A A A A A A A A A A A A A A A A A A A A A A A A A A A A A A A A A A A A A A A A A A A A A A A A A A A B A A A A B A A A A A A A A A A A A A A A A A A A A A A A A A A A A A A A A A A A A A A A A A A A A A A A A A A A A A A A A A A A A B A A A A A A A A A B A A A A A A A A A A A A A A A A A A A A A A B A A A A A A A A A A A A A A A A A A A A A A A A A A A A A A A A A A A A A A A A A A A A A A A A A A A A A A A A B A A A A A A A A A
1A_118872697                         A A A A A A A A A A A A A A A B A A A A A A A A A A A A A A A A A A A A B A A A A A A A B A A A A B A A A A A A B B A A A B A B A A A A A A A A A B B B B B B B A B B B A B B B B B B B B B B B B B B B B B B B B B B B B B B B A B A A B B B B B B B B B B B A B B B B B B B B B B B B B B B B A B B A B B B B B B A B B B A B B A A A A A A A A A A B A B A B B A B A A A A A A B A B A A B A A A A B A B A A A A B A B A A A A A B A B B B B A A A B A A A A B A A A A B A B A A A A B A A A A A A B A A A A A A B B A B A A A B A A A A A A A A A A A A A A A A A A A A A A A A A A A A A A A A A A A A A A A A A A A A A A A A A A A A A A A A A A A A A A A A A A A A A A A A A A A A A A A A B B B B B B B B A B B B B B B B A B B B B A A A A B B B A B B B A B B A A B B B B B A B B B B B B B A B B A B B B B B B A A A A A A A A B A A A A A B A A A A A A A A A A A A A A A A A B A A A A A A A A A A A A B A A A A A A A A A A A A A A A A A A A A A A A A A A A A A A A A A A A A A A A A A B A A A A A A A A A A A A A A A A A A A A A A A A A A A A A A A A A A A A A A A A A A A A A A A A A A A A A B A A A A A A A A A A A A A A A A A A A A A A A A A A A A A A A A A A A A A A A A A A A A A B A A A A A A A A A A A A A A A A A A A A A A A A A A A A A A A A A A A A A A A A A A A A A A A A A A A A A A A A A A A A A A A A A A A A A A A A A A A A A A A A A A A A A A A A A A A A A A A A A A A A B A A A A B A A A A A A A A A A A A A A A A A A A A A A A A A A A A A A A A A A A A A A A A A A A A A A A A A A A A A A A A A A A A B A A A A A A A A A B A A A A A A A A A A A A A A A A A A A A A A B A A A A A A A A A A A A A A A A A A A A A A A A A A A A A A A A A A A A A A A A A A A A A A A A A A A A A A A A B A A A A A A A A A
1A_223333148                         A A A A A A A A A A A A A A A B A A A A A A A A A A A A A A A A A A A A B A A A A A A A B A A A A B A A A A A A B B A A A B A B A A A A A A A A A B B B B B B B A B B B A B B B B B B B B B B B B B B B B B B B B B B B B B B B A B A A B B B B B B B B B B B A B B B B B B B B B B B B B B B B A B B A B B B B B B A B B B A B B A A A A A A A A A A B A B A B B A B A A A A A A B A B A A B A A A A B A B A A A A B A B A A A A A B A B B B B A A A B A A A A B A A A A B A B A A A A B A A A A A A B A A A A A A B B A B A A A B A A A A A A A A A A A A A A A A A A A A A A A A A A A A A A A A A A A A A A A A A A A A A A A A A A A A A A A A A A A A A A A A A A A A A A A A A A A A A A A A B B B B B B B B A B B B B B B B A B B B B A A A A B B B A B B B A B B A A B B B B B A B B B B B B B A B B A B B B B B B A A A A A A A A B A A A A A B A A A A A A A A A A A A A A A A A B A A A A A A A A A A A A B A A A A A A A A A A A A A A A A A A A A A A A A A A A A A A A A A A A A A A A A A B A A A A A A A A A A A A A A A A A A A A A A A A A A A A A A A A A A A A A A A A A A A A A A A A A A A A A B A A A A A A A A A A A A A A A A A A A A A A A A A A A A A A A A A A A A A A A A A A A A A B A A A A A A A A A A A A A A A A A A A A A A A A A A A A A A A A A A A A A A A A A A A A A A A A A A A A A A A A A A A A A A A A A A A A A A A A A A A A A A A A A A A A A A A A A A A A A A A A A A A A B A A A A B A A A A A A A A A A A A A A A A A A A A A A A A A A A A A A A A A A A A A A A A A A A A A A A A A A A A A A A A A A A A B A A A A A A A A A B A A A A A A A A A A A A A A A A A A A A A A B A A A A A A A A A A A A A A A A A A A A A A A A A A A A A A A A A A A A A A A A A A A A A A A A A A A A A A A A B A A A A A A A A A
1A_221231393                         A B B A B B B B A A B B A A A B B B B B B B B B B B A B B B B A A B B A B B B B B B A B B A B B B B B B A B B B B B B B B B B B B B B B B B B A A B B B B B B B A B B B A B B B B B B B B B B B B B B B B B B B B B B B B B B B A B A A B B B B B B B B B B B A B B B B B B B B B B B B B B B B A B B A B B B B B B A B B B A B B A A A A A A A A A A B A B A B B A B A A A A A A B A B A A B A A A A B A B A A A A B A B A A A A A B A B B B B A A A B A A A A B A A A A B A B A A A A B A A A A A A B A A A A A A B B A B A A A B A A A A A A A A A A A A A A A A A A A A A A A A A A A A A A A A A A A A A A A A A A A A A A A A A A A A A A A A A A A A A A A A A A A A A A A A A A A A A A A A B B B B B B B B A B B B B B B B A B B B B A A A A B B B A B B B A B B A A B B B B B A B B B B B B B A B B A B B B B B B A A A A A A A A B A A A A A B A A A A A A A A A A A A A A A A A B A A A A A A A A A A A A B A A A A A A A A A A A A A A A A A A A A A A A A A A A A A A A A A A A A A A A A A B A A A A A A A A A A A A A A A A A A A A A A A A A A A A A A A A A A A A A A A A A A A A A A A A A A A A A B A A A A A A A A A A A A A A A A A A A A A A A A A A A A A A A A A A A A A A A A A A A A A B A A A A A A A A A A A A A A A A A A B A A A A A A A A A A A A A A A A A A A A A A A A A A A A A A A A A A A A A A A A A A A A A A A A A A A A A A A A A A A A A A A A A A A A A A A A A A A A A A A A A B A A A A B A A A A A A A A A A A A A A A A A A A A A A A A A A A A A A A A A A A A A A A A A A A A A A A A A A A A A A A A A A A A B A A A A A A A A A B A A A A A A A A A A A A A A A A A A A A A A B A A A A A A A A A A A A A A A A A A A A A A A A A A A A A A A A A A A A A A A A A A A A A A A A A A A A A A A A B A A A A A A A A A
1A_38312791                          A B B A B B B B A A B B A A A B B B B B B B B B B B A B B B B A A B B A B B B B B B A B B A B B B B B B A B B B B B B B B B B B B B B B B B B A A A A B A A A A A A A A A A A A B B A A A A A A A A A A A A A A B A A A A A A A A A A A A B A A A B A A A A A A A A A A A A A A B A A B A A B A A A A A A A A A A A A A A A A A A A A A A A A A A A A B A B A B B A B A A A A A A B A B A A B A A A A B A B A A A A B A B A A A A A B A B B B B A A A B A A A A B A A A A B A B A A A A B A A A A A A B A A A A A A B B A B A A A B A A A A A A A A A A A A A A A A A A A A A A A A A A A A A A A A A A A A A A A A A A A A A A A A A A A A A A A A A A A A A A A A A A A A A A A A A A A A A A A A B B B B B B B B A B B B B B B B A B B B B A A A A B B B A B B B A B B A A B B B B B A B B B B B B B A B B A B B B B B B A A A A A A A A B A A A A A B A A A A A A A A A A A A A A A A A B A A A A A A A A A A A A B A A A A A A A A A A A A A A A A A A A A A A A A A A A A A A A A A A A A A A A A A A A A A A A A A A A A A A A A A A A A A A A A A A A A A A A A A A A A A A A A A A A A A A A A A A A A A A A A A A A A A A A A A A A A A A A A A A A A A A A A A A A A A A A A A A A A A A A A A A A A A A A A A A A A A A A A A A A A A A A A B A A A A A A A A A A A A A A A A A A A A A A A A A A A A A A A A A A A A A A A A A A A A A A A A A A A A A A A A A A A A A A A A A A A A A A A A A A A A A A A A A B A A A A B A A A A A A A A A A A A A A A A A A A A A A A A A A A A A A A A A A A A A A A A A A A A A A A A A A A A A A A A A A A A B A A A A A A A A A B A A A A A A A A A A A A A A A A A A A A A A B A A A A A A A A A A A A A A A A A A A A A A A A A A A A A A A A A A A A A A A A A A A A A A A A A A A A A A A A B A A A A A A A A A
1A_223144711                         A B B A B B B B A A B B A A A B B B B B B B B B B B A B B B B A A B B A B B B B B B A B B A B B B B B B A B B B B B B B B B B B B B B B B B B A A A A A A A A A A A A A A A A A A A A A A A A A A A A A A A A A B A A A A A A A A A A A B A A A A A A A A A A A A A A A A A A A A A A A A A A A A A A A A A A A A A A A A A A A A A A A A A A A A A A B A B A B B A B A A A A A A B A B A A B A A A A B A B A A A A B A B A A A A A B A B B B B A A A B A A A A B A A A A B A B A A A A B A A A A A A B A A A A A A B B A B A A A B A A A A A A A A A A A A A A A A A A A A A A A A A A A A A A A A A A A A A A A A A A A A A A A A A A A A A A A A A A A A A A A A A A A A A A A A A A A A A A A A B B B B B B B B A B B B B B B B A B B B B A A A A B B B A B B B A B B A A B B B B B A B B B B B B B A B B A B B B B B B A A A A A A A A B A A A A A B A A A A A A A A A A A A A A A A A B A A A A A A A A A A A A B A A A A A A A A A A A A A A A A A A A A A A B A A A A A A A A A A A A A A A A A A A A A A A A A A A A A A A A A A A A A A A A A A A A A A A A A A A A A A A A A A A A A A A A A A A A A A A A A A A A A A A A A A A A A A A A A A A A A A A A A A A A A A A A A A A A A A A A A A A A A A A A A A A A A A A A A A A A A A A A A B A A A A A A A A A A A A A A A A A A A A A A A A A A A A A A A A A A A A A A A A A A A A A A A A A A A A A A A A A A A A A A A A A A A A A A A A A A A A A A A A A B A A A A B A A A A A A A A A A A A A A A A A A A A A A A A A A A A A A A A A A A A A A A A A A A A A A A A A A A A A A A A A A A A B A A A A A A A A A B A A A A A A A A A A A A A A A A A A A A A A B A A A A A A A A A A A A A A A A A A A A A A A A A A A A A A A A A A A A A A A A A A A A A A A A A A A A A A A A B A A A A A A A A A
1A_172487229                         A B B A B B B B A A B B A A A B B B B B B B B B B B A B B B B A A B B A B B B B B B A B B A B B B B B B A B B B B B B B B B B B B B B B B B B A A A A A A A A A A A A A A A A A A A A A A A A A A A A A A A A A B A A A A A A A A A A A B A A A A A A A A A A A A A A A A A A A A A A A A A A A A A A A A A A A A A A A A A A A A A A A A A A A A A A B A B A B B A B A A A A A A B A B A A B A A A A B A B A A A A B A B A A A A A B A B B B B A A A B A A A A B A A A A B A B A A A A B A A A A A A B A A A A A A B B A B A A A B A A A A A A A A A A A A A A A A A A A A A A A A A A A A A A A A A A A A A A A A A A A A A A A A A A A A A A A A A A A A A A A A A A A A A A A A A A A A A A A A B B B B B B B B A B B B B B B B A B B B B A A A A B B B A B B B A B B A A B B B B B A B B B B B B B A B B A B B B B B B A A A A A A A A B A A A A A B A A A A A A A A A A A A A A A A A B A A A A A A A A A A A A B A A A A A A A A A A A A A A A A A A A A A A B A A A A A A A A A A A A A A A A A A A A A A A A A A A A A A A A A A A A A A A A A A A A A A A A A A A A A A A A A A A A A A A A A A A A A A A A A A A A A A A A A A A A A A A A A A A A A A A A A A A A A A A A A A A A A A A A A A A A A A A A A A A A A A A A A A A A A A A A A B A A A A A A A A A A A A A A A A A A A A A A A A A A A A A A A A A A A A A A A A A A A A A A A A A A A A A A A A A A A A A A A A A A A A A A A A A A A A A A A A A B A A A A B A A A A A A A A A A A A A A A A A A A A A A A A A A A A A A A A A A A A A A A A A A A A A A A A A A A A A A A A A A A A B A A A A A A A A A B A A A A A A A A A A A A A A A A A A A A A A B A A A B A A A A A A A A A A A A A A A A A A A A A B A A A A A A A A A A A A A A A A A A A A A A A A A A A A A A B A A A A A A A A A
1A_201942287                         A B B A B B B B A A B B A A A B B B B B B B B B B B A B B B B A A B B A B B B B B B A B B A B B B B B B A B B B B B B B B B B B B B B B B B B A A A A A A A A A A A A A A A A A A A A A A A A A A A A A A A A A A A A A A A A A A A A A B A A A A A A A A A A A A A A A A A A A A A A A A A A A A A A A A A A A A A A A A A A A A A A A A A A A A A A B A B A B B A B A A A A A A B A B A A B A A A A B A B A A A A B A B A A A A A B A B B B B A A A B A A A A B A A A A B A B A A A A B A A A A A A B A A A A A A B B A B A A A B A A A A A A A A A A A A A A A A A A A A A A A A A A A A A A A A A A A A A A A A A A A A A A A A A A A A A A A A A A A A A A A A A A A A A A A A A A A A A A A A B B B B B B B B A B B B B B B B A B B B B A A A A B B B A B B B A B B A A B B B B B A B B B B B B B A B B A B B B B B B A A A A A A A A B A A A A A B A A A A A A A A A A A A A A A A A B A A A A A A A A A A A A B A A A A A A A A A A A A A A A A A A A A A A B A A A A A A A A A A A A A A A A A A A A A A A A A A A A A A A A A A A A A A A A A A A A A A A A A A A A A A A A A A A A A A A A A A A A A A A A A A A A A A A A A A A A A A A A A A A A A A A A A A A A A A A A A A A A A A A A A A A A A A A A A A A A A A A A A A A A A A A A A B A A A A A A A A A A A A A A A A A A A A A A A A A A A A A A A A A A A A A A A A A A A A A A A A A A A A A A A A A A A A A A A A A A A A A A A A A A A A A A A A A B A A A A B A A A A A A A A A A A A A A A A A A A A A A A A A A A A A A A A A A A A A A A A A A A A A A A A A A A A A A A A A A A A B A A A A A B A A B B A B A A A A A A B A B A A A A A B A A A A A B A A A B A A A A A B A A A A A A A B B A A A A A A B A A A A A A A A A A A A A A A B B A B A A A A A A A A A A A B A A A A A A A A A
1A_201942266                         A B B A B B B B A A B B A A A B B B B B B B B B B B A B B B B A A B B A B B B B B B A B B A B B B B B B A B B B B B B B B B B B B B B B B B B A A A A A A A A A A A A A A A A A A A A A A A A A A A A A A A A A A A A A A A A A A A A A B A A A A A A A A A A A A A A A A A A A A A A A A A A A A A A A A A A A A A A A A A A A A A A A A A A A A A A B A B A B B A B A A A A A A B A B A A B A A A A B A B A A A A B A B A A A A A B A B B B B A A A B A A A A B A A A A B A B A A A A B A A A A A A B A A A A A A B B A B A A A B A A A A A A A A A A A A A A A A A A A A A A A A A A A A A A A A A A A A A A A A A A A A A A A A A A A A A A A A A A A A A A A A A A A A A A A A A A A A A A A A B B B B B B B B A B B B B B B B A B B B B A A A A B B B A B B B A B B A A B B B B B A B B B B B B B A B B A B B B B B B A A A A A A A A B A A A A A B A A A A A A A A A A A A A A A A A B A A A A A A A A A A A A B A A A A A A A A A A A A A A A A A A A A A A B A A A A A A A A A A A A A A A A A A A A A A A A A A A A A A A A A A A A A A A A A A A A A A A A A A A A A A A A A A A A A A A A A A A A A A A A A A A A A A A A A A A A B A A A A A A A A A A A A A A A A A A A A A A A A A A A A A A A A A A A A A A A A A A A A A A A A A A A A B A A A A A A A A A A A A A A A A A A A A A A A A A A A A A A A A A A A A A A A A A A A A A A A A A A A A A A A A A A A A A A A A A A A A A A A A A A A A A A A A A B A A A A B A A A A A A A A A A A A A A A A A A A A A A A A A A A A A A A A A A A A A A A A A A A A A A A A A A A B A A A A B A B A B A A A A B B A A B B A B A A A A A A B A B A A A A A B A A A A A A A B A B A B A A B B A A A A A B A B B A A A A A B B A A A A A A A A A A A A B A A B B A B A A A A A A A A A A A B A A B A A A A A A
1A_181311388                         A B B A A A B A A A A A A A A A A A A A A A A A A A A A A A A A A A A A B A B A A A A A A A A B B B B B A A A A A A A A A A B A A A B B A A B A A A A A A A A A A A A A A A A A A A A A A A A A A A A A A A A A A A A A A A A A A A A A B A A A A A A A A A A A A A A A A A A A A A A A A A A A A A A A A A A A A A A A A A A A A A A A A A A A A A A B A B A B B A B A A A A A A B A B A A B A A A A B A B A A A A B A B A A A A A B A B B B B A A A B A A A A B A A A A B A B A A A A B A A A A A A B A A A A A A B B A B A A A B A A A A A A A A A A A A A A A A A A A A A A A A A A A A A A A A A A A A A A A A A A A A A A A A A A A A A A A A A A A A A A A A A A A A A A A A A A A A A A A A B B B B B B B B A B B B B B B B A B B B B A A A A B B B A B B B A B B A A B B B B B A B B B B B B B A B B A B B B B B B A A A A A A A A B A A A A A B A A A A A A A A A A A A A A A A A B A A A A A A A A A A A A B A A A A A A A A A B A A A B B A A A A A A A B A A A B A A A A A A A A A A A A A A A A A A A A A A A A A A A A A A A A A A A B A A A A A A A A A A A A A A A A A A A A A A A A A A A A A A A A A A A A A B A A A A A A B A A A A A A A A A A A A A A A A A A A A A A A A A A A A A A A A A A A A A A A A A A A A A A A A A A A A B A A A A A A A A A A A A A A A A A A A A A A A A A A A A A A A A A A A A A A A A A A A A A A A A A A A A A A A A A A A A A A A A A A A A A A A A A A A A A A A A A B A A A A B A A A A A A A A A A A A A A A A A A A A A A A A A A A A A A A A A A A A A A A A A A A A A A A A A A A B B B B B B B B B B A B B B B B B A B B A B B B B A B B B B B B B B A A B B B B B B A B B B B A B B A B B B A B B B B B B B B A B B B B B A B B B B B B B A B B B B B B B B B B B A B A A A B A B A B B A B B B B A B A B
1A_204107099                         A B B A A A B A A A A A A A A A A A A A A A A A A A A A A A A A A A A A B A B A A A A A A A A B B B B B A A A A A A A A A A B A A A B B B A B A A A A A A A A A A A A A A A A A A A A A A A A A A A A A A A A A A A A A A A A A A A A A B A A A A A A A A A A A A A A A A A A A A A A A A A A A A A A A A A A A A A A A A A A A A A A A A A A A A A A B A B A B B A B A A A A A A B A B A A B A A A A B A B A A A A B A B A A A A A B A B B B B A A A B A A A A B A A A A B A B A A A A B A A A A A A B A A A A A A B B A B A A A B A A A A A A A A A A A A A A A A A A A A A A A A A A A A A A A A A A A A A A A A A A A A A A A A A A A A A A A A A A A A A A A A A A A A A A A A A A A A A A A A B B B B B B B B A B B B B B B B A B B B B A A A A B B B A B B B A B B A A B B B B B A B B B B B B B A B B A B B B B B B A A A A A A A A B A A A A A B A A A A A A A A A A A A A A A A A B A A A A A A A A A A A A B A A A A A A B B A B B B B B B B A B B A B B B A B B B B A B B B B B B B B A B A B B B A B A B B B B B B B A B B A B A B B A B B B B B B B A B B A B A A B B B B B B B B B B B B B B B A A B A B B B A A B A B B B A B B B A A A A A A A A A A A A A A A A A A A A A A A A A A A A A A A A A A A A A A A A A A A A A A A A A A A B A A A A A A A A A A A A A A A A A A A A A A A A A A A A A A A A A A A A A A A A A A A A A A A A A A A A A A A A A A A A A A A A A A A A A A A A A A A A A A A A A B A A A A B A A A A A A A A A A A A A A A A A A A A A A A A A A A A A A A A A A A A A A A A A A A A A A A A A A A B B B B B B B B B B A B B B B B B A B B A B B B B A B B B B B B B B A A B B B B B B A B B B B A B B A B B B A B B B B B B B B A B B B B B A B B B B B B B A B B B B B B B B B B B A B A A A B A B A B B A B B B B A B A B
1A_18989691                          A B B A A A B A A A A A A A A A A A A A A A A A A A A A A A A A A A A A B A B A A A A A A A A B B B B B A A A A A A A A A A B A A A B B B A B A A A A A A A A A A A A A A A A A A A A A A A A A A A A A A A A A A A A A A A A A A A A A B A A A A A A A A A A A A A A A A A A A A A A A A A A A A A A A A A A A A A A A A A A A A A A A A A A A A A A B A B A B B A B A A A A A A B A B A A B A A A A B A B A A A A B A B A A A A A B A B B B B A A A B A A A A B A A A A B A B A A A A B A A A A A A B A A A A A A B B A B A A A B A A A A A A A A A A A A A A A A A A A A A A A A A A A A A A A A A A A A A A A A A A A A A A A A A A A A A A A A A A A A A A A A A A A A A A A A A A A A A A A A B B B B B B B B A B B B B B B B A B B B B A A A A B B B A B B B A B B A A B B B B B A B B B B B B B A B B A B B B B B B A A A A A A A A B A A A A A B A A A A A A A A A A A A A A A A A B A A A A A A A A A A A A B A A A A A A A B A A A A A A A A A A A A B A A A A A A A A A A A A A A A A A A A B A A A A A A A A A A A B A A A A A A A A A A A A A A A A A A A A A A A A A A A A A A B A A A A A A A A A A A A A A A A B A A A A A A A A A A A A A A A A A A A A A A A A A A A A A A A A A A A A A A A A A A A A A A A A A A A A A A A A A A A B A A A A A A A A A A A A A A A A A A A A A A A A A A A A A A A A A A A A A A A A A A A A A A A A A A A A A A A A A A A A A A A A A A A A A A A A A A A A A A A A A A A A A A A A A A A A A A A A A A A A A A A A A A A A A A A A A A A A A A A A A A A A A A A A A A A A A A A A A A B B B B B B B B B B A B B B B B B A B B A B B B B A B B B B B B B B A A B B B B B B A B B B B A B B A B B B A B B B B B B B B A B B B B B A B B B B B B B A B B B B B B B B B B B A B A A A B A B A B B A B B B B A B A B
1A_195574070                         A A B A A A A A A A A A A A A A A A A A A A A A A A A A A A A A A A A A A A A A A A A A A A A B A A A A A A A A A A A A A A A A A A B A B A A A A A A A A A A A A A A A A A A A A A A A A A A A A A A A A A A A A A A A A A A A A A A A B A A A A A A A A A A A A A A A A A A A A A A A A A A A A A A A A A A A A A A A A A A A A A A A A A A A A A A B A B A B B A B A A A A A A B A B A A B A A A A B A B A A A A B A B A A A A A B A B B B B A A A B A A A A B A A A A B A B A A A A B A A A A A A B A A A A A A B B A B A A A B A A A A A A A A A A A A A A A A A A A A A A A A A A A A A A A A A A A A A A A A A A A A A A A A A A A A A A A A A A A A A A A A A A A A A A A A A A A A A A A A B B B B B B B B A B B B B B B B A B B B B A A A A B B B A B B B A B B A A B B B B B A B B B B B B B A B B A B B B B B B A A A A A A A A B A A A A A B A A A A A A A A A A A A A A A A A B A A A A A A A A A A A A B A A A A A A A A A A A A A A A A A A A A A A A A A A A A A A A A A A A A A A A A A A A A A A A A A A A A A A A A A A A A A A A A A A A A A A A A A A A A A A A A A A A A A A A A A A A A A A A A A A A A A A A A A A A A A A A A A A A A A A A A A A A A A A A A A A A A A A A A A A A A A A A A A A A A A A A A A A A A A A A A B A A A A A A A A A A A A A A A A A A A A A A A A A A A A A A A A A A A A A A A A A A A A A A A A A A A A A A A A A A A A A A A A A A A A A A A A A A A A A A A A A A A A A A A A A A A A A A A A A A A A A A A A A A A A A A A A A A A A A A A A A A A A A A A A A A A A A A A A A A A A B A B A A A A A A A A A A B A A B A A A B A A A A A B A A A A A A A A A B A A B A A B A A A A A A B A A A A B A B A A B A A A A A A A A A A A A B A A A A A B A A A A A A A A A A A A A A A A A A A A B B A A A A A A
1A_206952839                         A A A A A A A A A A A A A A A A A A A A A A A A A A A A A A A A A A A A A A A A A A A A A A A A A A A A A A A A A A A A A A A A A A A A B A A A A A A A A A A A A A A A A A A A A A A A A A A A A A A A A A A A A A A A A A A A A A A A B A A A A A A A A A A A A A A A A A A A A A A A A A A A A A A A A A A A A A A A A A A A A A A A A A A A A A A B A B A B B A B A A A A A A B A B A A B A A A A B A B A A A A B A B A A A A A B A B B B B A A A B A A A A B A A A A B A B A A A A B A A A A A A B A A A A A A B B A B A A A B A A A A A A A A A A A A A A A A A A A A A A A A A A A A A A A A A A A A A A A A A A A A A A A A A A A A A A A A A A A A A A A A A A A A A A A A A A A A A A A A B B B B B B B B A B B B B B B B A B B B B A A A A B B B A B B B A B B A A B B B B B A B B B B B B B A B B A B B B B B A A A A A A A A A A A A A A A B A A A A A A A A A A A A A A A A A B A A A A A A A A A A A A A A A A A A A A A A A A A A A A A A A A A A A A A A A A A A A A A A A A A A A A A A A A A A A A A A A A A A A A A A A A A A A A A A A A A A A A A A A A A A A A A A A A A A A A A A A A A A A A A A A A A A A A A A A A A A A A A A A A A A A A A A A A A A A A A A A A A A A A A A A A A A A A A A A A A A A A A A A A A A A A A B A A A A A A A A A A A A A A A A A A A A A A A A A A A A A A A A A A A A A A A A A A A A A A A A A A A A A A A A A A A A A A A A A A A A A A A A A A A A A A A A A A A A A A A A A A A A A A A A A A A A A A A A A A A A A A A A A A A A A A A A A A A A A A A A A A A A A A A A A A A A B A B A A A A A A A A A A B A A B A A A B A A A A A B A A A A A A A A A B A A B A A B A A A A A A B A A A A B A B A A B A A A A A A A A A A A A B A A A A A B A A A A A A A A A A A A A A A A A A A A B B A A A A A A
1A_23096423                          B B B B B B B B B B B B B B B B B B B B B B B B B B B B B B B B B B B B B A B B B B B B B B B B B B B B B B B B B B B B B B B A B B B B A B B B A A A B A B B A A B A B A B A B B B A B A B A B A A A B B A B A B A A A A B A B A B A B A A A A A A B A B A A B A A B B B A A A B A B A B A A A B A A A B A B B B B A A B B A B A B B B B B B B B B B B B B B B B B B B B B B B B B B B B B B B B B B B B B B B B B B B B B B B B B B B B B B B B B B B B B B B B B B B B B B B B B B B B B B B B B B B B B B B B B B B B B B B B B A A A A A A A A A A A A A B A A A A A A A A A A A A A A A A A A A A A A A A A A A A A A A A A A A A A A A A A A A A A A A A A A A A A A A A A A A A A A A A A A A A A A A A B B B A A A A B A A A B A B B A B B B A B B B B B A A A A A A B B A A B B B A B B B A B A A A B A B A A B A A A A A A A A A A A A A A A A A A A A A A A A A A A A A A A A A A A A A A A A A A A A A A A A A A A A B B B B B B A A A B B A B A A A B A B B A B B B A A B A B B B B A B B A B B B A B A A B A B A B B A A B A A B A A A A B A A A A B A B A A A A A B A A A B A A B A A B B A B A A A B B A B A B A B B B A B A A B B A B B B B B A B B A B B B B B B B B B B B A A A B B A B B B B B A B B B A B B B A B B B B A B B B B B B B B B B B B B A B A B B B B B B A B B B B A B B B A B A B B B B B B A A B B B B B A A A A A A A A A B A A A A A B A B A A B A A A B A A A A A A A A A A A B A A A A B A B A A A A A A A A A B A A B B A A A A A A B A A A A A A A A B B A A A A A A A A A A B A B A A B A A A A A A A A A A A A A B B A A A A A A A A A A A A A A B A A B A A A A A A A A B A A A A A A A A A A A A A A A A A A B A A A A A B A A A A A A B A A A A B A A A A A A A A A A A A A A A A B B B A B A A B A B A A A A A A A A A
1A_134714819                         B B B B B B B B B B B B B B B B B B B B B B B B B B B B B B B B B B B B B B B B B B B B B B B B B B B B B B B B B B B B B B B B B B B B A B B B A A A B A B B A B B A B A B A B B B A B A B A B A A A B B A B A B A A A A B A B A B A B A A A A A A B A B A A B A A B B B A A A B A B A B A A A B A A A B A B B B B B A B B A B A B B B B B B B B B B B B B B B B B B B B B B B B B B B B B B B B B B B B B B B B B B B B B B B B B B B B B B B B B B B B B B B B B B B B B B B B B B B B B B B B B B B B B B B B B B B B B B B B B A A A A A A A A A A A A A B A A A A A A A A A A A A A A A A A A A A A A A A A A A A A A A A A A A A A A A A A A A A A A A A A A A A A A A A A A A A A A A A A A A A A A A A B B B A A A A B A A A B A B B A B B B A B B B B B A A A A A A B B A A B B B A B B B A B A A A B A B A A B A A A A A A A A A A A A A A A A A A A A A A A A A A A A A A A A A A A A A A A A A A A A A A A A A A A A B B B B B B B A A B B A B A A A B A B B A B B B A A B A B B B B A B B A B B B A B A A B A B A B B A A B A A B A A A A B A A A A B A B A A A A A B A A A B A A B A A B B B B A A A B B A B A B A B B B A B A A B B A B B B B B A B B A B B B B B B B B B B B A A A B B A B B B B B A B B B A B B B A B B B B A B B B B B B B B B B B B B A B A B B B B B B A B B B B A B B B A B A B B B B B B A A B B B B B A A A A A A A A A B A A A A A B A B A A B A A A B A A A A A A A A A A A B A A A A B A B A A A A A A A A A B A A B B A A A A A A B A A A A A A A A B B A A A A A A A A A A B A B A A B A A A A A A A A A A A A A B B A A A A A A A A A A A A A A B A A B A A A A A A A A B A A A A A A A A A A A A A A A A A A B A A A A A B A A A A A A B A A A A B A A A A A A A A A A A A A A A A B B B A B A A B A B A A A A A A A A A
1A_148444665                         B B B B B B B B B B B B B B B B B B B B B B B B B B B B B B B B B B B B B B B B B B B B B B B B B B B B B B A B B A B B B B B B B B B B A B B B A A A B A B B A B B A B A B A B B B A B A B A B A A A B B A B A B A A A A B A B A B A B A A A A A A B A B A A B A A B B B A A A B A B A B A A A B A A A B A B B B B B A B B A B A B B B B B B B B B B B B B B B B B B B B B B B B B B B B B B B B B B B B B B B B B B B B B B B B B B B B B B B B B B B B B B B B B B B B B B B B B B B B B B B B B B B B B B B B B B B B B B B B B A A A A A A A A A A A A A B A A A A A A A A A A A A A A A A A A A A A A A A A A A A A A A A A A A A A A A A A A A A A A A A A A A A A A A A A A A A A A A A A A A A A A A A B B B A A A A B A A A B A B B A B B B A B B B B B A A A A A A B B A A B B B A B B B A B A A A B A B A A B A A A A A A A A A A A A A A A A A A A A A A A A A A A A A A A A A A A A A A A A A A A A A A A A A A A A B B B B B B B A A B B A B A A A B A B B A B B B A A B A B B B B A B B A B B B A B A A B A B A B B A A B A A B A A A A B A A A A B A B A A A A A B A A A B A A B A A B B B B A A A B B A B A B A B B B A B A A B B A B B B B B A B B A B B B B B B B B B B B A A A B B A B B B B B A B B B A B B B A B B B B A B B B B B B B B B B B B B A B A B B B B B B A B B B B A B B B A B A B B B B B B A A B B B B B A A A A A A A A A B A A A A A B A B A A B A A A B A A A A A A A A A A A B A A A A B A B A A A A A A A A A B A A B B A A A A A A B A A A A A A A A B B A A A A A A A A A A B A B A A B A A A A A A A A A A A A A B B A A A A A A A A A A A A A A B A A B A A A A A A A A B A A A A A A A A A A A A A A A A A A B A A A A A B A A A A A A B A A A A B A A A A A A A A A A A A A A A A B B B A B A A B A B A A A A A A A A A
1A_190573673                         A A A A A A A A A A A A A A A A A A A A A A B A A A A A B B A A A B A A B A A A A B A A A A B A A A A A A A B A A B A A A B A A A B A A A A A B A A A B A B B A B B A B A B A B B B A B A B A B A A A B B A B A B A A A A B A B A B A B A A A A A A B A B A A B A A B B B A A A B A B A B A A A B A A A B A B B B B B A B B A B A B B B B B B B B B B B B B B B B B B B B B B B B B B B B B B B B B B B B B B B B B B B B B B B B B B B B B B B B B B B B B B B B B B B B B B B B B B B B B B B B B B B B B B B B B B B B B B B B B A A A A A A A A A A A A A B A A A A A A A A A A A A A A A A A A A A A A A A A A A A A A A A A A A A A A A A A A A A A A A A A A A A A A A A A A A A A A A A A A A A A A A A B B B A A A A B A A A B A B B A B B B A B B B B B A A A A A A B B A A B B B A B B B A B A A A B A B A A B A A A A A A A A A A A A A A A A A A A A A A A A A A A A A A A A A A A A A A A A A A A A A A A A A A A A B B B B B B B A A B B A B A A A B A B B A B B B A A B A B B B B A B B A B B B A B A A B A B A B B A A B A A B A A A A B A A A A B A B A A A A A B A A A B A A B A A B B B B A A A B B A B A B A B B B A B A A B B A B B B B B A B B A B B B B B B B B B B B A A A B B A B B B B B A B B B A B B B A B B B B A B B B B B B B B B B B B B A B A B B B B B B A B B B B A B B B A B A B B B B B B A A B B B B B A A A A A A A A A B A A A A A B A B A A B A A A B A A A A A A A A A A A B A A A A B A B A A A A A A A A A B A A B B A A A A A A B A A A A A A A A B B A A A A A A A A A A B A B A A B A A A A A A A A A A A A A B B A A A A A A A A A A A A A A B A A B A A A A A A A A B A A A A A A A A A A A A A A A A A A B A A A A A B A A A A A A B A A A A B A A A A A A A A A A A A A A A A B B B A B A A B A B A A A A A A A A A
1A_180995249                         B B B A A B B B A B B B B A B A A A B A A B B A A A A B B B B B B B B B B B B A B B B A B B B A B B B A B A B B B B A A B B B B A B A B A B A B A A A B A B B A B B A B A B A B B B A B A B A B A A A B B A B A B A A A A B A B A B A B A A A A A A B A B A A B A A B B B A A A B A B A B A A A B A A A B A B B B B B A B B A B A B B B B B B B B B B B B B B B B B B B B B B B B B B B B B B B B B B B B B B B B B B B B B B B B B B B B B B B B B B B B B B B B B B B B B B B B B B B B B B B B B B B B B B B B B B B B B B B B B A A A A A A A A A A A A A B A A A A A A A A A A A A A A A A A A A A A A A A A A A A A A A A A A A A A A A A A A A A A A A A A A A A A A A A A A A A A A A A A A A A A A A A B B B A A A A B A A A B A B B A B B B A B B B B B A A A A A A B B A A B B B A B B B A B A A A B A B A A B A A A A A A A A A A A A A A A A A A A A A A A A A A A A A A A A A A A A A A A A A A A A A A A A A A A A B B B B B B B A A B B A B A A A B A B B A B B B A A B A B B B B A B B A B B B A B A A B A B A B B A A B A A B A A A A B A A A A B A B A A A A A B A A A B A A B A A B B B B A A A B B A B A B A B B B A B A A B B A B B B B B A B B A B B B B B B B B B B B A A A B B A B B B B B A B B B A B B B A B B B B A B B B B B B B B B B B B B A B A B B B B B B A B B B B A B B B A B A B B B B B B A A B B B B B A A A A A A A A A B A A A A A B A B A A B A A A B A A A A A A A A A A A B A A A A B A B A A A A A A A A A B A A B B A A A A A A B A A A A A A A A B B A A A A A A A A A A B A B A A B A A A A A B B B B B B B B B B B B B B B B B B B B B B B B B B B B B B B B B B B B B B B B B B B B B B B B B B B B B B B B B B B B B B B B B B B B B B B A B B B B B B B B B B B B B B B B B B B B B B B B B B B B B B A B B B B B B
1A_133612581                         B B B A A B B B A B B B B A B A A A B A A B B A A A A B B B B B B B B B B B B A B B B A B B B A B B B A B A B B B B A A B B B B A B A B A B A B A A A B A B B A B B A B A B A B B B A B A B A B A A A B B A B A B A A A A B A B A B A B A A A A A A B A B A A B A A B B B A A A B A B A B A A A B A A A B A B B B B B A B B A B A B B B B B B B B B B B B B B B B B B B B B B B B B B B B B B B B B B B B B B B B B B B B B B B B B B B B B B B B B B B B B B B B B B B B B B B B B B B B B B B B B B B B B B B B B B B B B B B B B A A A A A A A A A A A A A B A A A A A A A A A A A A A A A A A A A A A A A A A A A A A A A A A A A A A A A A A A A A A A A A A A A A A A A A A A A A A A A A A A A A A A A A B A A A A A A A A A A A A B A A A A A A B A A A A A A A A A A A A A A A A A A A A A A A A A A A A A A A A A A A A A A A A A A A A A A A A A A A A A A A A A A A A A A A A A A A A A A A A A A A A A A A A A A A A B B B B B B B A A B B A B A A A B A B B A B B B A A B A B B B B A B B A B B B A B A A B A B A B B A A B A A B A A A A B A A A A B A B A A A A A B A A A B A A B A A B B B B A A A B B A B A B A B B B A B A A B B A A A A A A A A A A A A B A A A A A A A A A A A A A A B B A A A A A A A A A B A A A B A B A A A A B B A A A A A A A A A B A A A A A A A A A A A A A B B A A B A A B A A A A A A A B A A B A A A A A A A A A B A A A A A B A B A A B A A A B A A A A A A A A A A A B A A A A B A B A A A A A A A A A B A A B B A A A A A A B A A A A A A A A B B A A A A A A A A A A B A B A A B A A A A A B B B B B B B B B B B B B B B B B B B B B B B B B B B B B B B B B B B B B B B B B B B B B B B B B B B B B B B B B B B B B B B B B B B B B B B A B B B B B B B B B B B B B B B B B B B B B B B B B B B B B B A B B B B B B
1A_195269831                         B B B A A B B B A B B B B A B A A A B A A B B A A A A B B B B B B B B B B B B A B B B A B B B A B B B A B A B B B B A A B B B B A B A B A B A A A A A A A A A A B A A B A B A A A A A B A A A A A A A A A A B A A A A A A A A A A A A A A A A A A A A A B A A B A A A B A A A A A A A A A A A A A A A A A A A A A B B A A A A B A B B B B B B B B B B B B B B B B B B B B B B B B B B B B B B B B B B B B B B B B B B B B B B B B B B B B B B B B B B B B B B B B B B B B B B B B B B B B B B B B B B B B B B B B B B B B B B B B B A A A A A A A A A A A A A B A A A A A A A A A A A A A A A A A A A A A A A A A A A A A A A A A A A A A A A A A A A A A A A A A A A A A A A A A A A A A A A A A A A A A A A A B A A A A A A A A A A A A B A A A A A A B A A A A A A A A A A A A A A A A A A A A A A A A A A A A A A A A A A A A A A A A A A A A A A A A A A A A A A A A A A A A A A A A A A A A A A A A A A A A A A A A A A A A B B B B B B B A A B B A B A A A B A B B A B B B A A B A B B B B A B B A B B B A B A A B A B A B B A A B A A B A A A A B A A A A B A B A A A A A B A A A B A A B A A B B B B A A A B B A B A B A B B B A B A A B B A B B A A B B B A A B B B A B B B A B B A A B B B B A B B B B B B A B A A A B A B B B B B A A A B B B B B B A B A A B A B B B A B B B B A B B B A A B B B B B B A B B B B A B B B B B A B A A A A A A A A A B A A A A A B A B A A B A A A B A A A A A A A A A A A B A A A A B A B A A A A A A A A A B A A B B A A A A A A B A A A A A A A A B B A A A A A A A A A A B A B A A B A A A A A B B B B B B B B B B B B B B B B B B B B B B B B B B B B B B B B B B B B B B B B B B B B B B B B B B B B B B B B B B B B B B B B B B B B B B B A B B B B B B B B B B B B B B B B B B B B B B B B B B B B B B A B B B B B B
1A_177918078                         B B B A A B B B A B B B B A B A A A B A A B B A A A A B B B B B B B B B B B B A B B B A B B B A B B B A B A B B B B A A B B B B A B A B A B A A A A A A A A A A B A A A A A A A A A A A B A A A A A A A A A A A A A A A A A A B A A B A A B A A B A A A A A A B A A A A A A A B A A A A B A A A A A A A A A A A A A B A A A A B A B B B B B B B B B B B B B B B B B B B B B B B B B B B B B B B B B B B B B B B B B B B B B B B B B B B B B B B B B B B B B B B B B B B B B B B B B B B B B B B B B B B B B B B B B B B B B B B B B A A A A A A A A A A A A A B A A A A A A A A A A A A A A A A A A A A A A A A A A A A A A A A A A A A A A A A A A A A A A A A A A A A A A A A A A A A A A A A A A A A A A A A B A A A A A A A A A A A A B A A A A A A B A A A A A A A A A A A A A A A A A A A A A A A A A A A A A A A A A A A A A A A A A A A A A A A A A A A A A A A A A A A A A A A A A A A A A A A A A A A A A A A A A A A A A B A A B A B A A A B A A A A A A A B A A A A B A A B A A A A B A A A A A A A A A A A B A A A A A A A A A A A A A A A A A A A A B A B A A A A A A A A A B A A A A A A A B A A A A A A A A A A A A B A A A A A A B A B B A A B B B A A B B B A B B B A B B A A B B B B A B B B B B B A B A A A B A B B B B B A A A B B B B B B A B A A B A B B B A B B B B A B B B A A B B B B B B A B B B B A B B B B B A B A B A A A A B B B B B A A A A B A B B B B B B B B A A B B A A B B A A B B A B B B B A B B A B A B B A B A B B B B B B B B A B A B A B B B B A B B B B B B A B B B B B A B B B B A B B A A A B B B B B B B B B B B B B B B B B B B B B B B B B B B B B B B B B B B B B B B B B B B B B B B B B B B B B B B B B B B B B B B B B B B B B B B B B A B B B B B B B B B B B B B B B B B B B B B B B B B B B B B B A B B B B B B
1A_184401714                         B B B A A B B B A B B B B A B A A A B A A B B A A A A B B B B B B B B B B B B A B B B A B B B A B B B A B A B B B B A A B B B B A B A B A B A B B B B A B B B B B B A B B B A B B B B B B B B A A B B B B B B B B B A B A B A B B B B B B B B B B B B B B B A B B B B B A B A B B B B B B B B B A B B B B B A B A B B A B A B B B B B B B B B B B B B B B B B B B B B B B B B B B B B B B B B B B B B B B B B B B B B B B B B B B B B B B B B B B B B B B B B B B B B B B B B B B B B B B B B B B B B B B B B B B B B B B B B B B B A A A A A A A A A A A B A B A A A A A A A A A A A A A A A A A A A B A A A A B A A A A A A A A A A A A A A A A A A A A A A A A A A B A A A A A A A A A A A A A A A A A A A A B A A A A A A A A A A A A B A A A A A A B A A A A A A A A A A A A A A A A A A A A A A A A A A A A A A A A A A A A A A A A A A A A A A A A A A A A A A A A A A A A A A A A A A A A A A A A A A A A A A A A A A A A B B B A B B B B B A B B B B A A A B B B B B B B B B B A A A A B B A B B B B B A B A A B B A A B B B B B A B A A B A B A B A B B B B B B B A A B B B A B B B B A A A A B B B A B A B B A B A B A A B A A B B B B B A B B A A B B B A A B B B A B B B A B B A A B B B B A B B B B B B A B A A A B A B B B B B A A A B B B B B B A B A A B A B B B A B B B B A B B B A A B B B B B B A B B B B A B B B B B A B A B A A A A B B B B B A A A A A A B B B B B B B B A A B B A A B B A A B B A B B B B A B B A B A B B A B A B B B B B B B B A B A B A B B B B A B B B B B B A B B B B B A B B B B A B B A A A B B B B B B B B B B B B B B B B B B B B B B B B B B B B B B B B B B B B B B B B B B B B B B B B B B B B B B B B B B B B B B B B B B B B B B B B B A B B B B B B B B B B B B B B B B B B B B B B B B B B B B B B A B B B B B B
1A_133612653                         A B B A A A A A A A A A A A A A A A A A A A A A A A A A B A A A A A A A A A A A B A A A A A A A A A A A A A A A B A A A A B A A A B A A A A A B B B B A B B B B B B A B B B A B B B B B B B B A A B B B B B B B B B A B A B A B B B B B B B B B B B B B B B A B B B B B A B A B B B B B B B B B A B B B B B A B A B B A B A B B B B B B B B B B B B B B B B B B B B B B B B B B B B B B B B B B B B B B B B B B B B B B B B B B B B B B B B B B B B B B B B B B B B B B B B B B B B B B B B B B B B B B B B B B B B B B B B B B B B A A A A A A A A A A A B A B A A A A A A A A A A A A A A A A A A A B A A A A B A A A A A A A A A A A A A A A A A A A A A A A A A A B A A A A A A A A A A A A A A A A A A A A B A A A A A A A A A A A A B A A A A A A B A A A A A A A A A A A A A A A A A A A A A A A A A A A A A A A A A A A A A A A A A A A A A A A A A A A A A A A A A A A A A A A A A A A A A A A A A A A A A A A A A A A A B B B A B B B B B A B B B B A A A B B B B B B B B B B A A A A B B A B B B B B A B A A B B A A B B B B B A B A A B A B A B A B B B B B B B A A B B B A B B B B A A A A B B B A B A B B A B A B A A B A A B B B B B A A A A A A A A A A A A B A A A A A A A A A A A A A A B B A A A A A A A A A B A A A B A B A A A A B B A A A A A A A A A B A A A A A A A A A A A A A B B A A B A A B A A A A A A A B A A B A B A A A A B B B B B A A A A A A B B B B B B B B A A B B A A B B A A B B A B B B B A B B A B A B B A B A B B B B B B B B A B A B A B B B B A B B B B B B A B B B B B A B B B B A B B A A A B B B B B B B B B B B B B B B B B B B B B B B B B B B B B B B B B B B B B B B B B B B B B B B B B B B B B B B B B B B B B B B B B B B B B B B B B A B B B B B B B B B B B B B B B B B B B B B B B B B B B B B B B B B B B B B
1A_193628189                         A B B A A A A A A A A A A A A A A A A A A A A A A A A A B A A A A A A A A A A A B A A A A A A A A A A A A A A A B A A A A B A A A B A A A A A B B B B A B B B B B B A B B B A B B B B B B B B A A B B B B B B B B B A B A B A B B B B B B B B B B B B B B B A B B B B B A B A B B B B B B B B B A B B B B B A B A B B A B A B B B B B B B B B B B B B B B B B B B B B B B B B B B B B B B B B B B B B B B B B B B B B B B B B B B B B B B B B B B B B B B B B B B B B B B B B B B B B B B B B B B B B B B B B B B B B B B B B B B B A A A A A A A A A A A B A B A A A A A A A A A A A A A A A A A A A B A A A A B A A A A A A A A A A A A A A A A A A A A A A A A A A B A A A A A A A A A A A A A A A A A A A A B A A A A A A A A A A A A B A A A A A A B A A A A A A A A A A A A A A A A A A A A A A A A A A A A A A A A A A A A A A A A A A A A A A A A A A A A A A A A A A A A A A A A A A A A A A A A A A A A A A A A A A A A B B B A B B B B B A B B B B A A A B B B B B B B B B B A A A A B B A B B B B B A B A A B B A A B B B B B A B A A B A B A B A B B B B B B B A A B B B A B B B B A A A A B B B A B A B B A B A B A A B A A B B B B B B A A B B B B B B B B B B B B B B B B B B B B B B B B B B B B B B B B B B B B B B B B B B B B B B B B B B B B B B B B B B B B B B B B B A A B B B A B B B B B B B B B B B B B B B B B B B A B A A A A B B B B B A A A A A A B B B B B B B B A A B B A A B B A A B B A B B B B A B B A B A B B A B A B B B B B B B B A B A B A B B B B A B B B B B B A B B B B B A B B B B A B B A A A B B B B B B B B B B B B B B B B B B B B B B B B B B B B B B B B B B B B B B B B B B B B B B B B B B B B B B B B B B B B B B B B B B B B B B B B B A B B B B B B B B B B B B B B B B B B B B B B B B B B B B B B B B B B B B B
1A_124862414                         A A A A A A A A A A A A A A A A A A A A A A A A A A A A A A A A A A A A A A A A B A A A A A A A A A A A A A A A A A A A A A A A A A A A A A A B B B B A B B B B B B A B B B A B B B B B B B B A A B B B B B B B B B A B A B A B B B B B B B B B B B B B B B A B B B B B A B A B B B B B B B B B A B B B B B A B A B B A B A B B B B B B B B B B B B B B B B B B B B B B B B B B B B B B B B B B B B B B B B B B B B B B B B B B B B B B B B B B B B B B B B B B B B B B B B B B B B B B B B B B B B B B B B B B B B B B B B B B B B A A A A A A A A A A A B A B A A A A A A A A A A A A A A A A A A A B A A A A B A A A A A A A A A A A A A A A A A A A A A A A A A A B A A A A A A A A A A A A A A A A A A A A A A A A A A A A A A A A A B A A A A A A A A A A A A A A A A A A A A A A A A A A A A A A A A A A A A A A A A A A A A A A A A A A A A A A A A A A A A A A A A A A A A A A A A A A A A A A A A A A A A A A A A A A A B B B A B B B B B A B B B B A A A B B B B B B B B B B A A A A B B A B B B B B A B A A B B A A B B B B B A B A A B A B A B A B B B B B B B A A B B B A B B B B A A A A B B B A B A B B A B A B A A B A A B B B B B B A A B B B B B B B B B B B B B B B B B B B B B B B B B B B B B B B B B B B B B B B B B B B B B B B B B B B B B B B B B B B B B B B B B A A B B B A B B B B B B B B B B B B B B B B B B B A B A A A A B B B B B A A A A A A B B B B B B B B A A B B A A B B A A B B A B B B B A B B A B A B B A B A B B B B B B B B A B A B A B B B B A B B B B B B A B B B B B A B B B B A B B A A A B B A A A A A A A A B B A A A A A A A A A A A A A A A A A A B A A A A A A A A A A A A A A A A A A A A A A A A A A A A B B A B A B A B A A A A A A A A A A A A A A A A A A A A A A A B A A A A B A B A A A A A A A B A A B A B
1A_122920118                         A A A A A A A A A A A A A A A A A A A A A A A A A A A A A A A A A A A A A A A A B A A A A A A A A A A A A A A A A A A A A A A A A A A A A A A B B B B A B B B B B B A B B B A B B B B B B B B A A B B B B B B B B B A B A B A B B B B B B B B B B B B B B B A B B B B B A B A B B B B B B B B B A B B B B B A B A B B A B A B B B B B B B B B B B B B B B B B B B B B B B B B B B B B B B B B B B B B B B B B B B B B B B B B B B B B B B B B B B B B B B B B B B B B B B B B B B B B B B B B B B B B B B B B B B B B B B B B B B B B B B B B A B B B B B B B B B A B A B B A A B B B B B B B A A A B B B A B B B B B A A B A A A A A B B B B B A A B B A A A B B B B B A B B B B B B A B B B B B B A A A A A A A A A A A A A A A A A A A B A A A A A A A A A A A A A A A A A A A A A A A A A A A A A A A A A A A A A A A A A A A A A A A A A A A A A A A A A A A A A A A A A A A A A A A A A A A A A A A A A A A A A A A A A A A B B B A B B B B B A B B B B A A A B B B B B B B B B B A A A A B B A B B B B B A B A A B B A A B B B B B A B A A B A B A B A B B B B B B B A A B B B A B B B B A A A A B B B A B A B B A B A B A A B A A B B B B B B A A B B B B A B B B B B B B B B B B B B B B B B B B B B B B B B B B B B B B B B B B B B B B B B B B B B B B B B B B B B B B B B B B B A A B B B A B B B B B B B B B B B B B B B B B B B A B A A A A B B B B B A A A A A A B B B B B B B B A A B B A A B B A A B B A B B B B A B B A B A B B A B A B B B B B B B B A B A B A B B B B A B B B B B B A B B B B B A B B B B A B B A A A B B B A B B B B A B B B B B B B B B B B B B B B B B B A B B B B B B B B B B B B B B B B B B B B B B A B B B B B B B B B B B B B B B B A B B B B B B B B B B B B B B B B B B B B B B B B B B B B B B B B B B B B B B B B B B B
1A_194519796                         A A A A A A A A A A A A A A A A A A A A A A A A A A A A A A A A A A A A A A A A B A A A A A A A A A A A A A A A A A A A A A A A A A A A A A A B B B B A B B B B B B A B B B A B B B B B B B B A A B B B B B B B B B A B A B A B B B B B B B B B B B B B B B A B B B B B A B A B B B B B B B B B A B B B B B A B A B B A B A B B B B B B B B B B B B B B B B B B B B B B B B B B B B B B B B B B B B B B B B B B B B B B B B B B B B B B A B B B B B B B B B B B B B B B B B B B B B B B B B B B B B B B B B B B B B B B B B B B B B B B B B B A B B B B B B B B B A B A B B A A B B B B B B B A A A B B B A B B B B B A A B A A A A A B B B B B A A B B A A A B B B B B A B B B B B B A B B B B B B A A A A A A A A A A A A A A A A A A A B A A A A A A A A A A A A A A A A A A A A A A A A A A A A A A A A A A A A A A A A A A A A A A A A A A A A A A A A A A A A A A A A A A A A A A A A A A A A A A A A A A A A A A A A A A A B B B A B B B B B A B B B B A A A B B B B B B B B B B A A A A B B A B B B B B A B A A B B A A B B B B B A B A A B A B A B A B B B B B B B A A B B B A B B B B A A A A B B B A B A B B A B A B A A B A A B B B B B B A A B B B B A B B B B B B B B B B B B B B B B B B B B B B B B B B B B B B B B B B B B B B B B B B B B B B B B B B B B B B B B B B B B A A B B B A B B B B B B B B B B B B B B B B B B B A B A A A A B B B B B A A A A A A B B B B B B B B A A B B A A B B A A B B A B B B B A B B A B A B B A B A B B B B B B B B A B A B A B B B B A B B B B B B A B B B B B A B B B B A B B A A A B B B A B B B B A B B B B B B B B B B B B B B B B B B A B B B B B B B B B B B B B B B B B B B B B B A B B B B B B B B B B B B B B B B A B B B B B B B B B B B B B B B B B B B B B B B B B B B B B B B B B B B B B B B B B B B
1A_186839384                         A A A A A A A A A A A A A A A A A A A A A A A A A A A A A A A A A A A A A A A A B A A A A A A A A A A A A A A A A A A A A A A A A A A A A A A B B B B A B B B B B B A B B B A B B B B B B B B A A B B B B B B B B B A B A B A B B B B B B B B B B B B B B B A B B B B B A B A B B B B B B B B B A B B B B B A B A B B A B A B B B B B B B B B B B B B B B B B B B B B B B B B B B B B B B B B B B B B B B B B B B B B B B B B B B B B B A B B B B B B B B B B B B B B B B B B B B B B B B B B B B B B B B B B B B B B B B B B B B B B B B B B A B B B B B B B B B A B A B B A A B B B B B B B A A A B B B A B B B B B A A B A A A A A B B B B B A A B B A A A B B B B B A B B B B B B A B B B B B B A A A A A A A A A A A A A A A A A A A B A A A A A A A A A A A A A A A A A A A A A A A A A A A A A A A A A A A A A A A A A A A A A A A A A A A A A A A A A A A A A A A A A A A A A A A A A A A A A A A A A A A A A A A A A A A B B B A B B B B B A B B B B A A A B B B B B B B B B B A A A A B B A B B B B B A B A A B B A A B B B B B A B A A B A B A B A B B B B B B B A A B B B A B B B B A A A A B B B A B A B B A B A B A A B A A B B B B B B A A B B B B A B B B B B B B B B B B B B B B B B B B B B B B B B B B B B B B B B B B B B B B B B B B B B B B B B B B B B B B B B B B B A A B B B A B B B B B B B B B B B B B B B B B B B A B A A A A B B B B B A A A A A A B B B B B B B B A A B B A A B B A A B B A B B B B A B B A B A B B A B A B B B B B B B B A B A B A B B B B A B B B B B B A B B B B B A B B B B A B B A A A B B B A B B B B A B B B B B B B B B B B B B B B B B B A B B B B B B B B B B B B B B B B B B B B B B A B B B B B B B B B B B B B B B B A B B B B B B B B B B B B B B B B B B B B B B B B B B B B B B B B B B B B B B B B B B B
1A_101922163                         A A A A A A A A A A A A A A A A A A A A A A A A A A A A A A A A A A A A A A A A B A A A A A A A A A A A A A A A A A A A A A A A A A A A A A A B B B B A B B B B B B A B B B A B B B B B B B B A A B B B B B B B B B A B A B A B B B B B B B B B B B B B B B A B B B B B A B A B B B B B B B B B A B B B B B A B A B B A B A B B B B B B B B B B B B B B B B B B B B B B B B B B B B B B B B B B B B B B B B B B B B B B B B B B B B B B A B B B B B B B B B B B B B B B B B B B B B B B B B B B B B B B B B B B B B B B B B B B B B B B B B B A B B B B B B B B B A B A B B A A B B B B B B B A A A B B B A B B B B B A A B A A A A A B B B B B A A B B A A A B B B B B A B B B B B B A B B B B B B A A A A A A A A A A A A A A A A A A A B A A A A A A A A A A A A A A A A A A A A A A A A A A A A A A A A A A A A A A A A A A A A A A A A A A A A A A A A A A A A A A A A A A A A A A A A A A A A A A A A A A A A A A A A A A A B B B A B B B B B A B B B B A A A B B B B B B B B B B A A A A B B A B B B B B A B A A B B A A B B B B B A B A A B A B A B A B B B B B B B A A B B B A B B B B A A A A B B B A B A B B A B A B A A B A A B B B B B B A A B B B B A B B B B B B B B B B B B B B B B B B B B B B B B B B B B B B B B B B B B B B B B B B B B B B B B B B B B B B B B B B B B A A B B B A B B B B B B B B B B B B B B B B B B B A B A A A A A A A A B A A A A A A A A A B A A A A A A B A A A A A A A A A A A A A A A B A A A A A A A A A A A A A A A A A A A A A A A A A A A A A A A A A A B A A A A A A A B A A A B A A A A A B A B B B B A B B B B B B B B B B B B B B B B B B A B B B B B B B B B B B B B B B B B B B B B B A B B B B B B B B B B B B B B B B A B B B B B B B B B B B B B B B B B B B B B B B B B B B B B B B B B B B B B B B B B B B
1A_191534767                         A A A A A A A A A A A A A A A A A A A A A A A A A A A A A A A A A A A A A A A A B A A A A A A A A A A A A A A A A A A A A A A A A A A A A A A A A A A A B A A B A A A A A A A A A A A A A A B A A A A A A A A A A A A A A A A A A A A A A A A A A A A A A B A A A A A A A A A A A A A A A A A B A A A A A A A A A A A A B A A A A B B B B B B B B B B B B B B B B B B B B B B B B B B B B B B B B B B B B B B B B B B B B B B B B B B B A B B B B B B B B B B B B B B B B B B B B B B B B B B B B B B B B B B B B B B B B B B B B B B B B B B A B B B B B B B B B A B A B B A A B B B B B B B A A A B B B A B B B B B A A B A A A A A B B B B B A A B B A A A B B B B B A B B B B B B A B B B B B B A A A A A A A A A A A A A A A A A A A B A A A A A A A A A A A A A A A A A A A A A A A A A A A A A A A A A A A A A A A A A A A A A A A A A A A A A A A A A A A A A A A A A A A A A A A A A A A A A A A A A A A A A A A A A A A A A A A A A A A A A A A A A A A A B A A A A A A A A A A A A A A A A A A A A A A A A A A A A A A A A A B A A A A A A A A A A A A A A A A A A A B A B A A A A B A A A A A A A A A A A A A A A A A A A A A A A A A B B A A B B B B A B B B B B B B B B B B B B B B B B B B B B B B B B B B B B B B B B B B B B B B B B B B B B B B B B B B B B B B B B B B B A A B B B A B B B B B B B B B B B B B B B B B B B A B A A A A A A A A B A A A A A A A A A B A A A A A A B A A A A A A A A A A A A A A A B A A A A A A A A A A A A A A A A A A A A A A A A A A A A A A A A A A B A A A A A A A B A A A B A A A A A B A B B B B A B B B B B B B B B B B B B B B B B B A B B B B B B B B B B B B B B B B B B B B B B A B B B B B B B B B B B B B B B B A B B B B B B B B B B B B B B B B B B B B B B B B B B B B B B B B B B B B B B B B B B B
1A_191475232                         A A A A A A A A A A A A A A A A A A A A A A A A A A A A A A A A A A A A A A A A B A A A A A A A A A A A A A A A A A A A A A A A A A A A A A A A A A A A B A A B A A A A A A A A A A A A A A B A A A A A A A A A A A A B A A A A A A A A A A A A A A A A A B A A A A A A A A A A A A A A A A A B A A A A A A A A A A A A B A A A A B B B B B B B B B B B B B B B B B B B B B B B B B B B B B B B B B B B B B B B B B B B B B B B B B B B A B B B B B B B B B B B B B B B B B B B B B B B B B B B B B B B B B B B B B B B B B B B B B B B B B B A B B B B B B B B B A B A B B A A B B B B B B B A A A B B B A B B B B B A A B A A A A A B B B B B A A B B A A A B B B B B A B B B B B B A B B B B B B A A A A A A A A A A A A A A A A A A A B A A A A A A A A A A A A A A A A A A A A A A A A A A A A A A A A A A A A A A A A A A A A A A A A A A A A A A A A A A A A A A A A A A A A A A A A A A A A A A A A A A A A A A A A A A A A A A A A A A A A A A A A A A A A A A A A A A A A A A A A A A A A A A A A A A A A A A A A A A A A A A A A A A A A A A A A A A A A A A A A A A A A A A A A A A A A A A A A A A A A A A A A A A A A A A A A A A A B B A A B B B B A B B B B B B B B B B B B B B B B B B B B B B B B B B B B B B B B B B B B B B B B B B B B B B B B B B B B B B B B B B B B A A B B B A B B B B B B B B B B B B B B B B B B B A B A A A A A A A A B A A A A A A A A A B A A A A A A B A A A A A A A A A A A A A A A B A A A A A A A A A A A A A A A A A A A A A A A A A A A A A A A A A A B A A A A A A A B A A A B A A A A A B A B B B B A B B B B B B B B B B B B B B B B B B A B B B B B B B B B B B B B B B B B B B B B B A B B B B B B B B B B B B B B B B A B B B B B B B B B B B B B B B B B B B B B B B B B B B B B B B B B B B B B B B B B B B
1A_91670322                          A A A A A A A A A A A A A A A A A A A A A A A A A A A A A A A A A A A A A A A A B A A A A A A A A A A A A A A A A A A A A A A A A A A A A A A A A A A A A A A A A A A A A A A A A A A A A A B A A A A A A A A A A A A B A A A A A A A A A A A A A A A A A A A A A A A A A A A A A A A A A A A A A A A A A A A A A A A A A A A A A B B B B B B B B B B B B B B B B B B B B B B B B B B B B B B B B B B B B B B B B B B B B B B B B B B B A B B B B B B B B B B B B B B B B B B B B B B B B B B B B B B B B B B B B B B B B B B B B B B B B B B A B B B B B B B B B A B A B B A A B B B B B B B A A A B B B A B B B B B A A B A A A A A B B B B B A A B B A A A B B B B B A B B B B B B A B B B B B B A A A A A A A A A A A A A A A A A A A B A A A A A A A A A A A A A A A A A A A A A A A A A A A A A A A A A A A A A A A A A A A A A A A A A A A A A A A A A A A A A A A A A A A A A A A A A A A A A A A A A A A A A A A A A A A A A A A A A A A A A A A A A A A A A A A A A A A A A A A A A A A A A A A A A A A A A A A A A A A A A A A A A A A A A A A A A A A A A A A A A A A A A A A A A A A A A A A A A A A A A A A A A A A A A A A A A A A B A A A A A A B A A A A A A A A A A B A A A A A A A A A A A A A B A A B A A A A A B A A A A B A A A A A A A A A A A A A A A A A A A A B A A A A A A A A A A A A A A A A B A A A A A A A A B A B A A A A A A A A B A A A A A A A A A B A A A A A A B A A A A A A A A A A A A A A A B A A A A A A A A A A A A A A A A A A A A A A A A A A A A A A A A A A B A A A A A A A B A A A B A A A A A B A B B B B A B B B B B B B B B B B B B B B B B B A B B B B B B B B B B B B B B B B B B B B B B A B B B B B B B B B B B B B B B B A B B B B B B B B B B B B B B B B B B B B B B B B B B B B B B B B B B B B B B B B B B B
1A_229606094                         A A A A A A A A A A A A A A A A A A A A A A A A A A A A A A A A A A A A A A A A B A A A A A A A A A A A A A A A A A A A A A A A A A A A A A A A A A A A A A A A A A A A A A A A A A A A A A B A A A A A A A A A A A A B A A A A A A A A A A A A A A A A A A A A A A A A A A A A A A A A A A A A A A A A A A A A A A A A A A A A A B B B B B B B B B B B B B B B B B B B B B B B B B B B B B B B B B B B B B B B B B B B B B B B B B B B A B B B B B B B B B B B B B B B B A B B B B B B B B B B B B B B B B B B B A B B B B B B B B B B B B B A B B B B B B B B B A B A B B A A B B B B B B B A A A B B B A B B B B B A A B A A A A A B B B B B A A B B A A A B B B B B A B B B B B B A B B B B B B A A A A A A A A A A A A A A A A A A A B A A A A A A A A A A A A A A A A A A A A A A A A A A A A A A A A A A A A A A A A A A A A A A A A A A A A A A A A A A A A A A A A A A A A A A A A A A A A A A A A A A A A A A A A A A A A A A A A A A A A A A A A A A A A A A A A A A A A A A A A A A A A A A A A A A A A A A A A A A A A A A A A A A A A A A A A A A A A A A A A A A A A A A A A A A A A A A A A A A A A A A A A A A A A A A A A A A A B B B B B B B B B B B B B B B B B B A B B A B B B B B B B B B B B B A B A B A B B B B A B B B B B B B B B A B B B B B B B B B B A A A B B A B B B B B B B B B B B A A B B B B B B B B B B B A B A A A A A A A A B A A A A A A A A A B A A A A A A B A A A A A A A A A A A A A A A B A A A A A A A A A A A A A A A A A A A A A A A A A A A A A A A A A A B A A A A A A A B A A A B A A A A A B A B B B B A B B B B B B B B B B B B B B B B B B A B B B B B B B B B B B B B B B B B B B B B B A B B B B B B B B B B B B B B B B A B B B B B B B B B B B B B B B B B B B B B B B B B B B B B B B B B B B B B B B B B B B
1A_16682560                          A B B A B A B A A B A B A A A B A B A A B B B A B A B B A A B B B A B B B A A B A A A A A B A A B A A A A A A B A B A B A B A B A A B B A A A A A A A A A A A A A A A A A A A A A A A A A A B A A A A A A A A A A A A B A A A A A A A A A A A A A A A A A A A A A A A A A A A A A A A A A A A A A A A A A A A A A A A A A A A A A B B B B B B B B B B B B B B B B B B B B B B B B B B B B B B A A B B B B B B B B B B B B A B B B B B B B A B B B B B B B B B B B B B B B A B B B B B B B B B B B A B B B B B B B A A B B B B A B B A A A A B A B B B A A A B B B A A A B B A A A B A A B A B A A A B B B A A B B B B A A A A A A A A A B A B A A A B A A A A B B B B B A A B A A A A A A B B A A B A A A A A A A A A A A A A A A A A A A B A A A A A A A A A A A A A A A A A A A A A A A A A A A A A A A A A A A A A A A A A A A A A A A A A A A A A A A A A A A A A A A A A A A A A A A A A A A A A A A A A A A A A A A A A A A A A A A A A A A A A A A A A A A A A A A A A A A A A A A A A A A A A A A A A A A A A A A A A A A A A A A A A A A A A A A A A A A A A A A A A A A A A A A A A A A A A A A A A A A A A A A A A A A A A A A A A A A B A A A B B A A A B A B A A A B B B A B B A B A A B B A B A B B B A A A A B A B A B B A B B B A B A B A A A A B A A A B B A B A A A A A A A A A B A A B A A A B A A A B B A B A A A A A B B A B A A B B A A A B B B A A A A A A A A B B B A A A A A A A A A A A A A A A A A A A A A B A A A A A A A A A A A B A A A A A A A A A A A A A A A A A A B A A A A A A A A A A A A A A B B A A A A B A B A A A A B A B B A B A A A B B A B B A A B B A B B B A A A B B A B B B A B B B B B B A B B A B B B B A B B B A A B A B A A A A B B A B B A B B B B B B A B B A A A B A A B B A B B B B B A B A B A B B A A A B B B A
1A_158410058                         A A A A A A A A A A A A A A A A A A A A A A A A A A A A A A A A A A A A A A A A A A A A A A A A A A A A A A A A A A A A A A A A A A A A A A A A A A A A A A A A A A A A A A A A A A A A A A A A A A A A A A A A A A A A A A A A A A A A A A A A A A A A A A A A A A A A A A A A A A A A A A A A A A A A A A A A A A A A A A A A A B A A A A A A A A B A A A A A A A B A A A A A A A A A A B A A B A A A A A A A B A A A A A A A A A A A B A A B A A A B A A A B A A A A A A A A A A A A A A A A A B A A A A A A A A A A A A A A B A A A A A A A A A A A A A A A A A A A A A A A A A A A A A A A A A A A A A A A A A A A A A A A A A A A A A A A A A A A A A A A A A A A A A A A A A A A A A A A A A A A A A A A A A A A A A A A A A A A A A A A A A A A A A A A A A A A A A A A A A A A A A A A A A A A A A A A A A A A A A A A A A A A A A A A A A A A A A A A A A A A A A A A A A A A A A A A A A A A A A A A A A A A A A A A A A A A A A A A A A A A A A A A A A A A A A A A A A A A A A A A A A A A A A A A A A A A A A A A A A A A A A A A A A A A A A A A A A A A A A A A A A A A A A A A A A A A A A A A A A A A A A A A A A A A A A A A A A A A A A A A A A A A A A A A A A A A A A A A A A A A A A A A A A A A A A A A A A A A A A A A A A A A A A A A A A A A A A A A A A A A A A A A A A A A A A A A A A A A A A A A A A A A A A B A A A A B B A A A B B B A A A A A A A A B B B A A A B A B A A A A A A A A A A A A A A A B A A A A A A A A A B A B A A A A A A A A A A A A A A A A B B B A A A A A B A A A A A A A A B B A A B A A A A A A A A A A A A A A A A A A A A A B A A B B B A A B A A A A A A B B B A B B A A A A A A A A A A A A A B B A A A A A A A A A A B B A A A A A A A A A B A A A A A A A A A A B A A A B A A A B A A A B A A A A B B A A
1A_158972778                         A A A A A A A A A A A A A A A A A A A A A A A A A A A A A A A A A A A A A A A A A A A A A A A A A A A A A A A A A A A A A A A A A A A A A A A A A A A A A A A A A A A A A A A A A A A A A A A A A A A A A A A A A A A A A A A A A A A A A A A A A A A A A A A A A A A A A A A A A A A A A A A A A A A A A A A A A A A A A A A A A B B B B B B B A B B B B B B B B B B B B A B B B A B B B B B B B B B B B B B B B B B B B A B A B A B B B A B B B A A B B B B B B B B B B B B B B B B B B B B B B B B B B B B B B A B B A B B B B B A A A A A A A A A A A A A A A A A A A A A A A A A A A A A A A A A A A A A A A A A A A A A A A A A A A A A A A A A A A A A A A A A A A A A A A A A A A A A A A A A A A A A A A A A A A A A A A A A A A A A A A A A A A A A A A A A A A A A A A A A A A A A A A A A A A A A A A A A A A A A A A A A A A A A A A A A A A A A A A A A A A A A A A A A A A A A A A A A A A A A A A A A A A A A A A A A A A A A A A A A A A A A A A A A A A A A A A A A A A A A A A A A A A A A A A A A A A A A A A A A A A A A A A A A A A A A A A A A A A A A A A A A A A A A A A A A A A A A A A A A A A A A A A A A A A A A A A A A A A A A A A A A A A A A A A A A A A A A A A A A A A A A A A A A A A A A A A A A A A A A A A A A A A A A A A A A A A A A A A A A A A A A A A A A A A A A A A A A A A A A A A A A A A A B A A A A B B A A A B B B A A A A A A A A B B B A A A B A B A A A A A A A A A A A A A A A B A A A A A A A A A B A B A A A A A A A A A A A A A A A A B B B A A A A A B A A A A A A A A B B A A B A A A A A A A A A A A A A A A A A A A A A B A A B B B A A B A A A A A A B B B A B B A A A A A A A A A A A A A B B A A A A A A A A A A B B A A A A A A A A A B A A A A A A A A A A B A A A B A A A B A A A B A A A A B B A A
1A_158972744                         A A A A A A A A A A A A A A A A A A A A A A A A A A A A A A A A A A A A A A A A A A A A A A A A A A A A A A A A A A A A A A A A A A A A A A A A A A A A A A A A A A A A A A A A A A A A A A A A A A A A A A A A A A A A A A A A A A A A A A A A A A A A A A A A A A A A A A A A A A A A A A A A A A A A A A A A A A A A A A A A A B B B B B B B A B B B B B B B B B B B B A B B B A B B B B B B B B B B B B B B B B B B B A B A B A B B B A B B B A A B B B B B B B B B B B B B B B B B B B B B B B B B B B B B B A B B A B B B B B A A A A A A A A A A A A A A A A A A A A A A A A A A A A A A A A A A A A A A A A A A A A A A A B A A A A A A A A A A A A A A A A A A A A A A A A A A A A A A A A A A A A A A A A A A A A A A A A A A A A A A A A A A A A A A A A A A A A A A A A A A A A A A A A A A A A A A A A A A A A A A A A A A A A A A A A A A A A A A A A A A A A A A A A A A A A A A A A A A A A A A A A A A A A A A A A A A A A A A A A A A A A A A A A A A A A A A A A A A A A A A A A A A A A A A A A A A A A A A A A A A A A A A A A A A A A A A A A A A A A A A A A A A A A A A A A A A A A A A A A A A A A A A A B A A A A A A A A A A A A A A A A A A A A A A A A A A A A A A A A A A A A A A A A A A A A A A A A A A A A A A A A A A A A A A A A A A A A A A A A A A A A A A A A A A A A A A A A A A A A A A A A A A A A B B B B A B B B B B B B B B B A B B B B A B B B B A A B A B B B B B A B B B B B B B B A B B B A A B B A A B B B B B A A B A B B B B B B B B B B B B B B B B A B B A B B A B B B B B B B B B B B B A B A A B B B B B A B A B B B B B B A B B B B B B B B B B B B A A B B B B B B B B B B B B B A B A B B B B B B B B B B A B B A A A B B B A B A B B B B B A B B B B B B B A B B B B B B B B B B B B B B B B B B B B B B B B
1A_151225193                         A A A A A A A A A A A A A A A A A A A A A A A A A A A A A A A A A A A A A A A A A A A A A A A A A A A A A A A A A A A A A A A A A A A A A A A A A A A A A A A A A A A A A A A A A A A A A A A A A A A A A A A A A A A A A A A A A A A A A A A A A A A A A A A A A A A A A A A A A A A A A A A A A A A A A A A A A A A A A A A A A B B B B B B B A B B B B B B B B B B B B A B B B A B B B B B B B B B B B B B B B B B B B A B A B A B B B A B B B A A B B B B B B B B B B B B B B B B B B B B B B B B B B B B B B A B B A B B B B B A A A A A A A A A A A A A A A A A A A A A A A A A A A A A A A A A A A A A A A A A A A A A A A B A A A A A A A A A A A A A A A A A A A A A A A A A A A A A A A A A A A A A A A A A A A A A A A A A A A A A A A A A A A A A A A A A A A A A A A A A A A A A A A A A A A A A A A A A A A A A A A A A A A A A A A A A A A A A A A A A A A A A A A A A A A A A A A A A A A A A A A A A A A A A A A A A A A A A A A A A A A A A A A A A A A A A A A A A A A A A A A A A A A A A A A A A A A A A A A A A A A A A A A A A A A A A A A A A A A A A A A A A A A A A A A A A A A A A A A A A A A A A A A B A A A A A A A A A A A A A A A A A A A A A A A A A A A A A A A A A A A A A A A A A A A A A A A A A A A A A A A A A A A A A A A A A A A A A A A A A A A A A A A A A A A A A A A A A A A A A A A A A A A A B B B B A B B B B B B B B B B A B B B B A B B B B A A B A B B B B B A B B B B B B B B A B B B A A B B A A B B B B B A A B A B B B B B B B B B B B B B B B B A B B A B B A B B B B B B B B B B B B A A A A A A A A A A A A A A A A B A A A A A B A A A A A B A A A A A A A A A A A A A B A B A A A A A A A A A A A A A A A A A A A A A A A A A A A A A A B A A A A A A A B A A A A A A A A A A B B A A B A A A A A A A A A A
1A_154920265                         A A A A A A A A A A A A A A A A A A A A A A A A A A A A A A A A A A A A A A A A A A A A A A A A A A A A A A A A A A A A A A A A A A A A A A A A A A A A A A A A A A A A A A A A A A A A A A A A A A A A A A A A A A A A A A A A A A A A A A A A A A A A A A A A A A A A A A A A A A A A A A A A A A A A A A A A A A A A A A A A A B B B B B B B A B B B B B B B B B B B B A B B B A B B B B B B B B B B B B B B B B B B B A B A B A B B B A B B B A A B B B B B B B B B B B B B B B B B B B B B B B B B B B B B B A B B A B B B B B A A A A A A A A A A A A A A A A A A A A A A A A A A A A A A A A A A A A A A A A A A A A A A A B A A A A A A A A A A A A A A A A A A A A A A A A A A A A A A A A A A A A A A A A A A A A A A A A A A A A A A A A A A A A A A A A A A A A A A A A A A A A A A A A A A A A A A A A A A A A A A A A A A A A A A A A A A A A A A A A A A A A A A A A A A A A A A A A A A A A A A A A A A A A A A A A A A A A A A A A A A A A A A A A A A A A A A A A A A A A A A A A A A A A A A A A A A A A A A A A A A A A A A A A A A A A A A A A A A A A A A A A A A A A A A A A A A A A A A A A A A A A A A A B A A A A A A A A A A A A A A A A A A A A A A A A A A A A A A A A A A A A A A A A A A A A A A A A A A A A A A A A A A A A A A A A A A A A A A A A A A A A A A A A A A A A A A A A A A A A A A A A A A A A A A A A A A A A B B A B A A A A A A A A A A A A A A A A A A A A A B A A A A A A A A A A A A A A A A B A A A A A A A A A A A A A A A B A A B A A A A A B A A A A A A A A A B A A B A A B B A A B A A A A A A A A A A A A A A A A A A A A A A A A A A A A A A A A A A A A A A A A A A A A A A A A A A A A A A A A A A A A A A A A A A A A A A A A A A A A A A A A A A A A A A A A A A A A A A A A A A A A A A A A A A A A A A
1A_155566019                         A A A A A A A A A A A A A A A A A A A A A A A A A A A A A A A A A A A A A A A A A A A A A A A A A A A A A A A A A A A A A A A A A A A A A A A A A A A A A A A A A A A A A A A A A A A A A A A A A A A A A A A A A A A A A A A A A A A A A A A A A A A A A A A A A A A A A A A A A A A A A A A A A A A A A A A A A A A A A A A A A B B B B B B B A B B B B B B B B B B B B A B B B A B B B B B B B B B B B B B B B B B B B A B A B A B B B A B B B A A B B B B B B B B B B B B B B B B B B B B B B B B B B B B B B A B B A B B B B B A A A A A A A A A A A A A A A A A A A A A A A A A A A A A A A A A A A A A A A A A A A A A A A B A A A A A A A A A A A A A A A A A A A A A A A A A A A A A A A A A A A A A A A A A A A A A A A A A A A A A A A A A A A A A A A A A A A A A A A A A A A A A A A A A A A A A A A A A A A A A A A A A A A A A A A A A A A A A A A A A A A A A A A A A A A A A A A A A A A A A A A A A A A A A A A A A A A A A A A A A A A A A A A A A B A A A A A A A A A B A A A A A A A A A A A A A A A A A A A B A A B A A A A A A A A A A A A A A A A A B A A A A A A A B A A A A A A A A A A A A A A A A A A B A B A A A A A A A A A A A A A A A A A A A A A A A A A A A A A A A A A A A A A A A A A A A A A A A A A A A A A A A A A A A A A A A A A A A A A A A A A A A A A A A A A A A A A A A A A A A A A A A A A A A A A A A A A B B B A B A B A A A A A A B A B A A A A A A A A A A B A A A A A A B A A A A A A A B A B A A A B A A A A A A A A A B A B A A B A A A A A B A A A A A A A A A B A A B A A B B B B B A A A A A A A A A A A A A A A A A A A A A A A A A A A A A A A A A A A A A A A A A A A A A A A A A A A A A A A A A A A A A A A A A A A A A A A A A A A A A A A A A A A A A A A A A A A A A A A A A A A A A A A A A A A A A A
1A_44548760                          A A A A A A A A A A A A A A A A A A A A A A A A A A A A A A A A A A A A A A A A A A A A A A A A A A A A A A A A A A A A A A A A A A A A A A A A A A A A A A A A A A A A A A A A A A A A A A A A A A A A A A A A A A A A A A A A A A A A A A A A A A A A A A A A A A A A A A A A A A A A A A A A A A A A A A A A A A A A A A A A A B B B B B B B A B B B B B B B B B B B B A B B B A B B B B B B B B B B B B B B B B B B B A B A B A B B B A B B B A A B B B B B B B B B B B B B B B B B B B B B B B B B B B B B B A B B A B B B B B A A A A A A A A A A A A A A A A A A A A A A A A A A A A A A A A A A A A A A A A A A A A A A A B A A A A A A A A A A A A A A A A A A A A A A A A A A A A A A A A A A A A A A A A A A A A A A A A A A A A A A A A A A A A A A A A A A A A A A A A A A A A A A A A A A A A A A A A A A A A A A A A A A A A A A A A A A A A A A A A A A A A A A A A A A A A A A A A A A A A A A A A A A A A A A A A A A A A A A A A A A A A A A A A A B A A A A A A A A A B A A A A A A A A A A A A A A A A A A A B A A B A A A A A A A A A A A A A A A A A B A A A A A A A B A A A A A A A A A A A A A A A A A A A A B A A A A A A A A A A A A A A A A A A A A A A A A A A A A A A A A A A A A A A A A A A A A A A A A A A A A A A A A A A A A A A A A A A A A A A A A A A A A A A A A A A A A A A A A A A A A A A A A A A A A A A A A A B B B A B A B A A A A A A B A B A A A A A A A A A A B A A A A A A B A A A A A A A B A B A A A B A A A A A A A A A B A B A A B A A A A A B A A A A A A A A A B A A B A A B B B B B A A A A A A A A A A A A A A A A A A A A A A A A A A A A A A A A A A A A A A A A A A A A A A A A A A A A A A A A A A A A A A A A A A A A A A A A A A A A A A A A A A A A A A A A A A A A A A A A A A A A A A A A A A A A A A
1A_175953480                         A A A A A A A A A A A A A A A A A A A A A A A A A A A A A A A A A A A A A A A A A A A A A A A A A A A A A A A A A A A A A A A A A A A A A A A A A A A A A A A A A A A A A A A A A A A A A A A A A A A A A A A A A A A A A A A A A A A A A A A A A A A A A A A A A A A A A A A A A A A A A A A A A A A A A A A A A A A A A A A A A B B B B B B B A B B B B B B B B B B B B A B B B A B B B B B B B B B B B B B B B B B B B A B A B A B B B A B B B A A B B B B B B B B B B B B B B B B B B B B B B B B B B B B B B A B B A B B B B B A A A A A A A A A A A A A A B A A A A A A A A A A A A A A A A A A B A A A A A A A A A A A A A B A A A A A A B A B A A A A A A A A A A A A B A A B B A B A A A A A A A A A A A A A A A A A A A A A A A A A A A A A A A A A A A A A A A A A A A A A A A A A A A A A A A A A A A A A A A A A A A A A A A A A A A A A A A A A A A A A A A A A A A A A A A A A A A A A A A A A A A A A A A A A A A B A B A B A A B B B A B B B B B B B B B B A B A B B B B B B A B B A B B A A B B B B B B B B A B B B B B B B B B B B A B B B A B B A B B B B B B A B B B B B B B B B B B B B B A A B A B B A B B B B B A B B B A A A A A A A A A A A A A A A A A A A A A A A A A A A A A A A A A A A A A A A A A A A A A A A A A A A A A A A A A A A A A A A A A A A A A A A A A A A A A A A A A A A A A A A A A A A A A A A A A A A A A B B B A B A B A A A A A A B A B A A A A A A A A A A B A A A A A A B A A A A A A A B A B A A A B A A A A A A A A A B A B A A B A A A A A B A A A A A A A A A B A A B A A B B B B B A A A A A A A A A A A A A A A A A A A A A A A A A A A A A A A A A A A A A A A A A A A A A A A A A A A A A A A A A A A A A A A A A A A A A A A A A A A A A A A A A A A A A A A A A A A A A A A A A A A A A A A A A A A A A A
1A_45089697                          A A A A A A A A A A A A A A A A A A A A A A A A A A A A A A A A A A A A A A A A A A A A A A A A A A A A A A A A A A A A A A A A A A A A A A A A A A A A A A A A A A A A A A A A A A A A A A A A A A A A A A A A A A A A A A A A A A A A A A A A A A A A A A A A A A A A A A A A A A A A A A A A A A A A A A A A A A A A A A A A A B B B B B B B A B B B B B B B B B B B B A B B B A B B B B B B B B B B B B B B B B B B B A B A B A B B B A B B B A A B B B B B B B B B B B B B B B B B B B B B B B B B B B B B B A B B A B B B B B A A A A A A A A A A A A A A B A A A A A A A A A A A A A A A A A A B A A A A A A A A A A A A A B A A A A A A B A B A A A A A A A A A A A A B A A B B A B A A A A A A A A A A A A A A A A A A A A A A A A A A A A A A A A A A A A A A A A A A A A A A A A A A A A A A A A A A A A A A A A A A A A A A A A A A A A A A A A A A A A A A A A A A A A A A A A A A A A A A A A A A A A A A A A A A A B A B A B A A B B B A B B B B B B B B B B A B A B B B B B B A B B A B B A A B B B B B B B B A B B B B B B B B B B B A B B B A B B A B B B B B B A B B B B B B B B B B B B B B A A B A B B A B B B B B A B B B A A A A A A A A A A A A A A A A A A A A A A A A A A A A A A A A A A A A A A A A A A A A A A A A A A A A A A A A A A A A A A A A A A A A A A A A A A A A A A A A A A A A A A A A A A A A A A A A A A A A A B A B A A A B A A A A A A B A B A A A A A A A A A A A A A A A A A B A A A A A A A B A A A A A B A A A A A A A A A B A A A A A A A A A A A A A A A A A A A A B A A A A A A B B B A A A A A A A A A A A A A A A A A A A A A A A A A A A A A A A A A A A A A A A A A A A A A A A A A A A A A A A A A A A A A A A A A A A A A A A A A A A A A A A A A A A A A A A A A A A A A A A A A A A A A A A A A A A A A A A
1A_45971048                          A A A A A A A A A A A A A A A A A A A A A A A A A A A A A A A A A A A A A A A A A A A A A A A A A A A A A A A A A A A A A A A A A A A A A A A A A A A A A A A A A A A A A A A A A A A A A A A A A A A A A A A A A A A A A A A A A A A A A A A A A A A A A A A A A A A A A A A A A A A A A A A A A A A A A A A A A A A A A A A A A A A A A A A A A A A A A A A A A A A A B A B A A A A B A B A A B A A B B A A A B A B A A A A A A A A A A A A A A A A A A A A B A A A A A A A B A A A A B A A A A B B A A A A A A A A A A A A A B A B B B A B B B B B B B B B B B B B B B A B B A A B A B A B B B A B B B A B B B B B B B B A A B B B B A B B A B A B B B B B B B B A B B B B B B B B B B B A B A B A A A A A A A A A A A A A A A A A A A A A A A A A A A A A A A A A A A A A A A A A A A A A A A A A A A A A A A A A A A A A A A A A A A A A A A A A A A A A A A A A A A A A A A A A A A A A A A A A A A A A A A A A A A A A A A B A B A B A A B B B A B B B B B B B B B B A B A B B B B B B A B B A B B A A B B B B B B B B A B B B B B B B B B B B A B B B A B B A B B B B B B A B B B B B B B B B B B B B B A A B A B B A B B B B B A B B B A A A A A A A A A A A A A A A A A A A A A A A A A A A A A A A A A A A A A A A A A A A A A A A A A A A A A A A A A A A A A A A A A A A A A A A A A A A A A A A A A A A A A A A A A A A A A A B B B B B B B B B B B B B B B B B B B B B B B B B B B B B B B B B B B B B B B B B B B B B B B B B B B B B B B B B B B B B B B B B B B B B B B B B B B B B B B B B B B B B B B B B B B B B B B B B A A A A A A A A A A A A A A A A A A A A A A A A A A A A A A A A A A A A A A A A A A A A A A A A A A A A A A A A A A A A A A A A A A A A A A A A A A A A A A A A A A A A A A A A A A A A A A A A A A A A A A A A A A A A A
1A_172763747                         A A A A A A A B A A A A A A A A A A A A A A A A A A A A A A A A A A A A A A A A A A A A A A A A A A A A A A A A A A A A A A A A A A A A A A A A A A A A A A A A A A A A A A A A A A A A A A A A A A A A A A A A A A A A A A A A A A A A A A A A A A A A A A A A A A A A A A A A A A A A A A A A A A A A A A A A A A A A A A A A A A A B A A A A A A A A A A A A A A A A B A A B B A A A A A A A A A A A A A A A A A A A A A A A A A A A A A A A A A A A A A A B A B A A A A A B A A A A A A A A B B A A A A A A A A A A A A A A A A B B B A B B B B B B B B B B B B B B B A B B A A B A B A B B B A B B B A B B B B B B B B A A B B B B A B B A B A B B B B B B B B A B B B B B B B B B B B A B A B A A A A A A A A A A A A A A A A A A A A A A A A A A A A A A A A A A A A A A A A A A A A A A A A A A A A A A A A A A A A A A A A A A A A A A A A A A A A A A A A A A A A A A A A A A A A A A A A A A A A A A A A A A A A A A A B A B A B A A B B B A B B B B B B B B B B A B A B B B B B B A B B A B B A A B B B B B B B B A B B B B B B B B B B B A B B B A B B A B B B B B B A B B B B B B B B B B B B B B A A B A B B A B B B B B A B B B A A A A A A A A A A A A A A A A A A A A A A A A A A A A A A A A A A A A A A A A A A A A A A A A A A A A A A A A A A A A A A A A A A A A A A A A A A A A A A A A A A A A A A A A A A A A A A B B B B B B B B B B B B B B B B B B B B B B B B B B B B B B B B B B B B B B B B B B B B B B B B B B B B B B B B B B B B B B B B B B B B B B B B B B B B B B B B B B B B B B B B B B B B B B B B B A A A A A A A A A A A A A A A A A A A A A A A A A A A A A A A A A A A A A A A A A A A A A A A A A A A A A A A A A A A A A A A A A A A A A A A A A A A A A A A A A A A A A A A A A A A A A A A A A A A A A A A A A A A A A
1A_44239448                          A A A A A A A B A A A A A A A A A A A A A A A A A A A A A A A A A A A A A A A A A A A A A A A A A A A A A A A A A A A A A A A A A A A A A A A A A A A A A A A A A A A A A A A A A A A A A A A A A A A A A A A A A A A A A A A A A A A A A A A A A A A A A A A A A A A A A A A A A A A A A A A A A A A A A A A A A A A A A A A A A B A B B B B B B B B A B B B B A A B B B B B B B B B B B B A B B B B B B B B B B A B B B B B B B B B B B B B B B B A A B B B B B B B B B B B B B B B B A B A B B B A B B A B B B B A B B B B A B B B B B A B B B B B B B B B B B B B B B A B B A A B A B A B B B A B B B A B B B B B B B B A A B B B B A B B A B A B B B B B B B B A B B B B B B B B B B B A B A B A A A A A A A A A A A A A A A A A A A A A A A A A A A A A A A A A A A A A A A A A A A A A A A A A A A A A A A A A A A A A A A A A A A A A A A A A A A A A A A A A A A A A A A A A A A A A A A A A A A A A A A A A A A A A A A B A B A B A A B B B A B B B B B B B B B B A B A B B B B B B A B B A B B A A B B B B B B B B A B B B B B B B B B B B A B B B A B B A B B B B B B A B B B B B B B B B B B B B B A A B A B B A B B B B B A B B B A A A A A A A A A A A A A A A A A A A A A A A A A A A A A A A A A A A A A A A A A A A A A A A A A A A A A A A A A A A A A A A A A A A A A A A A A A A A A A A A A A A A A A A A A A A A A A B B B B B B B B B B B B B B B B B B B B B B B B B B B B B B B B B B B B B B B B B B B B B B B B B B B B B B B B B B B B B B B B B B B B B B B B B B B B B B B B B B B B B B B B B B B B B B B B B A A A A A A A A A A A A A A A A A A A A A A A A A A A A A A A A A A A A A A A A A A A A A A A A A A A A A A A A A A A A A A A A A A A A A A A A A A A A A A A A A A A A A A A A A A A A A A A A A A A A A A A A A A A A A
1A_133910995                         A A A A A A A B A A A A A A A A A A A A A A A A A A A A A A A A A A A A A A A A A A A A A A A A A A A A A A A A A A A A A A A A A A A A A A A A A A A A A A A A A A A A A A A A A A A A A A A A A A A A A A A A A A A A A A A A A A A A A A A A A A A A A A A A A A A A A A A A A A A A A A A A A A A A A A A A A A A A A A A A A B A B B B B B B B B A B B B B A A B B B B B B B B B B B B A B B B B B B B B B B A B B B B B B B B B B B B B B B B A A B B B B B B B B B B B B B B B B A B A B B B A B B A B B B B A B B B B A B B A B A A A A A B A A A A A A A A A A A A A A A A A A B A A A B A A A A A B A A A A A A A A A B A A A A A A A A A A A B A A A A A A A A A A A A A A A A A A A A B A A A A A A A A A A A A A A A A A A A A A A A A A A A A A A A A A A A A A A A A A A A A A A A A A A A A A A A A A A A A A A A A A A A A A A A A A A A A A A A A A A A A A A A A A A A A A A A A A A A A A A A A A A A A A A A B A B A B A A B B B A B B B B B B B B B B A B A B B B B B B A B B A B B A A B B B B B B B B A B B B B B B B B B B B A B B B A B B A B B B B B B A B B B B B B B B B B B B B B A A B A B B A B B B B B A B B B A A A A A A A A A A A A A A A A A A A A A A A A A A A A A A A A A A A A A A A A A A A A A A A A A A A A A A A A A A A A A A A A A A A A A A A A A A A A A A A A A A A A A A A A A A A A A A B B B B B B B B B B B B B B B B B B B B B B B B B B B B B B B B B B B B B B B B B B B B B B B B B B B B B B B B B B B B B B B B B B B B B B B B B B B B B B B B B B B B B B B B B B B B B B B B B A A A A A A A A A A A A A A A A A A A A A A A A A A A A A A A A A A A A A A A A A A A A A A A A A A A A A A A A A A A A A A A A A A A A A A A A A A A A A A A A A A A A A A A A A A A A A A A A A A A A A A A A A A A A A
1A_185731818                         A A A A A A A B A A A A A A A A A A A A A A A A A A A A A A A A A A A A A A A A A A A A A A A A A A A A A A A A A A A A A A A A A A A A A A A A A A A A A A A A A A A A A A A A A A A A A A A A A A A A A A A A A A A A A A A A A A A A A A A A A A A A A A A A A A A A A A A A A A A A A A A A A A A A A A A A A A A A A A A A A A A A A A A A B A A A A B B A A A A B A A A A B A A A A A A A A A A A A A A B A A A A A B A A A A A A A A A A A A A A A A A A B A A A A B A A A A B A A B A A A A A A A A A A B B A A A A A A A A A A A A A A A A A A A A A A A A A A A A A A A A A A A A A A A A A A A A A A A A A A A A A A A A A A A A A A A A A A A A A A A A A A A A A A A A A A A A A A A A A A A A A A A A A A A A A A A A A A A A A A A A A A A A A A A A A A A A A A A A A A A A A A A A A A A A A A A A A A A A A A A A A A A A A A A A A A A A A A A A A A A A A A A A A A A A A A A A A A A A A A A A A A A A A A A B A B A B A A B B B A B B B B B B B B B B A B A B B B B B B A B B A B B A A B B B B B B B B A B B B B B B B B B B B A B B B A B B A B B B B B B A B B B B B B B B B B B B B B A A B A B B A B B B B B A B B B A A A A A A A A A A A A A A A A A A A A A A A A A A A A A A A A A A A A A A A A A A A A A A A A A A A A A A A A A A A A A A A A A A A A A A A A A A A A A A A A A A A A A A A A A A A A A A B B B B B B B B B B B B B B B B B B B B B B B B B B B B B B B B B B B B B B B B B B B B B B B B B B B B B B B B B B B B B B B B B B B B B B B B B B B B B B B B B B B B B B B B B B B B B B B B B A A A A A A A A A A A A A A A A A A A A A A A A A A A A A A A A A A A A A A A A A A A A A A A A A A A A A A A A A A A A A A A A A A A A A A A A A A A A A A A A A A A A A A A A A A A A A A A A A A A A A A A A A A A A A
1A_65464779                          A A A A A A A B A A A A A A A A A A A A A A A A A A A A A A A A A A A A A A A A A A A A A A A A A A A A A A A A A A A A A A A A A A A A A A A A A A A A A A A A A A A A A A A A A A A A A A A A A A A A A A A A A A A A A A A A A A A A A A A A A A A A A A A A A A A A A A A A A A A A A A A A A A A A A A A A A A A A A A A A A A A A A A A A A A A A A B B A A A A A A A A A A A A A A A A A A A A A A A A A A A A A A A A A A A A A A A A A A A A A A A A A A A B A A A A A A A A A A A A A A A A A A A A A B A A A A A A A A A A A A A A A A A A A A A A A A A A A A A A A A A A A A A A A A A A A A A A A A A A A A A A A A A A A A A A A A A A A A A A A A A A A A A A A A A A A A A A A A A A A A A A A A A A A A A A A A A A A A A A A A A A A A A A A A A A A A A A A A A A A A A A A A A A A A A A A A A A A A A A A A A A A A A A A A A A A A A A A A A A A A A A A A A A A A A A A A A A A A A A A A A A A A A A A A B A B A B A A B B B A B B B B B B B B B B A B A B B B B B B A B B A B B A A B B B B B B B B A B B B B B B B B B B B A B B B A B B A B B B B B B A B B B B B B B B B B B B B B A A B A B B A B B B B B A B B B A A A A A A A A A A A A A A A A A A A A A A A A A A A A A A A A A A A A A A A A A A A A A A A A A A A A A A A A A A A A A A A A A A A A A A A A A A A A A A A A A A A A A A A A A A A A A A B B B B B B B B B B B B B B B B B B B B B B B B B B B B B B B B B B B B B B B B B B B B B B B B B B B B B B B B B B B B B B B B B B B B B B B B B B B B B B B B B B B B B B B B B B B B B B B B B A A A A A A A A A A A A A A A A A A A A A A A A A A A A A A A A A A A A A A A A A A A A A A A A A A A A A A A A A A A A A A A A A A A A A A A A A A A A A A A A A A A A A A A A A A A A A A A A A A A A A A A A A A A A A
1A_65464761                          A A A A A A A B A A A A A A A A A A A A A A A A A A A A A A A A A A A A A A A A A A A A A A A A A A A A A A A A A A A A A A A A A A A A A A A A A A A A A A A A A A A A A A A A A A A A A A A A A A A A A A A A A A A A A A A A A A A A A A A A A A A A A A A A A A A A A A A A A A A A A A A A A A A A A A A A A A A A A A A A A A A A A A A A A A A A A B A A A A A A A A A A A A A A A A A A A A A A A A A A A A A A A A A A A A A A A A A A A A A A A A A A A A B A A A A A A A A A A A A A A A A A A A A A B A A A A A A A A A A A A A A A A A A A A A A A A A A A A A A A A A A A A A A A A A A A A A A A A A A A A A A A A A A A A A A A A A A A A A A A A A A A A A A A A A A A A A A A A A A A A A A A A A A A A A A A A A A A A A A A A A A A A A A A A A A A A A A A A A A A A A A A A A A A A A A A A A A A A A A A A A A A A A A A A A A A A A A A A A A A A A A A A A A A A A A A A A A A A A A A A A A A A A A A A B A B A B A A B B B A B B B B B B B B B B A B A B B B B B B A B B A B B A A B B B B B B B B A B B B B B B B B B B B A B B B A B B A B B B B B B A B B B B B B B B B B B B B B A A B A B B A B B B B B A B B B A A A A A A A A A A A A A A A A A A A A A A A A A A A A A A A A A A A A A A A A A A A A A A A A A A A A A A A A A A A A A A A A A A A A A A A A A A A A A A A A A A A A A A A A A A A A A A B B B B B B B B B B B B B B B B B B B B B B B B B B B B B B B B B B B B B B B B B B B B B B B B B B B B B B B B B B B B B B B B B B B B B B B B B B B B B B B B B B B B B B B B B B B B B B B B B A A A A A A A A A A A A A A A A A A A A A A A A A A A A A A A A A A A A A A A A A A A A A A A A A A A A A A A A A A A A A A A A A A A A A A A A A A A A A A A A A A A A A A A A A A A A A A A A A A A A A A A A A A A A A
1A_65464759                          A A A A A A A B A A A A A A A A A A A A A A A A A A A A A A A A A A A A A A A A A A A A A A A A A A A A A A A A A A A A A A A A A A A A A A A A A A A A A A A A A A A A A A A A A A A A A A A A A A A A A A A A A A A A A A A A A A A A A A A A A A A A A A A A A A A A A A A A A A A A A A A A A A A A A A A A A A A A A A A A A A A A A A A A A A A A A B A A A A A A A A A A A A A A A A A A A A A A A A A A A A A A A A A A A A A A A A A A A A A A A A A A A A B A A A A A A A A A A A A A A A A A A A A A B A A A A A A A A A A A A A A A A A A A A A A A A A A A A A A A A A A A A A A A A A A A A A A A A A A A A A A A A A A A A A A A A A A A A A A A A A A A A A A A A A A A A A A A A A A A A A A A A A A A A A A A A A A A A A A A A A A A A A A A A A A A A A A A A A A A A A A A A A A A A A A A A A A A A A A A A A A A A A A A A A A A A A A A A A A A A A A A A A A A A A A A A A A A A A A A A A A A A A A A A B A B A B A A B B B A B B B B B B B B B B A B A B B B B B B A B B A B B A A B B B B B B B B A B B B B B B B B B B B A B B B A B B A B B B B B B A B B B B B B B B B B B B B B A A B A B B A B B B B B A B B B A A A A A A A A A A A A A A A A A A A A A A A A A A A A A A A A A A A A A A A A A A A A A A A A A A A A A A A A A A A A A A A A A A A A A A A A A A A A A A A A A A A A A A A A A A A A A A B B B B B B B B B B B B B B B B B B B B B B B B B B B B B B B B B B B B B B B B B B B B B B B B B B B B B B B B B B B B B B B B B B B B B B B B B B B B B B B B B B B B B B B B B B B B B B B B B A A A A A A A A A A A A A A A A A A A A A A A A A A A A A A A A A A A A A A A A A A A A A A A A A A A A A A A A A A A A A A A A A A A A A A A A A A A A A A A A A A A A A A A A A A A A A A A A A A A A A A A A A A A A A
1A_65203788                          A A A A A A A B A A A A A A A A A A A A A A A A A A A A A A A A A A A A A A A A A A A A A A A A A A A A A A A A A A A A A A A A A A A A A A A A A A A A A A A A A A A A A A A A A A A A A A A A A A A A A A A A A A A A A A A A A A A A A A A A A A A A A A A A A A A A A A A A A A A A A A A A A A A A A A A A A A A A A A A A A B A A A A A B A A A A A B A A B A A A A A A A A A A A A B B A A A A A B A A A A A A A A A A B A B A B B A A A A A A A A A A A A A B A B A A A A A B A A A A A B A A A A A A B B A A A A A A A A A A A A A A A A A A A A A A A A A A A A A A A A A A A A A A A A A A A A A A A A A A A A A A A A A A A A A A A A A A A A A A A A A A A A A A A A A A A A A A A A A A A A A A A A A A A A A A A A A A A A A A A A A A A A A A A A A A A A A A A A A A A A A A A A A A A A A A A A A A A A A A A A A A A A A A A A A A A A A A A A A A A A A A A A A A A A A A A A A A A A A A A A A A A A A A A A B A B A B A A B B B A B B B B B B B B B B A B A B B B B B B A B B A B B A A B B B B B B B B A B B B B B B B B B B B A B B B A B B A B B B B B B A B B B B B B B B B B B B B B A A B A B B A B B B B B A B B B A A A A A A A A A A A A A A A A A A A A A A A A A A A A A A A A A A A A A A A A A A A A A A A A A A A A A A A A A A A A A A A A A A A A A A A A A A A A A A A A A A A A A A A A A A A A A A B B B B B B B B B B B B B B B B B B B B B B B B B B B B B B B B B B B B B B B B B B B B B B B B B B B B B B B B B B B B B B B B B B B B B B B B B B B B B B B B B B B B B B B B B B B B B B B B B A A A A A A A A A A A A A A A A A A A A A A A A A B A A A A A A A A A A A A A A A A A B A A A A A A A A A A A A A A A A A A A A A A A A A B A A A A A A A A A A A A A A A A A A A A A A A A A A A A A A A A A A A A A A A
1A_64961144                          A A B B B A A B A A A A A A A A A A A A A B B A A A A B B A B A A A A A A A A A A A B A B A A A A B A A A A A A A A B A A A A A A B A A A A A A A A A A A A A A A A A A A A A A A A A A A A A A A A A A A A A A A A A A A A A A A A A A A A A A A A A A A A A A A A A A A A A B A A A A A A A A A A A A A B A A A A A A A A A A A B A A A A A B A A A A A B A A B A A A A A A A A A A A A B B A A A A A B A A A A A A A A A A B A B A B B A A A A A A A A A A A A A B A B A A A A A B A A A A A B A A A A A A B B A A A A A A A A A A A A A A A A A A A A A A A A A A A A A A A A A A A A A A A A A A A A A A A A A A A A A A A A A A A A A A A A A A A A A A A A A A A A A A A A A A A A A A A A A A A A A A A A A A A A A A A A A A A A A A A A A A A A A A A A A A A A A A A A A A A A A A A A A A A A A A A A A A A A A A A A A A A A A A A A A A A A A A A A A A A A A A A A A A A A A A A A A A A A A A A A A A A A A A A A B A B A B A A B B B A B B B B B B B B B B A B A B B B B B B A B B A B B A A B B B B B B B B A B B B B B B B B B B B A B B B A B B A B B B B B B A B B B B B B B B B B B B B B A A B A B B A B B B B B A B B B A A A A A A A A A A A A A A A A A A A A A A A A A A A A A A A A A A A A A A A A A A A A A A A A A A A A A A A A A A A A A A A A A A A A A A A A A A A A A A A A A A A A A A A A A A A A A A B B B B B B B B B B B B B B B B B B B B B B B B B B B B B B B B B B B B B B B B B B B B B B B B B B B B B B B B B B B B B B B B B B B B B B B B B B B B B B B B B B B B B B B B B B B B B B B B B A A A A A A A A A A A A A A A A A A A A A A A A A B A A A A A A A A A A A A A A A A A B A A A A A A A A A A A A A A A A A A A A A A A A A B A A A A A A A A A A A A A A A A A A A A A A A A A A A A A A A A A A A A A A A
1A_64260398                          A A B B B A A B A A A A A A A A A A A A A B B A A A A B B A B A A A A A A A A A A A B A B A A A A B A A A A A A A A B A A A A A A B A A A A A A A A A A A A A A A A A B B A A A A A B A A A A A A A A A B A A A A A A A A B A A B A A A B A A A A A A A A A A A A A A A A A A B A A B A A A A A A A A A A B A A A A A A B A A A A B A A A A A B A A A A A A A A B A A A A A A A A A A A A B B A A A A A B A A A A A A A A A A B A B A B B A A A A A A A A A A A A A B A B A A A A A B A A A A A B A A A A A A B B A A A A A A A A A A A A A A A A A A A A A A A A A A A A A A A A A A A A A A A A A A A A A A A A A A A A A A A A A A A A A A A A A A A A A A A A A A A A A A A A A A A A A A A A A A A A A A A A A A A A A A A A A A A A B A A A A A A A A A A A A A A A A A A A A A A A A A A A A A A A A A A A A A A A A A A A A A A A A A A A A A A A A A A A A A A A A A A A A A A A A A A A A A A A A A A A A A A A A A A A B A B A B A A B B B A B B B B B B B B B B A B A B B B B B B A B B A B B A A B B B B B B B B A B B B B B B B B B B B A B B B A B B A B B B B B B A B B B B B B B B B B B B B B A A B A B B A B B B B B A B B B A A A A A A A A A A A A A A A A A A A A A A A A A A A A A A A A A A A A A A A A A A A A A A A A A A A A A A A A A A A A A A A A A A A A A A A A A A A A A A A A A A A A A A A A A A A A A A B B B B B B B B B B B B B B B B B B B B B B B B B B B B B B B B B B B B B B B B B B B B B B B B B B B B B B B B B B B B B B B B B B B B B B B B B B B B B B B B B B B B B B B B B B B B B B B B B A A A A A A A A A A A A A A A A A A A A A A A A A B A A A A A A A A A A A A A A A A A B A A A A A A A A A A A A A A A A A A A A A A A A A B A A A A A A A A A A A A A A A A A A A A A A A A A A A A A A A A A A A A A A A
1A_62998646                          A A B B B A A B A A A A A A A A A A A A A B B A A A A B B A B A A A A A A A A A A A B A B A A A A B A A A A A A A A B A A A A A A B A A A A A B A B B B B A B B B B B B B B A B B B B B A A B B B B A A B B B A A B B B B B B B B A B B B B B B B B B B B B B B B B B B A B B B B A B B B A B B B B B B B B B B B B B A B B B B B B A A A A B B A A A A A A A A B A A A A A A A A A A A A B B A A B A A B A A A A A A A A B A B A B A B B A A A A A A A A A A A A B B A B A A A A A B B B B A A B A A A A A A B B B A A A B A A A A A A A A A A A A A A A A A A A A A A A A A A A A A A A A A A A A A A A A A A A A A A A A A A B A A A A A A A A A A A A A A A A A A A A A A A A A A A A A A A A A A A A A A A A A A A A A A A A A A A A B A A A A A A A A A A A A A A A A A A A A A A A A A A A A A A A A A A A A A A A A A A A A A A A A A A A A A A A A A A A A A A A A A A A A A A A A A A A A A A A A A A A A A A A A A A A B A B A B A A B B B A B B B B B B B B B B A B A B B B B B B A B B A B B A A B B B B B B B B A B B B B B B B B B B B A B B B A B B A B B B B B B A B B B B B B B B B B B B B B A A B A B B A B B B B B A B B B A A A A A A A A A A A A A A A A A A A A A A A A A A A A A A A A A A A A A A A A A A A A A A A A A A A A A A A A A A A A A A A A A A A A A A A A B A A A A A A A A A A A A A A A A A A A A A B B B B B B B B B B B B B B B B B B B B B B B B B B B B B B B B B B B B B B B B B B B B B B B B B B B B B B B B B B B B B B B B B B B B B B B B B B B B B B B B B B B B B B B B B B B B B B B B B A A A A A A A A A A A A A A A A A A A A A A A A A B A A A A A A A A A A A A A A A A A B A A A A A A A A A A A A A A A A A A A A A A A A A B A A A A A A A A A A A A A A A A A A A A A A A A A A A A A A A A A A A A A A A
1A_161190511                         B B B B B B B B B B B B B B B A B A B B B B B B B B B B B B B B A B B B B B B B B B B B B B A B A B B B B B B B B B B B B B B B B B A B A B B B A B B B B A B B B B B B B B A B B B B B A A B B B B A A B B B A A B B B B B B B B A B B B B B B B B B B B B B B B B B B A B B B B A B B B A B B B B B B B B B B B B B A B B B B B B A A A A B B A A A A A A A A B A A A A A A A A A A A A B B A A B A A B A A A A A A A A B A B A B A B B A A A A A A A A A A A A B B A B A A A A A B B B B A A B A A A A A A B B B A A A B A A A A A A A A A A A A A A A A A A A A A A A A A A A A A A A A A A A A A A A A A A A A A A A A A A B A A A A A A A A A A A A A A A A A A A A A A A A A A A A A A A A A A A A A A A A A A A A A A A A A A A A B A A A A A A A A A A A A A A A A A A A A A A A A A A A A A A A A A A A A A A A A A A A A A A A A A A A A A A A A A A A A A A A A A A A A A A A A A A A A A A A A A A A A A A A A A A A B A B A B A A B B B A B B B B B B B B B B A B A B B B B B B A B B A B B A A B B B B B B B B A B B B B B B B B B B B A B B B A B B A B B B B B B A B B B B B B B B B B B B B B A A B A B B A B B B B B A B B B A A A A A A A A A A A A A A A A A A A A A A A A A A A A A A A A A A A A A A A A A A A A A A A A A A A A A A A A A A A A A A A A A A A A A A A A B A A A A A A A A A A A A A A A A A A A A A B B B B B B B B B B B B B B B B B B B B B B B B B B B B B B B B B B B B B B B B B B B B B B B B B B B B B B B B B B B B B B B B B B B B B B B B B B B B B B B B B B B B B B B B B B B B B B B B B A A A A B A B A A A A A A B B A A A B A A A B B A B A B A A A A A A A B A A A A A A A B A A A A A A A A A A B A A B B A A A A A A A B A A B A A A A A A B B A A A A A A A A A B B B A A A A A A A A A A A A A A A A A A B
1A_61544935                          B B B B B B B B B B B B B B B A B A B B B B B B B B B B B B B B A B B B B B B B B B B B B B A B A B B B B B B B B B B B B B B B B B A B A B B B A B B B B A B B B B B B B B A B B B B B A A B B B B A A B B B A A B B B B B B B B A B B B B B B B B B B B B B B B B B B A B B B B A B B B A B B B B B B B B B B B B B A B B B B B B A A A A B B A A A A A A A A B A A A A A A A A A A A A B B A A B A A B A A A A A A A A B A B A B A B B A A A A A A A A A A A A B B A B A A A A A B B B B A A B A A A A A A B B B A A A B A A A A A A A A A A A A A A A A A A A A A A A A A A A A A A A A A A A A A A A A A A A A A A A A A A B A A A A A A A A A A A A A A A A A A A A A A A A A A A A A A A A A A A A A A A A A A A A A A A B A A A A B B A A A A A A A A A B A A A A B A A A A A A A B A A A A A B A A A A A B A A A A A A A A A A A A A A A A A A A A A A A A A A A A A A A A A A A A A A A A A A A A A A A A A A A A A A A B A B A B A A B B B A B B B B B B B B B B A B A B B B B B B A B B A B B A A B B B B B B B B A B B B B B B B B B B B A B B B A B B A B B B B B B A B B B B B B B B B B B B B B A A B A B B A B B B B B A B B B A A A A A A A A A A A A A A A A A A A A A A A A A A A A A A A A A A A A A A A A A A A A A A A A A A A A A A A A A A A A A A A A A A A A A A A A B A A A A A A A A A A A A A A A A A A A A A B B B B B B B B B B B B B B B B B B B B B B B B B B B B B B B B B B B B B B B B B B B B B B B B B B B B B B B B B B B B B B B B B B B B B B B B B B B B B B B B B B B B B B B B B B B B B B B B B B B B B B B B B B B B B B B B B B B B B A B B B B B B B B B B B B B B B B B A B B B B B B A A A B B B B B B B A B B B B B B B B B B B B B B B B A B B B B B B B B B A B B B B B B B B A B B B B B B B B A B B B B A B A B
1A_218788632                         B B B B B B B B B B B B B B B A B A B B B B B B B B B B B B B B A B B B B B B B B B B B B B A B A B B B B B B B B B B B B B B B B B A B A B B B A B B B B A B B B B B B B B A B B B B B A A B B B B A A B B B A A B B B B B B B B A B B B B B B B B B B B B B B B B B B A B B B B A B B B A B B B B B B B B B B B B B A B B B B B B A A A A B B A A A A A A A A B A A A A A A A A A A A A B B A A B A A B A A A A A A A A B A B A B A B B A A A A A A A A A A A A B B A B A A A A A B B B B A A B A A A A A A B B B A A A B A A A A A A A A A A A A A A A A A A A A A A A A A A A A A A A A A A A A A A A A A A A A A A A A A A B A A A A A A A A A A A A A A A A A A A A A A A A A A A A A A A A A A A A A A A A A A A A A A A B A A A A B B A A A A A A A A A B A A A A B A A A A A A A B A A A A A B A A A A A B A A A A A A A A A A A A A A A A A A A A A A A A A A A A A A A A A A A A A A A A A A A A A A A A A A A A A A A B A B A B A A B B B A B B B B B B B B B B A B A B B B B B B A B B A B B A A B B B B B B B B A B B B B B B B B B B B A B B B A B B A B B B B B B A B B B B B B B B B B B B B B A A B A B B A B B B B B A B B B A A A A A A A A A A A A A A A A A A A A A A A A A A A A A A A A A A A A A A A A A A A A A A A A A A A A A A A A A A A A A A A A A A A A A A A A B A A A A A A A A A A A A A A A A A A A A A B B B B B B B B B B B B B B B B B B B B B B B B B B B B B B B B B B B B B B B B B B B B B B B B B B B B B B B B B B B B B B B B B B B B B B B B B B B B B B B B B B B B B B B B B B B B B B B B B B A A B B A A A A A A A B A B A A B B A A A B B B A A A A A B A A A A A A A A A A A A A B A A A A A A A B A A A A A B A A A B A A A B A A B A A A A B A A A A A A A A A A A A A A A A A A A A A A B A A A A A A A A A A A
1A_221231386                         B B B B B B B B B B B B B B B A B A B B B B B B B B B B B B B B A B B B B B B B B B B B B B A B A B B B B B B B B B B B B B B B B B A B A B B B A B B B B A B B B B B B B B A B B B B B A A B B B B A A B B B A A B B B B B B B B A B B B B B B B B B B B B B B B B B B A B B B B A B B B A B B B B B B B B B B B B B A B B B B B B A A A A B B A A A A A A A A B A A A A A A A A A A A A B B A A B A A B A A A A A A A A B A B A B A B B A A A A A A A A A A A A B B A B A A A A A B B B B A A B A A A A A A B B B A A A B A A A A A A A A A A A A A A A A A A A A A A A A A A A A A A A A A A A A A A A A A A A A A A A A A A B A A A A A A A A A A A A A A A A A A A A A A A A A A A A A A A A A A A A A A A A A A A A A A A B A A A A B B A A A A A A A A A B A A A A B A A A A A A A B A A A A A B A A A A A B A A A A B A A A A A A A A A A A A A A A A A B A A A A A A A A A A A A A A A B A A A A A A B A A A A A A A A A B A B A B A A B B B A B B B B B B B B B B A B A B B B B B B A B B A B B A A B B B B B B B B A B B B B B B B B B B B A B B B A B B A B B B B B B A B B B B B B B B B B B B B B A A B A B B A B B B B B A B B B A A A A A A A A A A A A A A A A A A A A A A A A A A A A A A A A A A A A A A A A A A A A A A A A A A A A A A A A A A A A A A A A A A A A A A A A B A A A A A A A A A A A A A A A A A A A A A B B B B B B B B B B B B B B B B B B B B B B B B B B B B B B B B B B B B B B B B B B B B B B B B B B B B B B B B B B B B B B B B B B B B B B B B B B B B B B B B B B B B B B B B B B B B B B B B B B A A B B A A A A A A A B A B A A B B A A A B B B A A A A A B A A A A A A A A A A A A A B A A A A A A A B A A A A A B A A A B A A A B A A B A A A A B A A A A A A A A A A A A A A A A A A A A A A B A A A A A A A A A A A
1A_168077811                         B B B B B B B B B B B B B B B A B A B B B B B B B B B B B B B B A B B B B B B B B B B B B B A B A B B B B B B B B B B B B B B B B B A B A B B B A B B B B A B B B B B B B B A B B B B B A A B B B B A A B B B A A B B B B B B B B A B B B B B B B B B B B B B B B B B B A B B B B A B B B A B B B B B B B B B B B B B A B B B B B B A A A A B B A A A A A A A A B A A A A A A A A A A A A B B A A B A A B A A A A A A A A B A B A B A B B A A A A A A A A A A A A B B A B A A A A A B B B B A A B A A A A A A B B B A A A B A A A A A A A A A A A A A A A A A A A A A A A A A A A A A A A A A A A A A A A A A A A A A A A A A A B A A A A A A A A A A A A A A A A A A A A A A A A A A A A A A A A A A A A A A A A A A A A A A A B A A A A B B A A A A A A A A A B A A A A B A A A A A A A B A A A A A B A A A A A B A A A B B B B B B B B B B A B B B B A B B B B B B B A B B B B B B B B B B B B B B B B B B B B B B B B B B B B B A B A B A A B B B A B B B B B B B B B B A B A B B B B B B A B B A B B A A B B B B B B B B A B B B B B B B B B B B A B B B A B B A B B B B B B A B B B B B B B B B B B B B B A A B A B B A B B B B B A B B B A A A A A A A A A A A A A A A A A A A A A A A A A A A A A A A A A A A A A A A A A A A A A A A A A A A A A A A A A A A A A A A A A A A A A A A A B A A A A A A A A A A A A A A A A A A A A A B B B B B B B B B B B B B B B B B B B B B B B B B B B B B B B B B B B B B B B B B B B B B B B B B B B B B B B B B B B B B B B B B B B B B B B B B B B B B B B B B B B B B B B B B B B B B B B B B B A A B B A A A A A A A B A B A A B B A A A B B B A A A A A B A A A A A A A A A A A A A B A A A A A A A B A A A A A B A A A B A A A B A A B A A A A B A A A A A A A A A A A A A A A A A A A A A A B A A A A A A A A A A A
1A_107676973                         B B B B B B B B B B B B B B B A B A B B B B B B B B B B B B B B A B B B B B B B B B B B B B A B A B B B B B B B B B B B B B B B B B A B A B B B A B B B B A B B B B B B B B A B B B B B A A B B B B A A B B B A A B B B B B B B B A B B B B B B B B B B B B B B B B B B A B B B B A B B B A B B B B B B B B B B B B B A B B B B B B A A A A B B A A A A A A A A A A A A A A A A A A A A A A B A A B A A B A A A A A A A A B A A A B A A B A A A A A A A A A A A A B B A A A A A A A A B B B A A A A A A A A A B B B A A A B A A A A A A A A A A A A A A A A A A A A A A A A A A A A A A A A A A A A A A A A A A A A A A A A A A B A A A A A A A A A A A A A A A A A A A A A A A A A A A A A A A A A A A A A A A A A A A A A A A B A A A A B B A A A A A A A A A B A A A A B A A A A A A A B A A A A A B A A A A A B A A A B B B B B B B B B B B B B B B B B B B B B B B B B B B B B B B B B B B B B B B B B B B B B B B B B B B B B A B A B A A B B B A B B B B B B B B B B A B A B B B B B B A B B A B B A A B B B B B B B B A B B B B B B B B B B B A B B B A B B A B B B B B B A B B B B B B B B B B B B B B A A B A B B A B B B B B A B B B A A A A A A A A A A A A A A A A A A A A A A A A A A A A A A A A A A A A A A A A A A A A A A A A A A A A A A A A A A A A A A A A A A A A A A A A B A A A A A A A A A A A A A A A A A A A A A B B B B B B B B B B B B B B B B B B B B B B B B B B B B B B B B B B B B B B B B B B B B B B B B B B B B B B B B B B B B B B B B B B B B B B B B B B B B B B B B B B B B B B B B B B B B B B B B B B A A B B A A A A A A A B A B A A B B A A A B B B A A A A A B A A A A A A A A A A A A A B A A A A A A A B A A A A A B A A A B A A A B A A B A A A A B A A A A A A A A A A A A A A A A A A A A A A B A A A A A A A A A A A
1A_168493897                         B B B B B B B B B B B B B B B A B A B B B B B B B B B B B B B B A B B B B B B B B B B B B B A B A B B B B B B B B B B B B B B B B B A B A B B B A B B B B A B B B B B B B B A B B B B B A A B B B B A A B B B A A B B B B B B B B A B B B B B B B B B B B B B B B B B B A B B B B A B B B A B B B B B B B B B B B B B A B B B B B B B B A B B B A B B A B A B B B B B B A B A B B A B B B B B B B B A B B B B B B B A B B B B B B B B B B B A B B B A B B B B B B B B B B A B B B B B B B B A B B B A B A B B B B B B B B B A A B B A A A A A A A A A A A A A A A A A A A A A A A A A A A A A A A A A A A A A A A A A A A A A A B A A A A A A A A A A A A A A A A A A A A A A A A A A A A A A A A A A A A A A A A A A A A A A A B A A A A B B A A A A A A A A A B A A A A B A A A A A A A B A A A A A B A A A A A B A A A B B B B B B B B B B B B B B B B B B B B B B B B B B B B B B B B B B B B B B B B B B B B B B B B B B B B B A B A B A A B B B A B B B B B B B B B B A B A B B B B B B A B B A B B A A B B B B B B B B A B B B B B B B B B B B A B B B A B B A B B B B B B A B B B B B B B B B B B B B B A A B A B B A B B B B B A B B B A A A A A A A A A A A A A A A A A A A A A A A A A A A A A A A A A A A A A A A A A A A A A A A A A A A A A A A A A A A A A A A A A A A A A A A A B A A A A A A A A A A A A A A A A A A A A A B B B B B B B B B B B B B B B B B B B B B B B B B B B B B B B B B B B B B B B B B B B B B B B B B B B B B B B B B B B B B B B B B B B B B B B B B B B B B B B B B B B B B B B B B B B B B B B B B B A A B B A A A A A A A B A B A A B B A A A B B B A A A A A B A A A A A A A A A A A A A B A A A A A A A B A A A A A B A A A B A A A B A A B A A A A B A A A A A A A A A A A A A A A A A A A A A A B A A A A A A A A A A A
1A_138668623                         B B B B B B B B B B B B B B B B B A B B B B B B B B B B B B B B A B B B B B B B B B B B B B A B A B B B B B B B B B B B B B B B B B A B A B B B A B B B B A B B B B B B B B A B B B B B A A B B B B A A B B B A A B B B B B B B B A B B B B B B B B B B B B B B B B B B A B B B B A B B B A B B B B B B B B B B B B B A B B B B B B A A A B A A A A A A A A B A A A A A A A A A A A A A A B A A A B A A A A A A A A A A A A A A A B A A A B A A A A A A A A A B A A A A B A A B A A A A A B A A B A A A A B A A A A B A A A A A A A A A A A A A A A A A A A A A A A A A A A A A A A A A A A A A A A A A A A A A A A A A A A A A A A A A A A A A A A A A A A A A A A A A A A A A A A A A A A A A A A A A A A A A A A A A A A A A B A A A A B B A A A A A A A A A B A A A A B A A A A A A A B A A A A A B A A A A A B A A A B B B B B B B B B B B B B B B B B B B B B B B B B B B B B B B B B B B B B B B B B B B B B B B B B B B B B A B A B A A B B B A B B B B B B B B B B A B A B B B B B B A B B A B B A A B B B B B B B B A B B B B B B B B B B B A B B B A B B A B B B B B B A B B B B B B B B B B B B B B A A B A B B A B B B B B A B B B A A A A A A A A A A A A A A A A A A A A A A A A A A A A A A A A A A A A A A A A A A A A A A A A A A A A A A A A A A A A A A A A A A A A A A A A B A A A A A A A A A A A A A A A A A A A A A B B B B B B B B B B B B B B B B B B B B B B B B B B B B B B B B B B B B B B B B B B B B B B B B B B B B B B B B B B B B B B B B B B B B B B B B B B B B B B B B B B B B B B B B B B B B B B B B B B A A B B A A A A A A A B A B A A B B A A A B B B A A A A A B A A A A A A A A A A A A A B A A A A A A A B A A A A A B A A A B A A A B A A B A A A A B A A A A A A A A A A A A A A A A A A A A A A B A A A A A A A A A A A
1A_157868034                         B B B B B B B B B B B B B B B B B A B B B B B B B B B B B B B B A B B B B B B B B B B B B B A B A B B B B B B B B B B B B B B B B B A B A B B A A A A B A A A A A A B A A A A B A A A B A A A A A A A A A A A A A B A A A A A A B A A A A A A A B A A B B A A A A A A A A A A A A A A A A A A A A B A A A B A A A A A A A B A A A B B B A B B B B B B B B B B B B B B B A B B A A B B B B B B A B B B B B B B B B B B B B B B B B B A A A B B B A B B B B B B B B B B B B B B B B B B B B B A B B A A A B B A B A B B A B B B B B B A A A A A A A A A A A A A A A A A A A A A A A A A A A A A A A A A A A A A A A A A A A A A A A A A A A A A A A A A A A A A A A A A A A A A A A A A A A A A A A A B B B B B B B B B B B B B B B B B B B B B B B B B B B B B B B B B B B B B B B B B B B B B B B B A B B B B B B B B B B B B B B B B B B B B B B B B B B B B B B B B B B B B B B B B B B B B B B B B B B B B B B B B B B B B B B B A B A B A A B B B A B B B B B B B B B B A B A B B B B B B A B B A B B A A B B B B B B B B A B B B B B B B B B B B A B B B A B B A B B B B B B A B B B B B B B B B B B B B B A A B A B B A B B B B B A B B B A A A A A A A A A A A A A A A A A A A A A A A A A A A A A A A A A A A A A A A A A A A A A A A A A A A A A A A A A A A A A A A A A A A A A A A A B A A A A A A A A A A A A A A A A A A A A A B B B B B B B B B B B B B B B B B B B B B B B B B B B B B B B B B B B B B B B B B B B B B B B B B B B B B B B B B B B B B B B B B B B B B B B B B B B B B B B B B B B B B B B B B B B B B B B B B B A A B B A A A A A A A B A B A A B B A A A B B B A A A A A B A A A A A A A A A A A A A B A A A A A A A B A A A A A B A A A B A A A B A A B A A A A B A A A A A A A A A A A A A A A A A A A A A A B A A A A A A A A A A A
1A_58430103                          A B B B B B B B B B B B B B B B B A B B B B B B B B B B B B B B A B B B B B B B B B B B B B A B A B B B B B B B B B B B B B B B B B A B A B B A B B B B A B B B B B B B B B B B B B B B A B B B B B B B B B A B B B B B B B A B B B A B B A A B B B B B A B B A B B B B A B A B B B B B B B B B B B B B B B A B B B B B B B B B B B B B A B B B B B B B B B B B B B B B A B B A A B B B B B B A B B B B B B B B B B B B B B B B B B A A A B B B A B B B B B B B B B B B B B B B B B B B B B A B B A A A B B A B A B B A B B B B B B A A A A A A A A A A A A A A A A A A A A A A A A A A A A A A A A A A A A A A A A B A A A A A A A A A A A A A A A A A A A A A A A A A A A A A A A A A A A A A A A B B B B B B B B B B B B B B B B B B B B B B B B B B B B B B B B B B B B B B B B B B B B B B B B A B B B B B B B B B B B B B B B B B B B B B B B B B B B B B B B B B B B B B B B B B B B B B B B B B B B B B B B B B B B B B B B A B A B A A B B B A B B B B B B B B B B A B A B B B B B B A B B A B B A A B B B B B B B B A B B B B B B B B B B B A B B B A B B A B B B B B B A B B B B B B B B B B B B B B A A B A B B A B B B B B A B B B A A A A A A A A A A A A A A A A A A A A A A A A A A A A A A A A A A A A A A A A A A A A A A A A A A A A A A A A A A A A A A A A A A A A A A A A B A A A A A A A A A A A A A A A A A A A A A B B B B B B B B B B B B B B B B B B B B B B B B B B B B B B B B B B B B B B B B B B B B B B B B B B B B B B B B B B B B B B B B B B B B B B B B B B B B B B B B B B B B B B B B B B B B B B B B B B A A B B A A A A A A A B A B A A B B A A A B B B A A A A A B A A A A A A A A A A A A A B A A A A A A A B A A A A A B A A A B A A A B A A B A A A A B A A A A A A A A A A A A A A A A A A A A A A B A A A A A A A A A A A
1A_61274486                          A A A A A A A A A B B A A A A A B A A B A A A A A A A A B A A A A A A A A A A A A B A A A B A A A A A A A A A A A A A A A A A A A A A A A A A A B B B B A B B B B B B B B B B B B B B B A B B B B B B B B B A B B B B B B B A B B B A B B A A B B B B B A B B A B B B B A B A B B B B B B B B B B B B B B B A B B B B B B B B B B B B B A B B B B B B B B B B B B B B B A B B A A B B B B B B A B B B B B B B B B B B B B B B B B B A A A B B B A B B B B B B B B B B B B B B B B B B B B B A B B A A A B B A B A B B A B B B B B B A A A A A A A A A A A A A A A A A A A A A A A A A A A A A A A A A A A A A A A A B A A A A A A A A A A A A A A A A A A A A A A A A A A A A A A A A A A A A A A A B B B B B B B B B B B B B B B B B B B B B B B B B B B B B B B B B B B B B B B B B B B B B B B B A B B B B B B B B B B B B B B B B B B B B B B B B B B B B B B B B B B B B B B B B B B B B B B B B B B B B B B B B B B B B B B B A B A B A A B B B A B B B B B B B B B B A B A B B B B B B A B B A B B A A B B B B B B B B A B B B B B B B B B B B A B B B A B B A B B B B B B A B B B B B B B B B B B B B B A A B A B B A B B B B B A B B B A A A A A A A A A A A A A A A A A A A A A A A A A A A A A A A A A A A A A A A A A A A A A A A A A A A A A A A A A A A A A A A A A A A A A A A A A A A A A A A A A A A A A A A A A A A A A A B B B B B B B B B B B B B B B B B B B B B B B B B B B B B B B B B B B B B B B B B B B B B B B B B B B B B B B B B B B B B B B B B B B B B B B B B B B B B B B B B B B B B B B B B B B B B B B B B B A A B B A A A A A A A B A B A A B B A A A B B B A A A A A B A A A A A A A A A A A A A B A A A A A A A B A A A A A B A A A B A A A B A A B A A A A B A A A A A A A A A A A A A A A A A A A A A A B A A A A A A A A A A A
1A_60145649                          A A A A A A A A A A A A A A A A A A A A A A A A A A A A A A A A A A A A A A A A A A B A A A A A A A A A A A A A A A A A A A A A A A A A A B A A B B B B A B B B B B B B B B B B B B B B A B B B B B B B B B A B B B B B B B A B B B A B B A A B B B B B A B B A B B B B A B A B B B B B B B B B B B B B B B A B B B B B B B B B B B B B A B B B B B B B B B B B B B B B A B B A A B B B B B B A B B B B B B B B B B B B B B B B B B A A A B B B A B B B B B B B B B B B B B B B B B B B B B A B B A A A B B A B A B B A B B B B B B A A A A A A A A A A A A A A A A A A A A A A A A A A A A A A A A A A A A A A A A B A A A A A A A A A A A A A A A A A A A A A A A A A A A A A A A A A A A A A A A B B B B B B B B B B B B B B B B B B B B B B B B B B B B B B B B B B B B B B B B B B B B B B B B A B B B B B B B B B B B B B B B B B B B B B B B B B B B B B B B B B B B B B B B B B B B B B B B B B B B B B B B B B B B B B B A A A A B A A A A B A A A A A B A A A A B A A A A A A A A A A A A A A A A A B A A B A B A A A A A A B B A A A A A A A A A A A A B A A A B B B A A A A A A A A A A A A A A A A A A A A A B A A A A A A A A A A A A A A A A A A A A A A A A A A A A A A A A A A A A A A A A A A A A A A A A A A A A A A A A A A A A A A A A A A A A A A A A A A A A A A A A A A A A A A A A A A A A A A A A A A A A A A A A B B B B B B B B B B B B B B B B B B B B B B B B B B B B B B B B B B B B B B B B B B B B B B B B B B B B B B B B B B B B B B B B B B B B B B B B B B B B B B B B B B B B B B B B B B B B B B B B B B A A B B A A A A A A A B A B A A B B A A A B B B A A A A A B A A A A A A A A A A A A A B A A A A A A A B A A A A A B A A A B A A A B A A B A A A A B A A A A A A A A A A A A A A A A A A A A A A B A A A A A A A A A A A
1A_58749582                          A A A A A A B B A A A B A A A A A B A A A A A A A A A A B A A A A A A A A A A A A A B A A A A A A A A A A A B A A A A A A B A A A A A A A B A A A A A A A A A B A A A A B A A A A A B A A A A A A A B B B A A A A A A A A B A B A A A A A A A A A A A B A B A A A A A A A A A B A A A A A A A A A A A A A A A A A A A A A A A A B B B B A B B B B B B B B B B B B B B B A B B A A B B B B B B A B B B B B B B B B B B B B B B B B B A A A B B B A B B B B B B B B B B B B B B B B B B B B B A B B A A A B B A B A B B A B B B B B B A A A A A A A A A A A A A A A A A A A A A A A A A A A A A A A A A A A A A A A A B A A A A A A A A A A A A A A A A A A A A A A A A A A A A A A A A A A A A A A A B B B B B B B B B B B B B B B B B B B B B B B B B B B B B B B B B B B B B B B B B B B B B B B B A B B B B B B B B B B B B B B B B B B B B B B B B B B B B B B B B B B B B B B B B B B B B B B B B B B B B B B B B B B B B B B A B A A B B B B B B B B B B B B B B B B B B B A B B B B B B B B B B B B B B B A B B B B B B A B A B B B B B B A A B B B A B B B B A A B B B B B B B B A A B B B A B B B B B A A B B A B B B B B B B A B B B B A A A A A A A A A A A A A A A B B A A A A A A A A A A A A A A A A A A B A A A A A A A A A B A A B B A A A A B A A A A A A A A A A A A A A A A B A A A A A A A A A A A A A B A A A A A A A A B B B B B B B B B B B B B B B B B B B B B B B B B B B B B B B B B B B B B B B B B B B B B B B B B B B B B B B B B B B B B B B B B B B B B B B B B B B B B B B B B B B B B B B B B B B B B B B B B B A A B B A A A A A A A B A B A A B B A A A B B B A A A A A B A A A A A A A A A A A A A B A A A A A A A B A A A A A B A A A B A A A B A A B A A A A B A A A A A A A A A A A A A A A A A A A A A A B A A A A A A A A A A A
1A_58449683                          A A A A A A B B A A A B A A A A A B A A A A A A A A A A B A A A A A A A A A A A A A B A A A A A A A A A A A B A A A A A A B A A A A A A A B A B B B A B A A A B A B B B B B B B B B B B B B B B B B B B B B B A A B B B B B B B A B B B B B B B B A B B B B A B B B B B B B B B B B B A B B B B B B A A B B B B B A B B B A B B B B B B A B B B B B B B B B B B B B B B A B B A A B B B B B B A B B B B B B B B B B B B B B B B B B A A A B B B A B B B B B B B B B B B B B B B B B B B B B A B B A A A B B A B A B B A B B B B B B A A A A A A A A A A A A A A A A A A A A A A A A A A A A A A A A A A A A A A A A B A A A A A A A A A A A A A A A A A A A A A A A A A A A A A A A A A A A A A A A B B B B B B B B B B B B B B B B B B B B B B B B B B B B B B B B B B B B B B B B B B B B B B B B A B B B B B B B B B B B B B B B B B B B B B B B B B B B B B B B B B B B B B B B B B B B B B B B B B B B B B B A B B B B B B B A B A A B B B B B B B B B B B B B B B B B B B A B B B B B B B B B B B B B B B A B B B B B B A B A B B B B B B A A B B B A B B B B A A B B B B B B B B A A B B B A B B B B B A A B B A B B B B B B B A B B B B A B B B B B B B B B B B B B B B B B B B B B B B B B B B B B B B B B B B B A B B B B B B B B B B B B B B B B B B B B B B B B B B B B B B B B B B B B B B B B B B B B B B B B B B B B B B B B B B B B B B B B B B B B B B B B B B B B B B B B B B B B B B B B B B B B B B B B B B B B B B B B B B B B B B B B B B B B B B B B B B B B B B B B B B B B B B B B B B B B B B B B B B B B B B B B B B A A B B A A A A A A A B A B A A B B A A A B B B A A A A A B A A A A A A A A A A A A A B A A A A A A A B A A A A A B A A A B A A A B A A B A A A A B A A A A A A A A A A A A A A A A A A A A A A B A A A A A A A A A A A
1A_36030501                          A A A A A A B B A A A B A A A A A B A A A A A A A A A A B A A A A A A A A A A A A A B A A A A A A A A A A A B A A A A A A B A A A A A A A B A A B A A A A A A A A A A A A A A A A A A B A A A A A A A A A A B A A A A B A A A A A A B A A A A A A A A B A A A A A A A A A A A A A B A A B A A B A A A A A A A A A A A A A A A A A B B B A B B B B B B B B B B B B B B B A B B A A B B B B B B A B B B B B B B B B B B B B B B B B B A A A B B B A B B B B B B B B B B B B B B B B B B B B B A B B A A A B B A B A B B A B B B B B B A A A A A A A A A A A A A A A A A A A A A A A A A A A A A A A A A A A A A A A A B A A A A A A A A A A A A A A A A A A A A A A A A A A A A A A A A A A A A A A A B B B B B B B B B B B B B B B B B B B B B B B B B B B B B B B B B B B B B B B B B B B B B B B B A B B B B B B B B B B B B B B B B B B B B B B B B B B B B B B B B B B B B B B B B B B B B B B B B B B B B B B B B B B B B B B A B A A B B B B B B B B B B B B B B B B B B B A B B B B B B B B B B B B B B B A B B B B B B A B A B B B B B B A A B B B A B B B B A A B B B B B B B B A A B B B A B B B B B A A B B A B B B B B B B A B B B B A B B B B B B B B B B B B B B B B B B B B B B B B B B B B B B B B B B B B A B B B B B B B B B B B B B B B B B B B B B B B B B B B B B B B B B B B B B B B B B B B B B B B B B B B B B B B B B B B B B B B B B B B B B B B B B B B B B B B B B B B B B B B B B B B B B B B B B B B B B B B B B B B B B B B B B B B B B B B B B B B B B B B B B B B B B B B B B B B B B B B B B B B B B B B B B A A A A A A A A A A A A A A A A A A A A A A A A A A A A A A A A A A A A A A A A A A A A A A A A A A A A A A A A A A B A A A A A A A A A A A A A A A A A A A A A A A A A A A A A A A A A A A A A A B A A A A A A A A A A A
1A_245298231                         A A A A A A B B A A A B A A A A A B A A A A A A A A A A B A A A A A A A A A A A A A B A A A A A A A A A A A B A A A A A A B A A A A A A A B A A A A A A A A A A A A A A A A A A A A A A A A A A A A A A A A A A A A A A A A A A A A B A A A A A A A A A A A A A A A A A A A A A A A A A A A A A A A A A A A A A A A A A A A A A A B B B A B B B B B B B B B B B B B B B A B B A A B B B B B B A B B B B B B B B B B B B B B B B B B A A A B B B A B B B B B B B B B B B B B B B B B B B B B A B B A A A B B A B A B B A B B B B B B A A A A A A A A A A A A A A A A A A A A A A A A A A A A A A A A A A A A A A A A B A A A A A A A A A A A A A A A A A A A A A A A A A A A A A A A A A A A A A A A B B B B B B B B B B B B B B B B B B B B B B B B B B B B B B B B B B B B B B B B B B B B B B B B A B B B B B B B B B B B B B B B B B B B B B B B B B B B B B B B B B B B B B B B B B B B B B B B B B B B B B B B B B B B B B B A B A A B B B B B B B B B B B B B B B B B B B A B B B B B B B B B B B B B B B A B B B B B B A B A B B B B B B A A B B B A B B B B A A B B B B B B B B A A B B B A B B B B B A A B B A B B B B B B B A B B B B A B B B B B B B B B B B B B B B B B B B B B B B B B B B B B B B B B B B B A B B B B B B B B B B B B B B B B B B B B B B B B B B B B B B B B B B B B B B B B B B B B B B B B B B B B B B B B B B B B B B B B B B B B B B B B B B B B B B B B B B B B B B B B B B B B B B B B B B B B B B B B B B B B B B B B B B B B B B B B B B B B B B B B B B B B B B B B B B B B B B B B B B B B B B B B B A A A A A A A A A A A A A A A A A A A A A A A A A A A A A A A A A A A A A A A A A A A A A A A A A A A A A A A A A A A A A A A A A A A A A A A A A A A A A A A A A A A A A A A A A A A A A A A A A A A A A A A A A A A A A
1A_245298229                         A A A A A A B B A A A B A A A A A B A A A A A A A A A A B A A A A A A A A A A A A A B A A A A A A A A A A A B A A A A A A B A A A A A A A B A A A A A A A A A A A A A A A A A A A A A A A A A A A A A A A A A A A A A A A A A A A A B A A A A A A A A A A A A A A A A A A A A A A A A A A A A A A A A A A A A A A A A A A A A A A B B B A B B B B B B B B B B B B B B B A B B A A B B B B B B A B B B B B B B B B B B B B B B B B B A A A B B B A B B B B B B B B B B B B B B B B B B B B B A B B A A A B B A B A B B A B B B B B B A A A A A A A A A A A A A A A A A A A A A A A A A A A A A A A A A A A A A A A A B A A A A A A A A A A A A A A A A A A A A A A A A A A A A A A A A A A A A A A A B B B B B B B B B B B B B B B B B B B B B B B B B B B B B B B B B B B B B B B B B B B B B B B B A B B B B B B B B B B B B B B B B B B B B B B B B B B B B B B B B B B B B B B B B B B B B B B B B B B B B B B B B B B B B B B A B A A B B B B B B B B B B B B B B B B B B B A B B B B B B B B B B B B B B B A B B B B B B A B A B B B B B B A A B B B A B B B B A A B B B B B B B B A A B B B A B B B B B A A B B A B B B B B B B A B B B B A B B B B B B B B B B B B B B B B B B B B B B B B B B B B B B B B B B B B A B B B B B B B B B B B B B B B B B B B B B B B B B B B B B B B B B B B B B B B B B B B B B B B B B B B B B B B B B B B B B B B B B B B B B B B B B B B B B B B B B B B B B B B B B B B B B B B B B B B B B B B B B B B B B B B B B B B B B B B B B B B B B B B B B B B B B B B B B B B B B B B B B B B B B B B B B A A A A A A A A A A A A A A A A A A A A A A A A A A A A A A A A A A A A A A A A A A A A A A A A A A A A A A A A A A A A A A A A A A A A A A A A A A A A A A A A A A A A A A A A A A A A A A A A A A A A A A A A A A A A A
1A_20791378                          A A A A A A B B A A A B A A A A A B A A A A A A A A A A B A A A A A A A A A A A A A B A A A A A A A A A A A B A A A A A A B A A A A A A A B A A A A A A A A A A A A A A A A A A A A A A A A A A A A A A A A A A A A A A A A A A A A B A A A A A A A A A A A A A A A A A A A A A A A A A A A A A A A A A A A A A A A A A A A A A A B B B A B B B B B B B B B B B B B B B A B B A A B B B B B B A B B B B B B B B B B B B B B B B B B A A A B B B A B B B B B B B B B B B B B B B B B B B B B A B B A A A B B A B A B B A B B B B B B A A A A A A A A A A A A A A A A A A A A A A A A A A A A A A A A A A A A A A A A B A A A A A A A A A A A A A A A A A A A A A A A A A A A A A A A A A A A A A A A B B B B B B B B B B B B B B B B B B B B B B B B B B B B B B B B B B B B B B B B B B B B B B B B A B B B B B B B B B B B B B B B B B B B B B B B B B B B B B B B B B B B B B B B B B B B B B B B B B B B B B B B B B B B B B B A B A A B B B B B B B B B B B B B B B B B B B A B B B B B B B B B B B B B B B A B B B B B B A B A B B B B B B A A B B B A B B B B A A B B B B B B B B A A B B B A B B B B B A A B B A B B B B B B B A B B B B A B B B B B B B B B B B B B B B B B B B B B B B B B B B B B B B B B B B B A B B B B B B B B B B B B B B B B B B B B B B B B B B B B B B B B B B B B B B B B B B B B B B B B B B B B B B B B B B B B B B B B B B B B B B B B B B B B B B B B B B B B B B B B B B B B B B B B B B B B B B B B B B B B B B B B B B B B B B B B B B B B B B B B B B B B B B B B B B B B B B B B B B B B B B B B B A A A A A A A A A A A A A A A A A A A A A A A A A A A A A A A A A A A A A A A A A A A A A A A A A A A A A A A A A A A A A A A A A A A A A A A A A A A A A A A A A A A A A A A A A A A A A A A A A A A A A A A A A A A A A
1A_22773579                          B B B B B B B B B B B B B B B B B B B B B B B B B B B B B B B B B A B B B B B B B B B B B B B B A B B B B B B B B B B B B B B B B B B B B B B A A A A A A A A A A A A A A A A A A A A A A A A A A A A A A A A A A A A A A A A A A A B A A A A A A A A A A A A A A A A A A A A A A A A A A A A A A A A A A A A A A A A A A A A A A B B B A B B B B B B B B B B B B B B B A B B A A B B B B B B A B B B B B B B B B B B B B B B B B B A A A B B B A B B B B B B B B B B B B B B B B B B B B B A B B A A A B B A B A B B A B B B B B B A A A A A A A A A A A A A A A A A A A A A A A A A A A A A A A A A A A A A A A A B A A A A A A A A A A A A A A A A A A A A A A A A A A A A A A A A A A A A A A A B B B B B B B B B B B B B B B B B B B B B B B B B B B B B B B B B B B B B B B B B B B B B B B B A B B B B B B B B B B B B B B B B B B B B B B B B B B B B B B B B B B B B B B B B B B B B B B B B B B B B B B B B B B B B B B A B A A B B B B B B B B B B B B B B B B B B B A B B B B B B B B B B B B B B B A B B B B B B A B A B B B B B B A A B B B A B B B B A A B B B B B B B B A A B B B A B B B B B A A B B A B B B B B B B A B B B B A B B B B B B B B B B B B B B B B B B B B B B B B B B B B B B B B B B B B A B B B B B B B B B B B B B B B B B B B B B B B B B B B B B B B B B B B B B B B B B B B B B B B B B B B B B B B B B B B B B B B B B B B B B B B B B B B B B B B B B B B B B B B B B B B B B B B B B B B B B B B B B B B B B B B B B B B B B B B B B B B B B B B B B B B B B B B B B B B B B B B B B B B B B B B B B A A A A A A A A A A A A A A A A A A A A A A A A A A A A A A A A A A A A A A A A A A A A A A A A A A A A A A A A A A A A A A A A A A A A A A A A A A A A A A A A A A A A A A A A A A A A A A A A A A A A A A A A A A A A A
1A_123920159                         B B B B B B B B B B B B B B B B B B B B B B B B B B B B B B B B B A B B B B B B B B B B B B B B A B B B B B B B B B B B B B B B B B B B B B B A A A A A A A A A A A A A A A A A A A A A A A A A A A A A A A A A A A A A A A A A A A B A A A A A A A A A A A A A A A A A A A A A A A A A A A A A A A A A A A A A A A A A A A A A A B B B A B B B B B B B B B B B B B B B A B B A A B B B B B B A B B B B B B B B B B B B B B B B B B A A A B B B A B B B B B B B B B B B B B B B B B B B B B A B B A A A B B A B A B B A B B B B B B A A A A A A A A A A A A A A A A A A A A A A A A A A A A A A A A A A A A A A A A B A A A A A A A A A A A A A A A A A A A A A A A A A A A A A A A A A A A A A A A B B B B B B B B B B B B B B B B B B B B B B B B B B B B B B B B B B B B B B B B B B B B B B B B A B B B B B B B B B B B B B B B B B B B B B B B B B B B B B B B B B B B B B B B B B B B B B B B B B B B B B B B B B B B B B B A B A A B B B B B B B B B B B B B B B B B B B A B B B B B B B B B B B B B B B A B B B B B B A B A B B B B B B A A B B B A B B B B A A B B B B B B B B A A B B B A B B B B B A A B B A B B B B B B B A B B B B A B B B B B B B B B B B B B B B B B B B B B B B B B B B B B B B B B B B B A B B B B B B B B B B B B B B B B B B B B B B B B B B B B B B B B B B B B B B B B B B B B B B B B B B B B B B B B B B B B B B B B B B B B B B B B B B B B B B B B B B B B B B B B B B B B B B B B B B B B B B B B B B B B B B B B B B B B B B B B B B B B B B B B B B B B B B B B B B B B B B B B B B B B B B B B B A A A A A A A A A A A A A A A A A A A A A A A A A A A A A A A A A A A A A A A A A A A A A A A A A A A A A A A A A A A A A A A A A A A A A A A A A A A A A A A A A A A A A A A A A A A A A A A A A A A A A A A A A A A A A
1A_221987107                         B B B B B B B B B B B B B B B B B B B B B B B B B B B B B B B B B A B B B B B B B B B B B B B B A B B B B B B B B B B B B B B B B B B B B B B A A A A A A A A A A A A A A A A A A A A A A A A A A A A A A A A A A A A A A A A A A A B A A A A A A A A A A A A A A A A A A A A A A A A A A A A A A A A A A A A A A A A A A A A A A B B B A B B B B B B B B B B B B B B B A B B A A B B B B B B A B B B B B B B B B B B B B B B B B B A A A B B B A B B B B B B B B B B B B B B B B B B B B B A B B A A A B B A B A B B A B B B B B B A A A A A A A A A A A A A A A A A A A A A A A A A A A A A A A A A A A A A A A A B A A A A A A A A A A A A A A A A A A A A A A A A A A A A A A A A A A A A A A A B B B B B B B B B B B B B B B B B B B B B B B B B B B B B B B B B B B B B B B B B B B B B B B B A B B B B B B B B B B B B B B B B B B B B B B B B B B B B B B B B B B B B B B B B B B B B B B B B B B B B B B B B B B B B B B A B A A B B B B B B B B B B B B B B B B B B B A B B B B B B B B B B B B B B B A B B B B B B A B A B B B B B B A A B B B A B B B B A A B B B B B B B B A A B B B A B B B B B A A B B A B B B B B B B A B B B B A B B B B B B B B B B B B B B B B B B B B B B B B B B B B B B B B B B B B A B B B B B B B B B B B B B B B B B B B B B B B B B B B B B B B B B B B B B B B B B B B B B B B B B B B B B B B B B B B B B B B B B B B B B B B B B B B B B B B B B B B B B B B B B B B B B B B B B B B B B B B B B B B B B B B B B B B B B B B B B B B B B B B B B B B B B B B B B B B B B B B B B B B B B B B B B A A A A A A A A A A A A A A A A A A A A A A A A A A A A A A A A A A A A A A A A A A A A A A A A A A A A A A A A A A A A A A A A A A A A A A A A A A A A A A A A A A A A A A A A A A A A A A A A A A A A A A A A A A A A A
1A_139180607                         B B B B B B B B B B B B B B B B B B B B B B B B B B B B B B B B B A B B B B B B B B B B B B B B A B B B B B B B B B B B B B B B B B B B B B B A A A A A A A A A A A A A A A A A A A A A A A A A A A A A A A A A A A A A A A A A A A B A A A A A A A A A A A A A A A A A A A A A A A A A A A A A A A A A A A A A A A A A A A A A A B B B A B B B B B B B B B B B B B B B A B B A A B B B B B B A B B B B B B B B B B B B B B B B B B A A B B B B A B B B B B B B B B B B B B B B B B B B B B A B B A A A B B A B A B B A B B B B B B A A A A A A A A A A A A A A A A A A A A A A A A A A A A A A A A A A A A A A A A B A A A A A A A A A A A A A A A A A A A A A A A A A A A A A A A A A A A A A A A B B B B B B B B B B B B B B B B B B B B B B B B B B B B B B B B B B B B B B B B B B B B B B B B B B B B B B B B B B B B B B B B B B B B B B B B B B B B B B B B B B B A B B B B B B B B B B B B B B B B B B B B B B B B B B B A B A A B B B B B B B B B B B B B B B B B B B A B B B B B B B B B B B B B B B A B B B B B B A B A B B B B B B A A B B B A B B B B A A B B B B B B B B A A B B B A B B B B B A A B B A B B B B B B B A B B B B A B B B B B B B B B B B B B B B B B B B B B B B B B B B B B B B B B B B B A B B B B B B B B B B B B B B B B B B B B B B B B B B B B B B B B B B B B B B B B B B B B B B B B B B B B B B B B B B B B B B B B B B B B B B B B B B B B B B B B B B B B B B B B B B B B B B B B B B B B B B B B B B B B B B B B B B B B B B B B B B B B B B B B B B B B B B B B B B B B B B B B B B B B B B B B B A A A A A A A A A A A A A A A A A A A A A A A A A A A A A A A A A A A A A A A A A A A A A A A A A A A A A A A A A A A A A A A A A A A A A A A A A A A A A A A A A A A A A A A A A A A A A A A A A A A A A A A A A A A A A
1A_147390039                         B B B B B B B B B B B B B B B B B B B B B B B B B B B B B B B B B A B B B B B B B B B B B B B B A B B B B B B B B B B B B B B B B B B B B B B A A A A A A A A A A A A A A A A A A A A A A A A A A A A A A A A A A A A A A A A A A A B A A A A A A A A A A A A A A A A A A A A A A A A A A A A A A A A A A A A A A A A A A A A A A B B B A B B B B B B B B B B B B B B B A B B A A B B B B B B A B B B B B B B B B B B B B B B B B B A A B B B B A B B B B B B B B B B B B B B B B B B B B B A B B A A A B B A B A B B A B B B B B B A A A A A A A A A A A A A A A A A A A A A A A A A A A A A A A A A A A A A A A A B A A A A A A A A A A A A A A A A A A A A A A A A A A A A A A A A A A A A A A A B B B B B B B B B B B B B B B B B B B B B B B B B B B B B B B B B B B B B B B B B B B B B B B B B B B B B B B B B B B B B B B B B B B B B B B B B B B B B B B B B B B A B B B B B B B B B B B B B B B B B B B B B B B B B B B A B A A B B B B B B B B B B B B B B B B B B B A B B B B B B B B B B B B B B B A B B B B B B A B A B B B B B B A A B B B A B B B B A A B B B B B B B B A A B B B A B B B B B A A B B A B B B B B B B A B B B B A B B B B B B B B B B B B B B B B B B B B B B B B B B B B B B B B B B B B A B B B B B B B B B B B B B B B B B B B B B B B B B B B B B B B B B B B B B B B B B B B B B B B B B B B B B B B B B B B B B B B B B B B B B B B B B B B B B B B B B B B B B B B B B B B B B B B B A B B B B B B B B B B B B B B B B B B B B B A B B B B B B B B B B B B B B B B B B B B B B B B B B B B B B B B B B A A A A A A A A A A A A A A A A A A A A A A A A A A A A A A A A A A A A A A A A A A A A A A A A A A A A A A A A A A A A A A A A A A A A A A A A A A A A A A A A A A A A A A A A A A A A A A A A A A A A A A A A A A A A A
1A_147390031                         B B B B B B B B B B B B B B B B B B B B B B B B B B B B B B B B B A B B B B B B B B B B B B B B A B B B B B B B B B B B B B B B B B B B B B B A A A A A A A A A A A A A A A A A A A A A A A A A A A A A A A A A A A A A A A A A A A B A A A A A A A A A A A A A A A A A A A A A A A A A A A A A A A A A A A A A A A A A A A A A A B B B A B B B B B B B B B B B B B B B A B B A A B B B B B B A B B B B B B B B B B B B B B B B B B A A B B B B A B B B B B B B B B B B B B B B B B B B B B A B B A A A B B A B A B B A B B B B B B A A A A A A A A A A A A A A A A A A A A A A A A A A A A A A A A A A A A A A A A B A A A A A A A A A A A A A A A A A A A A A A A A A A A A A A A A A A A A A A A B B B B B B B B B B B B B B B B B B B B B B B B B B B B B B B B B B B B B B B B B B B B B B B B B B B B B B B B B B B B B B B B B B B B B B B B B B B B B B B B B B B A B B B B B B B B B B B B B B B B B B B B B B B B B B B A B A A B B B B B B B B B B B B B B B B B B B A B B B B B B B B B B B B B B B A B B B B B B A B A B B B B B B A A B B B A B B B B A A B B B B B B B B A A B B B A B B B B B A A B B A B B B B B B B A B B B B A B B B B B B B B B B B B B B B B B B B B B B B B B B B B B B B B B B B B A B B B B B B B B B B B B B B B B B B B B B B B B B B B B B B B B B B B B B B B B B B B B B B B B B B B B B B B B B B B B B B B B B B B B B B B B B B B B B B B B B B B B B B B B B B B B B B B B A B B B B B B B B B B B B B B B B B B B B B A B B B B B B B B B B B B B B B B B B B B B B B B B B B B B B B B B B A A A A A A A A A A A A A A A A A A A A A A A A A A A A A A A A A A A A A A A A A A A A A A A A A A A A A A A A A A A A A A A A A A A A A A A A A A A A A A A A A A A A A A A A A A A A A A A A A A A A A A A A A A A A A
1A_147390030                         B B B B B B B B B B B B B B B B B B B B B B B B B B B B B B B B B A B B B B B B B B B B B B B B A B B B B B B B B B B B B B B B B B B B B B B A A A A A A A A A A A A A A A A A A A A A A A A A A A A A A A A A A A A A A A A A A A B A A A A A A A A A A A A A A A A A A A A A A A A A A A A A A A A A A A A A A A A A A A A A A B B B A B B B B B B B B B B B B B B B A B B A A B B B B B B A B B B B B B B B B B B B B B B B B B A A B B B B A B B B B B B B B B B B B B B B B B B B B B A B B A A A B B A B A B B A B B B B B B A A A A A A A A A A A A A A A A A A A A A A A A A A A A A A A A A A A A A A A A B A A A A A A A A A A A A A A A A A A A A A A A A A A A A A A A A A A A A A A A B B B B B B B B B B B B B B B B B B B B B B B B B B B B B B B B B B B B B B B B B B B B B B B B B B B B B B B B B B B B B B B B B B B B B B B B B B B B B B B B B B B A B B B B B B B B B B B B B B B B B B B B B B B B B B B A B A A B B B B B B B B B B B B B B B B B B B A B B B B B B B B B B B B B B B A B B B B B B A B A B B B B B B A A B B B A B B B B A A B B B B B B B B A A B B B A B B B B B A A B B A B B B B B B B A B B B B A B B B B B B B B B B B B B B B B B B B B B B B B B B B B B B B B B B B B A B B B B B B B B B B B B B B B B B B B B B B B B B B B B B B B B B B B B B B B B B B B B B B B B B B B B B B B B B B B B B B B B B B B B B B B B B B B B B B B B B B B B B B B B B B B B B B B B A B B B B B B B B B B B B B B B B B B B B B A B B B B B B B B B B B B B B B B B B B B B B B B B B B B B B B B B B A A A A A A A A A A A A A A A A A A A A A A A A A A A A A A A A A A A A A A A A A A A A A A A A A A A A A A A A A A A A A A A A A A A A A A A A A A A A A A A A A A A A A A A A A A A A A A A A A A A A A A A A A A A A A
1A_146017532                         B B B B B B B B B B B B B B B B B B B B B B B B B B B B B B B B B A B B B B B B B B B B B B B B A B B B B B B B B B B B B B B B B B B B B B B A A A A A A A A A A A A A A A A A A A A A A A A A A A A A A A A A A A A A A A A A A A A A A A A A A A A A A A A A A A A A A A A A A A A A A A A A A A A A A A A A A A A A A A A A A B B B A B B B B B B B B B B B B B B B A B B A A B B B B B B A B B B B B B B B B B B B B B B B B B A A B B B B A B B B B B B B B B B B B B B B B B B B B B A B B A A A B B A B A B B A B B B B B B A A A A A A A A A A A A A A A A A A A A A A A A A A A A A A A A A A A A A A A A B A A A A A A A A A A A A A A A A A A A A A A A A A A A A A A A A A A A A A A A B A A A A B A A A A B A A A A A A A B A A A B A A A B A A A A A A A A A A A A A A A A A A B A A A B A A A A A A A A A B B B B B B B B B B B B B B B B B B B B B B B B A B B B B B B B B B B B B B B B B B B B B B B B B B B B A B A A B B B B B B B B B B B B B B B B B B B A B B B B B B B B B B B B B B B A B B B B B B A B A B B B B B B A A B B B A B B B B A A B B B B B B B B A A B B B A B B B B B A A B B A B B B B B B B A B B B B A B B B B B B B B B B B B B B B B B B B B B B B B B B B B B B B B B B B B A B B B B B B B B B B B B B B B B B B B B B B B B B B B B B B B B B B B B B B B B B B B B B B B B B B B B B B B B B B B B B B B B B B B B B B B B B B B B B B B B B B B B B B B B B B B B B B B B A B B B B B B B B B B B B B B B B B B B B B A B B B B B B B B B B B B B B B B B B B B B B B B B B B B B B B B B B A A A A A A A A A A A A A A A A A A A A A A A A A A A A A A A A A A A A A A A A A A A A A A A A A A A A A A A A A A A A A A A A A A A A A A A A A A A A A A A A A A A A A A A A A A A A A A A A A A A A A A A A A A A A A
1A_139677077                         B B B B B B B B B B B B B B B B B B B B B B B B B B B B B B B B B A B B B B B B B B B B B B B B A B B B B B B B B B B B B B B B B B B B B B B A A A A A A A A A A A A A A A A A A A A A A A A A A A A B A A A A A A A A A A A A A A A A A A A A A A A A A A A A A A A A A A A A A A A A A A A A A A A A A A A A A A A A A A A A A B B B A B B B B B B B B B B B B B B B A B B A A B B B B B B A B B B B B B B B B B B B B B B B B B A A B B B B A B B B B B B B B B B B B B B B B B B B B B A B B A A A B B A B A B B A B B B B B B A A A A A A A A A A A A A A A A A A A A A A A A A A A A A A A A A A A A A A A A B A A A A A A A A A A A A A A A A A A A A A A A A A A A A A A A A A A A A A A A B A A A A B A A A A B A A A A A A A B A A A B A A A B A A A A A A A A A A A A A A A A A A B A A A B A A A A A A A A A B B B B B B B B B B B B B B B B B B B B B B B B A B B B B B B B B B B B B B B B B B B B B B B B B B B B A B A A B B B B B B B B B B B B B B B B B B B A B B B B B B B B B B B B B B B A B B B B B B A B A B B B B B B A A B B B A B B B B A A B B B B B B B B A A B B B A B B B B B A A B B A B B B B B B B A B B B B A B B B B B B B B B B B B B B B B B B B B B B B B B B B B B B B B B B B B A B B B B B B B B B B B B B B B B B B B B B B B B B B B B B B B B B B B B B B B B B B B B B B B B B B B B B B B B A A A A A A A A B A A A A A A A A A A A A B A A A A A A A A B A A A A A A A A A A B A B A A A A A A A A A A B A A A A A A A A B A A A A A A A A A A A A A B A A A A A A A A A B A A A A A B A A A A A A A A A A A A A A A A A A A A A A A A A A A A A A A A A A A A A A A A A A A A A A A A A A A A A A A A A A A A A A A A A A A A A A A A A A A A A A A A A A A A A A A A A A A A A A A A A A A A A A A A A A A A A A A A
1A_143291677                         B B B B B B B B B B B B B B B B B B B B B B B B B B B B B B B B B A B B B B B B B B B B B B B B A B B B B B B B B B B B B B B B B B B B B B B A A A A A A A A A A A A A B A A B A A A B A A A A A A A B A B A A A A A A A A A A B A A A A A A A A A A A A A A A A A A A A A B A A A A A B A A A A A A A A A A A A A A A A A A A B A A A A B A A A A A B A B A A A A A A A A A A A A A A A A A A A A A A A A A A A A A A A A A A A A A A B B A A A A A A A A A B B A B A A B A A B A A A A A A A A A A A A A A A A A A A A A B A B A A A A A A A A A A A A A A A A A A A A A A A A A A A A A A A A A A A A A A A A A B A A A A A A A A A A A A A A A A A A A A A A A A A A A A A A A A A A A A A A A B A A A A B A A A A B A A A A A A A B A A A B A A A B A A A A A A A A A A A A A A A A A A B A A A B A A A A A A A A A B B B B B B B B B B B B B B B B B B B B B B B B A B B B B B B B B B B B B B B B B B B B B B B B B B B B A B A A B B B B B B B B B B B B B B B B B B B A B B B B B B B B B B B B B B B A B B B B B B A B A B B B B B B A A B B B A B B B B A A B B B B B B B B A A B B B A B B B B B A A B B A B B B B B B B A B B B B A B B B B B B B B B B B B B B B B B B B B B B B B B B B B B B B B B B B B A B B B B B B B B B B B B B B B B B B B B B B B B B B B B B B B B B B B B B B B B B B B B B B B B B B B B B B B B B B B B B B A B B B A B B B A B B B B B A B B A B B A B B B B B B A B B B A B A B B B B A A B A B B B A B B B B B A B B B B B B B B B B A B A A B A B B A B A B B A A B A B B B B B B A B B A B A A A A A A A A A A A A A A A A A A A A A A A A A A A A A A A A A A A A A A A A A A A A A A A A A A A A A A A A A A A A A A A A A A A A A A A A A A A A A A A A A A A A A A A A A A A A A A A A A A A A A A A A A A A A A A
1A_141777110                         A A A A A A A B A A A A B A A B A A A A B B A A B B A A A A A A A A A A A A B A A A A A A A A B A B A A A A A A A A A A A A B A A B A B A A A A A A A A A A A A A A A A B A A B A A A B A A A A A A A B A B A A A A A A A A A A B A A A A A A A A A A A A A A A A A A A A A B A A A A A B A A A A A A A A A A A A A A A A A A A B A A A A A A A A B A A A A A A A A A A A A A A A A A A A B A A A A A A A A A A B A B A A A A A A A A A B A A B A A A A A B A B A A A A A A A A A A B A A A A A A A A A A A A A A A A A A A A A A A A A A A A A A A A A A A A A A A A A A A A A A A A A A A A A A A A A A A A A A A B A A A A A A A A A A A A A A A A A A A A A A A A A A A A A A A A A A A A A A A B A A A A A A A A A A A A A A A A A A A A A A A A A B A A A A A A A A A A A A A A A A A A A A A A A A A A A A A A A A B B B B B B B B B B B B B B B B B B B B B B B B A B B B B B B B B B B B B B B B B B B B B B B B B B B B A B A A B B B B B B B B B B B B B B B B B B B A B B B B B B B B B B B B B B B A B B B B B B A B A B B B B B B A A B B B A B B B B A A B B B B B B B B A A B B B A B B B B B A A B B A B B B B B B B A B B B B A A B A A A B A A A B A A A A A A A A A A B A B A A A A A A A A A B A A A A A A B A A A A A A A A A A A A A A A A A A A A A A A A A A A B A A B A A A A B A A A A A A A B A A A A A A A A A B B B B B B A B B B A B B B A B B B B B A B B A B B A B B B B B B A B B B A B A B B B B A A B A B B B A B B B B B A B B B B B B B B B B A B A A B A B B A B A B B A A B A B B B B B B A B B A B A B A A A A A A A A A A B A A A A A A A A B A A A A A A A A A A A A A A A A A A A A A A A A A A A A A A A A A A A A A A A A A A A A A A A A A A A A A A A A A A A A A A A A B A A A A A A A A A A A A A A A A A A A A A A A
1A_144432408                         A A A A A A A B A A A A B A A B A A A A B B A A B B A A A A A A A A A A A A B A A A A A A A A B A B A A A A A A A A A A A A B A A B A B A A A A A A A B A A B A B A A A B B A B B B A B B A A A A A A B A B A A A A A A A A A A B B A A B A A A A A B A B A B A B A A A A A B A B A B A B A B A A A A A A A A A A B A A A A A B B A A B B A B B B B B A B A B B A A B A A A B A A B B B B B B A B A B A B B A B B B B B B B A A A B B B B A B B A A B A A B B B B A A B A B B B B A B B B A B A B A A B A B B A A B A A B A B A B B A A A A A A A A A A A A A A A A A A A A A A A A A A A A A A A A A A A A A A A A B A A A A A A A A A A A A A A A A A A A A A A A A A A A A A A A A A A A A A A A B A A A A A A A A A A A A A B A A A A A A A A A A A A A A A A A A A A A A A B A A A A A A A A A A A A A A A A A A A A A A A A A B B A A B A A A A A A A A A A A A A A A B A A A A A A B A A A A A A B A B A A A A A A A A A A A B A A B B B B B B B B B B B B B B B B B B B A B B B B B B B B B B B B B B B A B B B B B B A B A B B B B B B A A B B B A B B B B A A B B B B B B B B A A B B B A B B B B B A A B B A B B B B B B B A B B B B A A B B A A B A A A B A A A B A A A A A A B A B A A A A A A A A A B A A A A A A B A A A A A A B A A A A A B A A B A A A A A A A A A A B B A A B A A A A B A A A A A A A B A A A B A A A A A B B B B B B A B B B A B B B A B B B B B A B B A B B A B B B B B B A B B B A B A B B B B A A B A B B B A B B B B B A B B B B B B B B B B A B A A B A B B A B A B B A A B A B B B B B B A B B A B A B A A A A A A A A A A B A A A A A A A A B A A B B B A A B A A A A A A B A A A A A A A A A A A A A A A A A A A A A A A A A A A A A A A B A A A A A B A A A A A A A A A A B B A B A A A A B A A B A A A A A A A B A B A A A
1A_139417330                         A A A A A A A B A A A A B A A B A A A A B B A A B B A A A A A A A A A A A A B A A A A A A A A B A B A A A A A A A A A A A A B A A B A B A A A A A A A B A A B A B A A A B B A B B B A B B A A A A A A B A B A A A A A A A A A A B B A A B A A A A A B A B A B A B A A A A A B A B A B A B A B A A A A A A A A A A B A A A A A B B A A B B A B B B B B A B A B B A A B A A A B A A B B B B B B A B A B A B B A B B B B B B B A A A B B B B A B B A A B A A B B B B A A B A B B B B A B B B A B A B A A B A B B A A B A A B A B A B B A A A A A A A A A A A A A A A A A A A A A A A A A A A A A A A A A A A A A A A A B A A A A A A A A A A A A A A A A A A A A A A A A A A A A A A A A A A A A A A A A A A A A B A A A A A B A A B A B A A A B B A A A B A A A A A A A A B A A A B A A A A A A A A A A A A A B A A A A A A B B A A B B B B B B B B A B A B B B A B B A B B A B B A B A A B B B A B B B B B B B B A B B A B B A B A A A A A B A A A A B A B B A A B B A B A B B A A B B A A A A A B A B A B A B B A B A A A A B A A A A B A A A A A A B A A A B A A A A A A A A A A A A B A A A A A A B A B A A A A A A A B A A A A A A A A A B A A A B B A A A A A A A A A A B A A A A A A A A A A A A A A A A A A B A A A A A A A A A A A A A B A A A A A B A A B A A A A A A A A A A B B A A B A A A A B A A A A A A A A A A A B A A A A A B B B B B B A B B B A B B B A B B B B B A B B A B B A B B B B B B A B B B A B A B B B B A A B A B B B A B B B B B A B B B B B B B B B B A B A A B A B B A B A B B A A B A B B B B B B A B B A B A B A A A A A A A A A A B A A A A A A A A B A A B B B A A B A A A A A A B A A A A A A A A A A A A A A A A A A A A A A A A A A A A A A A B A A A A A B A A A A A A A A A A B B A B A A A A B A A B A A A A A A A B A B A A A
1A_139180608                         A A A A A A A B A A A A B A A B A A A A B B A A B B A A A A A A A A A A A A B A A A A A A A A B A B A A A A A A A A A A A A B A A B A B A A A A A A A B A A B A B A A A B B A B B B A B B A A A A A A B A B A A A A A A A A A A B B A A B A A A A A B A B A B A B A A A A A B A B A B A B A B A A A A A A A A A A B A A A A A B B A A B B A B B B B B A B A B B A A B A A A B A A B B B B B B A B A B A B B A B B B B B B B A A A B B B B A B B A A B A A B B B B A A B A B B B B A B B B A B A B A A B A B B A A B A A B A B A B B A A A A A A A A A A A A A A A A A A A A A A A A A A A A A A A A A A A A A A A A B A A A A A A A A A A A A A A A A A A A A A A A A A A A A A A A A A A A A A A A B A A A B B B B B B A B B B B B B A B A B B B B B B B A B B B B B B B A B B B B A B B B A A B B B B A B B A B B A B B B B A A B B B B B B B B A B A B B B A B B A B B A B B A B A A B B B A B B B B B B B B A B B A B B A B A A A A A B A A A A B A B B A A B B A B A B B A A B B A A A A A B A B A B A B B A B A A A A B A A A A B A A A A A A B A A A B A A A A A A A A A A A A B A A A A A A B A B A A A A A A A B A A A A A A A A A B A A A B B A A A A A A A B B A B B A A B A A B A B A A A A A A A A A B A A A A A A A A A A A A A B A A A A A B B A B A A B A A A A B A A B B A B B A A A A B B A B A A A A A A A A B A A A A A B B B B B B A B B B A B B B A B B B B B A B B A B B A B B B B B B A B B B A B A B B B B A A B A B B B A B B B B B A B B B B B B B B B B A B A A B A B B A B A B B A A B A B B B B B B A B B A B A B A A A A A A A A A A B A A A A A A A A B A A B B B A A B A A A A A A B A A A A A A A A A A A A A A A A A A A A A A A A A A A A A A A B A A A A A B A A A A A A A A A A B B A B A A A A B A A B A A A A A A A B A B A A A
1A_50526827                          A A A A A A A B A A A A B A A B A A A A B B A A B B A A A A A A A A A A A A B A A A A A A A A B A B A A A A A A A A A A A A B A A B A B A A A A A A A B A A B A B A A A B B A B B B A B B A A A A A A B A B A A A A A A A A A A B B A A B A A A A A B A B A B A B A A A A A B A B A B A B A B A A A A A A A A A A B A A A A A B B A A B B A B B B B B A B A B B A A B A A A B A A B B B B B B A B A B A B B A B B B B B B B A A A B B B B A B B A A B A A B B B B A A B A B B B B A B B B A B A B A A B A B B A A B A A B A B A B B A A A A A A A A A A A A A A A A A A A A A A A A A A A A A A A A A A A A A A A A B A A A A A A A A A A A A A A A A A A A A A A A A A A A A A A A A A A A A A A A B A A A B B B B B B A B B B B B B A B A B B B B B B B A B B B B B B B A B B B B A B B B A A B B B B A B B A B B A B B B B A A B B B B B B B B A B A B B B A B B A B B A B B A B A A B B B A B B B B B B B B A B B A B B A B A A A A A B A A A A B A B B A A B B A B A B B A A B B A A A A A B A B A B A B B A B A A A A B A A A A B A A A A A A B A A A B A A A A A A A A A A A A B A A A A A A B A B A A A A A A A B A A A A A A A A A B A A A B B A A A A A A A B B A B B A A B A A B A B A A A A A A A A A B A A A A A A A A A A A A A B A A A A A B B A B A A B A A A A B A A B B A B B A A A A B B A B A A A A A A A A B A A A A A B A A B A A A A A B A A A A A A A A A A A A A A A A A A A A A A B A A A A A B A B A A A A A A A B A A A A A B A A A A A B A A A A A A A A A A A A A A B A A A A A A A A A A A A A A A A A A A A A B A A A A A A A A A A B A A A A A A A A B A A B B B A A B A A A A A A B A A A A A A A A A A A A A A A A A A A A A A A A A A A A A A A B A A A A A B A A A A A A A A A A B B A B A A A A B A A B A A A A A A A B A B A A A
1A_12715654                          A A A A A A A B A A A A B A A B A A A A B B A A B B A A A A A A A A A A A A B A A A A A A A A B A B A A A A A A A A A A A A B A A B A B A A A A A A A B A A B A B A A A B B A B B B A B B A A A A A A B A B A A A A A A A A A A B B A A B A A A A A B A B A B A B A A A A A B A B A B A B A B A A A A A A A A A A B A A A A A B B A A B B A B B B B B A B A B B A A B A A A B A A B B B B B B A B A B A B B A B B B B B B B A A A B B B B A B B A A B A A B B B B A A B A B B B B A B B B A B A B A A B A B B A A B A A B A B A B B A A A A A A A A A A A A A A A A A A A A A A A A A A A A A A A A A A A A A A A A B A A A A A A A A A A A A A A A A A A A A A A A A A A A A A A A A A A A A A A A B A A A B B B B B B A B B B B B B A B A B B B B B B B A B B B B B B B A B B B B A B B B A A B B B B A B B A B B A B B B B A A B B B B B B B B A B A B B B A B B A B B A B B A B A A B B B A B B B B B B B B A B B A B B A B A A A A A B A A A A B A B B A A B B A B A B B A A B B A A A A A B A B A B A B B A B A A A A B A A A A B A A A A A A B A A A B A A A A A A A A A A A A B A A A A A A B A B A A A A A A A B A A A A A A A A A B A A A B B A A A A A A A B B A B B A A B A A B A B A A A A A A A A A B A A A A A A A A A A A A A B A A A A A B B A B A A B A A A A B A A B B A B B A A A A B B A B A A A A A A A A B A A A A A B A A B A A A A A B A A A A A A A A A A A A A A A A A A A A A A B A A A A A B A B A A A A A A A B A A A A A B A A A A A B A A A A A A A A A A A A A A B A A A A A A A A A A A A A A A A A A A A A B A B B A B A B A B B B A B B B B A A A B B B B B B B B B B A B B B B B B B B B A B A B B A A B B B A B A B B B B B B B B B B B A B B B B B B B B B A B B A B A A A B B B B B B B B B B B B B B A B B B B B B B B B A A B
1A_230979522                         A A A A A A A B A A A A B A A B A A A A B B A A B B A A A A A A A A A A A A B A A A A A A A A B A B A A A A A A A A A A A A B A A B A B A A A A A A A B A A B A B A A A B B A B B B A B B A A A A A A B A B A A A A A A A A A A B B A A B A A A A A B A B A B A B A A A A A B A B A B A B A B A A A A A A A A A A B A A A A A B B A A B B A B B B B B A B A B B A A B A A A B B A B B B B B B A B A B A B B A B B B B B B B A A A B B B B A B B A A B A A B B B B A A B A B B B B A B B B A B A B A A B A B B A A B A A B A B A B B A A A A A A A A A A A A A A A A A A A A A A A A A A A A A A A A A A A A A A A A B A A A A A A A A A A A A A A A A A A A A A A A A A A A A A A A A A A A A A A A A A A A A B A B A A A A A A A A A A A A A A A A A A A A A A A A A A A A A A B A A A A A A A A B A A A B A A B B A A A B B A A B B B B B B B B A B A B B B A B B A B B A B B A B A A B B B A B B B B B B B B A B B A B B A B A A A A A B A A A A B A B B A A B B A B A B B A A B B A A A A A B A B A B A B B A B A A A A B A A A A B A A A A A A B A A A B A A A A A A A A A A A A B A A A A A A B A B A A A A A A A B A A A A A A A A A B A A A B B A A A A A A A B B A B B A A B A A B A B A A A A A A A A A B A A A A A A A A A A A A A B A A A A A B B A B A A B A A A A B A A B B A B B A A A A B B A B A A A A A A A A B A A A A A B A A B A A A A A B A A A A A A A A A A A A A A A A A A A A A A B A A A A A B A B A A A A A A A B A A A A A B A A A A A B A A A A A A A A A A A A A A B A A A A A A A A A A A A A A A A A A A A A A A A A A A A A A A A A A A A A A A A A A A A B A A A A B A A B A A B A A A A A A A A A A A A A A A A A A A A A A A A A A A A A A A A A A A A A A A A A B A A A A A A A A A A A B A A A A A A A A A A A A A A B B B A A A
1A_234387730                         A A A A A A A B A A A A B A A B A A A A B B A A B B A A A A A A A A A A A A B A A A A A A A A B A B A A A A A A A A A A A A B A A B A B A A A A A A A B A A B A B A A A B B A B B B A B B A A A A A A B A B A A A A A A A A A A B B A A B A A A A A B A B A B A B A A A A A B A B A B A B A B A A A A A A A A A A B A A A A A B B A A B B A B B B B B A B A B B A A B A A A B B A B B B B B B A B A B A B B A B B B B B B B A A A B B B B A B B A A B A A B B B B A A B A B B B B A B B B A B A B A A B A B B A A B A A B A B A B B A A A A A A A A A A A A A A A A A A A A A A A A A A A A A A A A A A A A A A A A B A A A A A A A A A A A A A A A A A A A A A A A A A A A A A A A A A A A A A A A B B B B B B B B B B B B B B B B B B B B B B B B B B B B B B B B B B B B B B B B B B B B B B B B B B B B B B B B B B B B A A A B A A B A A A A A A A B A A A A A A A A A B A A B A A A A A A A A B A A A A A A A A A B A A A A A A A A B A A A A B A B B A A B B A B A B B A A B B A A A A A B A B A B A B B A B A A A A B A A A A B A A A A A A B A A A B A A A A A A A A A A A A B A A A A A A B A B A A A A A A A B A A A A A A A A A B A A A B B A A A A A A A B B A B B A A B A A B A B A A A A A A A A A B A A A A A A A A A A A A A B A A A A A B B A B A A B A A A A B A A B B A B B A A A A B B A B A A A A A A A A B A A A A A A A A A A A A A A A A A A A A A A A A A A A A A A A A A A A A A A A A A A A A A A A A A A A A A A A A A A A A A A A A A A A A A A A A A A A A A A A A A A A A A A A A A A A A A A A A A A A A A A A A A A A A A A A A A A A A B A A A A A A A A B A A A A B A A B A A B A A A A A A A A A A A A A A B A A B A A A A A A A A A A A A A A A A A A A A A A A B A A A B A A A A A A A B A A A A A A A A B A A A A A B B B A A A
1A_16977089                          A A A A A A A B A A A A B A A B A A A A B B A A B B A A A A A A A A A A A A B A A A A A A A A B A B A A A A A A A A A A A A B A A B A B A A A A A A A B A A B A B A A A B B A B B B A B B A A A A A A B A B A A A A A A A A A A B B A A B A A A A A B A B A B A B A A A A A B A B A B A B A B A A A A A A A A A A B A A A A A B B A A B B A B B B B B A B A B B A A B A A A B B A B B B B B B A B A B A B B A B B B B B B B A A A B B B B A B B A A B A A B B B B A A B A B B B B A B B B A B A B A A B A B B A A B A A B A B A B B A A B A A A A A A A A A A A A A A A A B A A A B A A A A A A A A A A A A A A A A B A A A A A A A A A A A A A A A A B A A A A A A A A A A A A A A A A A A A A A A B B B B B B B B B B B B B B B B B B B B B B B B B B B B B B B B B B B B B B B B B B B B B B B B B B B B B B B B B B B B A A A B A A B A A A A A A A B A A A A A A A A A B A A B A A A A A A A A B A A A A A A A A A B A A A A A A A A A A A A A A A B A A A B A A B A A A A A A A A A A A A A A B A A A B A A B A A A A A A A A A A A A A A A A A A A A A A A A A A A A A A A A A B A A A A A A A A A A A A A A A A A A A A A A A A A A A A A A B B A A A A A A A B B A B B A A B A A B A B A A A A A A A A A B A A A A A A A A A A A A A B A A A A A B B A B A A B A A A A B A A B B A B B A A A A B B A B A A A A A A A A B A A A A A A A A A A A A A A A A A A A A A A A A A A A A A A A A A A A A A A A A A A A A A A A A A A A A A A A A A A A A A A A A A A A A A A A A A A A A A A A A A A A A A A A A A A A A A A A A A A A A A A A A A A A A A A A A A A A A B A A A A A A A A A A A A A A A A A A A A A A A A A A A A A A A A A A B A A B A A A A A A A A A A A A A A A A A A A A A A A A A A A B A A A A A A A B A A A A A A A A B A A A A A A A B A A A
1A_36274156                          A A A A A A A B A A A A B A A B A A A A B B A A B B A A A A A A A A A A A A B A A A A A A A A B A B A A A A A A A A A A A A B A A B A B A A A B B B B B B B B B B B B B B B B B B B B B B B B B B B B B B B B B A B B B B B B B B B B B B B B B B B B B B B B B B B B B B B B B B B B A B B B B B B B B B B B B B B B B B B B B B A A B B A A B A A A A A A A A A A B A A A A B A A A A A A A A A A A A A A A A B B A A A A A A A A A A B A A B A A A A A B A A B A A A A B A A A A A A B A B A A A A A A B A A A A A A A A B A A A A A B A A A A A A A A A A A A A A A A B A A A B A A A A A A A A A A A A A A A A B A A A A A A A A A A A A A A A A B A A A A A A A A A A A A A A A A A A A A A A B B B B B B B B B B B B B B B B B B B B B B B B B B B B B B B B B B B B B B B B B B B B B B B B B B B B B B B B B B B B A A A B A A B A A A A A A A B A A A A A A A A A B A A B A A A A A A A A B A A A A A A A A A B A A A A A A A A A A A B A B A B A A A B A A B A A A A A A A A B A A A A A B A A A B A A B A A A A A A A A A A A A A B B A A A A A A B A A A A A A A A A A A B A A A B A A A A A A A A B A A A A B A A A A A A A A A A A A A B A A A A A A A B B A B B A A B A A B A B A A A A A A A A A A A A A A A A A A A A A A A B A A A A A B B A B A A B A A A A B A A B B A B A A A A A A B A B A A A A A A A A B A A A A A A A A A A A A A A A A A A A A A A A A A A A A A A A A A A A A A A A A A A A A A A A A A A A A A A A A A A A A A A A A A A A A A A A A A A A A A A A A A A A A A A A A A A A A A A A A A A A A A A A A A A A B B A B A A A A A B A A A A A A A A A A A A A B A A A A A A A A A A A A B A A A A A A A B A A B A A A A A B A A A A A A B A B A A A A A A A A B A B A B A A A A A A A A A A A A B A A A B A A A B A A B A A B A
1A_164569564                         A A A A A A A B A A A A B A A B A A A A B B A A B B A A A A A A A A A A A A B A A A A A A A A B A B A A A A A A A A A A A A B A A B A B A A A B B B B B B B B B B B B B B B B B B B B B B B B B B B B B B B B B A B B B B B B B B B B B B B B B B B B B B B B B B B B B B B B B B B B A B B B B B B B B B B B B B B B B B B B B B A A B B B A B A B B B B B B B B B B B A B B B B B B B B B B B B B B A B B B B B B B B B A B A B B A B B A B B B B B A A B B A B B A B B B B B B B B A B B B B A A B A B B A B A B A A B A B B B B A A B A A A A A A A A A A A A A A A A B A A A B A A A A A A A A A A A A A A A A B A A A A A A A A A A A A A A A A B A A A A A A A A A A A A A A A A A A A A A A B B B B B B B B B B B B B B B B B B B B B B B B B B B B B B B B B B B B B B B B B B B B B B B B B B B B B B B B B B B B A A A B A A B A A A A A A A B A A A A A A A A A B A A B A A A A A A A A B A A A A A A A A A B A A A A A A A A A A A B A B A B A A A B A A B A A A A A A A A B A A A A A B A A A B A A B A A A A A A A A A A A A A B B A A A A A A B A A A A A A A A A A A B A A A B A A A A A A A A B A A A A B A A A A A A A A A A A B B B B B B B B B B B B B B B B B B B B B B B B B B B B B B B B B B B B B B B B B B B B B B B B B B B B B B B B B B B B B B B B B B B B B B B B B B B B B B B B B B B B B B B B B B B B B A A A A A A A A A A A A A A A A A A A A A A A A A A A A A A A A A A A A A A A A A A A A A A A A A A A A A A A A A A A A A A A A A A A A A A A A A A A A A A A A A A A A A A A A A A A A A A A A A B B B B B B B B B B B B B B B B B B B B B B B B B B B B B B B B A B B B B B B B B B B B B B B B A B B B B B B B B A B B B B B B B B B B A B B B B B B B B B B B B B B B B B B B B B B B A B B B B B B B B B B B B B B B B
1A_10754357                          A A A A A A A B A A A A B A A B A A A A B B A A B B A A A A A A A A A A A A B A A A A A A A A B A B A A A A A A A A A A A A B A A B A B A A A B B B B B B B B B B B B B B B B B B B B B B B B B B B B B B B B B A B B B B B B B B B B B B B B B B B B B B B B B B B B B B B B B B B B A B B B B B B B B B B B B B B B B B B B B B A A B B B A B A B B B B B B B B B B B A B B B B B B B B B B B B B B A B B B B B B B B B A B A B B A B B A B B B B B A A B B A B B A B B B B B B B B A B B B B A A B A B B A B A B A A B A B B B B A A B A A A A A A A A A A A A A A A A B A A A B A A A A A A A A A A A A A A A A B A A A A A A A A A A A A A A A A B A A A A A A A A A A A A A A A A A A A A A A B B B B B B B B B B B B B B B B B B B B B B B B B B B B B B B B B B B B B B B B B B B B B B B B B B B B B B B B B B B B A A A B A A B A A A A A A A B A A A A A A A A A B A A B A A A A A A A A B A A A A A A A A A B A A A A A A A A A A A B A B A B A A A B A A B A A A A A A A A B A A A A A B A A A B A A B A A A A A A A A A A A A A B B A A A A A A B A A A A A A A A A A A B A A A B A A A A A A A A B A A A A B A A A A A A A A A A A B B B B B B B B B B B B B B B B B B B B B B B B B B B B B B B B B B B B B B B B B B B B B B B B B B B B B B B B B B B B B B B B B B B B B B B B B B B B B B B B B B B B B B B B B B B B B A A A A A A A A A A A A A A A A A A A A A A A A A A A A A A A A A A A A A A A A A A A A A A A A A A A A A A A A A A A A A A A A A A A A A A A A A A A A A A A A A A A A A A A A A A A A A A A A A B B B B B B B B B B B B B B B B B B B B B B B B B B B B B B B B A B B B B B B B B B B B B B B B A B B B B B B B B A B B B B B B B B B B A B B B B B B B B B B B B B B B B B B B B B B B A B B B B B B B B B B B B B B B B
1A_3483791                           A A A A A A A B A A A A B A A B A A A A B B A A B B A A A A A A A A A A A A B A A A A A A A A B A B A A A A A A A A A A A A B A A B A B A A A B B B B B B B B B B B B B B B B B B B B B B B B B B B B B B B B B A B B B B B B B B B B B B B B B B B B B B B B B B B B B B B B B B B B A B B B B B B B B B B B B B B B B B B B B B A A B B B A B A B B B B B B B B B B B A B B B B B B B B B B B B B B A B B B B B B B B B A B A B B A B B A B B B B B A A B B A B B A B B B B B B B B A B B B B A A B A B B A B A B A A B A B B B B A A B A A A A A A A A A A A A A A A A B A A A B A A A A A A A A A A A A A A A A B A A A A A A A A A A A A A A A A B A A A A A A A A A A A A A A A A A A A A A A B B B B B B B B B B B B B B B B B B B B B B B B B B B B B B B B B B B B B B B B B B B B B B B B B B B B B B B B B B B B A A A B A A B A A A A A A A B A A A A A A A A A B A A B A A A A A A A A B A A A A A A A A A B A A A A A A A A A A A B A B A B A A A B A A B A A A A A A A A B A A A A A B A A A B A A B A A A A A A A A A A A A A B B A A A A A A B A A A A A A A A A A A B A A A B A A A A A A A A B A A A A B A A A A A A A A A A A B B B B B B B B B B B B B B B B B B B B B B B B B B B B B B B B B B B B B B B B B B B B B B B B B B B B B B B B B B B B B B B B B B B B B B B B B B B B B B B B B B B B B B B B B B B B B A A A A A A A A A A A A A A A A A A A A A A A A A A A A A A A A A A A A A A A A A A A A A A A A A A A A A A A A A A A A A A A A A A A A A A A A A A A A A A A A A A A A A A A A A A A A A A A A A B B B B B B B B B B B B B B B B B B B B B B B B B B B B B B B B A B B B B B B B B B B B B B B B A B B B B B B B B A B B B B B B B B B B A B B B B B B B B B B B B B B B B B B B B B B B A B B B B B B B B B B B B B B B B
1A_18427326                          A A A A A A A B A A A A B A A B A A A A B B A A B B A A A A A A A A A A A A B A A A A A A A A B A B A A A A A A A A A A A A B A A B A B A A A B B B B B B B B B B B B B B B B B B B B B B B B B B B B B B B B B A B B B B B B B B B B B B B B B B B B B B B B B B B B B B B B B B B B A B B B B B B B B B B B B B B B B B B B B B A A B B B A B A B B B B B B B B B B B A B B B B B B B B B B B B B B A B B B B B B B B B A B A B B A B B A B B B B B A A B B A B B A B B B B B B B B A B B B B A A B A B B A B A B A A B A B B B B A A B A A A A A A A A A A A A A A A A B A A A B A A A A A A A A A A A A A A A A B A A A A A A A A A A A A A A A A B A A A A A A A A A A A A A A A A A A A A A A B B B B B B B B B B B B B B B B B B B B B B B B B B B B B B B B B B B B B B B B B B B B B B B B B B B B B B B B B B B B A A A B A A B A A A A A A A B A A A A A A A A A B A A B A A A A A A A A B A A A A A A A A A B A A A A A A A A A A A B A B A B A A A B A A B A A A A A A A A B A A A A A B A A A B A A B A A A A A A A A A A A A A B B A A A A A A B A A A A A A A A A A A B A A A B A A A A A A A A B A A A A B A A A A A A A A A A A A A A B A A A A A A A A A A A A A B B A A B A A A A B A B B A A A A A A A A A B B A B A A A A A A A B A A B A A A A B A A A A A A A A B A A A A A A A A B B A A A A A A A A A A A A A A B A A A A A A A A A A A A A A A A A A A A A A A A A A A A A A A A A A A A A A A A A A A A A A A A A A A A A A A A A A A A A A A A A A A A A A A A A A A A A A A A A A A A A A A A A A A A A A A A A B B B B B B B B B B B B B B B B B B B B B B B B B B B B B B B B A B B B B B B B B B B B B B B B A B B B B B B B B A B B B B B B B B B B A B B B B B B B B B B B B B B B B B B B B B B B A B B B B B B B B B B B B B B B B
1A_18427322                          A A A A A A A B A A A A B A A B A A A A B B A A B B A A A A A A A A A A A A B A A A A A A A A B A B A A A A A A A A A A A A B A A B A B A A A B B B B B B B B B B B B B B B B B B B B B B B B B B B B B B B B B A B B B B B B B B B B B B B B B B B B B B B B B B B B B B B B B B B B A B B B B B B B B B B B B B B B B B B B B B A A B B B A B A B B B B B B B B B B B A B B B B B B B B B B B B B B A B B B B B B B B B A B A B B A B B A B B B B B A A B B A B B A B B B B B B B B A B B B B A A B A B B A B A B A A B A B B B B A A B B A A A B A A A A A B A A A A A B A A A B A A A A A A A A A A A A A A A A B A A A A A A A A A A A A A A A A B A A A A A A A A A A A A A A A A A A A A A A B B B B B B B B B B B B B B B B B B B B B B B B B B B B B B B B B B B B B B B B B B B B B B B B B B B B B B B B B B B B A A A B A A B A A A A A A A B A A A A A A A A A B A A B A A A A A A A A B A A A A A A A A A B A A A A A A A A A A A B A B A A A A A A A A A A A A A A A A A B A A A A A A A A A A A A B A A A A A A A A A A A A A B B A A A A A A B A A A A A A A A A A A A A A A B A A A A A A A A B A A A A B A A A A A A A A A A A B A B B A A B B A B B A B B B B A B B B A B B B A B B A B B B B B B B B B A A B B B B B B B B B B B B B B B B A B A B B A B B B B A B B B A A B B B B B B B B B B B B B B B B B A B A B B A A A A A A A A A A A A A A A A A A A A A A A A A A A A A A A A A A A A A A A A A A A A A A A A A A A A A A A A A A A A A A A A A A A A A A A A A A A A A A A A A A A A A A A A A A A A A A A A A B B B B B B B B B B B B B B B B B B B B B B B B B B B B B B B B A B B B B B B B B B B B B B B B A B B B B B B B B A B B B B B B B B B B A B B B B B B B B B B B B B B B B B B B B B B B A B B B B B B B B B B B B B B B B
1A_11448602                          A A A A A A A B A A A A B A A B A A A A B B A A B B A A A A A A A A A A A A B A A A A A A A A B A B A A A A A A A A A A A A B A A B A B A A A B B B B B B B B B B B B B B B B B B B B B B B B B B B B B B B B B A B B B B B B B B B B B B B B B B B B B B B B B B B B B B B B B B B B A B B B B B B B B B B B B B B B B B B B B B A A B B B A B A B B B B B B B B B B B A B B B B B B B B B B B B B B A B B B B B B B B B A B A B B A B B A B B B B B A A B B A B B A B B B B B B B B A B B B B A A B A B B A B A B A A B A B B B B B A B B B A B B B B A B A B B B B B B B B A B B B B B A B B B A B B B B B B B B B A B B B B B B A A B B B B A B B B B B B B A B B B B B B B B B B B B B B B B B B B B B B B B B B B B B B B B B B B B B B B B B B B B B B B B B B B B B B B B B B A B B B B B B B B B B B B B B B B B B A A A B A A B A A A A A A A B A A A A A A A A A B A A B A A A A A A A A B A A A A A A A A A B A A A A B B A A B B B B B B B B B A B A A B B B B B A A B A B B B B B B B B B A B B B B B B B A A B A B B B A A A A B B B B A B B B B B B B B B B B B B A B A B B B B B B B B B B B B B A B B A B A B B B B B B B B B B B A B B A A B B A B B A B B B B A B B B A B B B A B B A B B B B B B B B B A A B B B B B B B B B B B B B B B B A B A B B A B B B B A B B B A A B B B B B B B B B B B B B B B B B A B A B B A A A A A A A A A A A A A A A A A A A A A A A A A A A A A A A A A A A A A A A A A A A A A A A A A A A A A A A A A A A A A A A A A A A A A A A A A A A A A A A A A A A A A A A A A A A A A A A A A B B B B B B B B B B B B B B B B B B B B B B B B B B B B B B B B A B B B B B B B B B B B B B B B A B B B B B B B B A B B B B B B B B B B A B B B B B B B B B B B B B B B B B B B B B B B A B B B B B B B B B B B B B B B B
1A_230556195                         A A A A A A A B A A A A B A A B A A A A B B A A B B A A A A A A A A A A A A B A A A A A A A A B A B A A A A A A A A A A A A B A A B A B A A A B B B B B B B B B B B B B B B B B B B B B B B B B B B B B B B B B A B B B B B B B B B B B B B B B B B B B B B B B B B B B B B B B B B B A B B B B B B B B B B B B B B B B B B B B B A A B B B A B A B B B B B B B B B B B A B B B B B B B B B B B B B B A B B B B B B B B B A B A B B A B B A B B B B B A A B B A B B A B B B B B B B B A B B B B A A B A B B A B A B A A B A B B B B B A B B B A B B B B A B A B B B B B B B B A B B B B B A B B B A B B B B B B B B B A B B B B B B A A B B B B A B B B B B B B A B B B B B B B B B B B B B B B B B B B B B B B B B B B B B B B B B B B B B B B B B B B B B B B B B B B B B B B B B B A B B B B B B B B B B B B B B B B B B A A A B A A B A A A A A A A B A A A A A A A A A B A A B A A A A A A A A B A A A A A A A A A B A A A A B B A A B B B B B B B B B A B A A B B B B B A A B A B B B B B B B B B A B B B B B B B A A B A B B B A A A A B B B B A B B B B B B B B B B B B B A B A B B B B B B B B B B B B B A B B A B A B B B B B B B B B B B A B B A A B B A B B A B B B B A B B B A B B B A B B A B B B B B B B B B A A B B B B B B B B B B B B B B B B A B A B B A B B B B A B B B A A B B B B B B B B B B B B B B B B B A B A B B A A A A A A A A A A A A A A A A A A A A A A A A A A A A A A A A A A A A A A A A A A A A A A A A A A A A A A A A A A A A A A A A A A A A A A A A A A A A A A A A A A A A A A A A A A A A A A A A A B B B B B B B B B B B B B B B B B B B B B B B B B B B B B B B B A B B B B B B B B B B B B B B B A B B B B B B B B A B B B B B B B B B B A B B B B B B B B B B B B B B B B B B B B B B B A B B B B B B B B B B B B B B B B
1A_4199203                           A A A A A A A A A A A B B A A A A A A A B A A A B A A A A A B A B B A A A B B A A A A A A A B B A B A A A A B A A A A A B A B A A B A B B A A A A A B A B A A B A A A A B B A B A B B A A A B A A B B A A A A A A A A A A A A B B A B B B A A B B A B B A B B A A B B A A A A B A A A A A B B A B A A B A A B A B A B B A A A B B A A A A A B A A A A A B A B A A A A A A A A B A B B A A A B A B A B A B B A B B A B A B A A A B A B A A A A B A A B B B B B A A B A B A B A A A A B A B A A A A A A B A A B A A A A A B A B B B B A A A B A A B A B B A A A B A B A B A A B A B A B B A B A A A A A A A A A B A A A A A B B A A A A A B A B A A A A B A A A B A B B A A A B A A B A A A B A A B B B A A A B B B A A A A A A A B A B A B A A A B A A B B A A B A A A B B B B A A A B A A A B A A B B A B B A A A B A A B B A A A A A A B A A A A A A A B A A A A A B A A A A A A A A A A A A A A A B A A A A A A A A A A A A A A B B A A B B B B B B A B B A B B B B A B B B A A A B A A B B B A B A B A B B A A A B B B A A A B B B B B A A B B A A B A B B A B B B A B B B A B A A A A B B B B A B B B B A A B A B A A B B B B B A A B A B B A B A B A A A B B A B B A B B B B A B B B A B B B A B B A B B B B B B B B B A A A B B A B B B B B B B B B B A B A B A B B A B B B B A B B B A A B B B B B B B B B B B B B B B B B A B A B B A A A A A A B A A A A A A A A A A A A B A A A B A B A A B B A A A A A A A B A A A B A B A A A A A A A B A A A B A A B B B A A A A B A A A B A B A A A A B B A A B A A B A A A A B A A B B B B A B B B A A A A B B B A B B A A A A A A B B A B B A A B B B A A A B A A B B B A B B A A B A B B A A A A A B A B B B A A B B B B B B B A A B A B A B A A A A A B B A A A A B A B B B A B B B A B B A B B A B B A B A B B A A A
1A_230556198                         A A A A A A A A A A A B A A B A A A A A B A A A A A A A B A B A B B A A A B A B A A A A A A B B A B A A A A B A A A B A B A A A A A A B B A A A A A A A A A A A A A A A A A A A A A A A A A A A A A A A A A A A A A A A A A A A A A A A A A A A A A A A A A A A A A A A A A A A A A A A A A A A A A A A A A A A A A A A A A A A A B A B B B B B B B B B B B B B B B B B A B B B B B B B B B B B B B B B B B B B B B B B B A B B B A B B B B B B B B B B B B B A B B B B B A B B B B B B B B B B B B B B B B B B B B B A B B B B B B A A A A A A A A A A A A A A A A A A A A A A A A A B A B A A A A A A A A A A A A A A A A A A A A A A A A A A A A A A A A A A A A A A A A A A A A A A A B A A B A A A A A A A A A A A A A A A A A A A A A A A A A A B A A A B A A A A A A A A A A A A A A A A A A A A A A A A A A A A A A A A A A A A A A A A A A A A B B A A A A B B A A A A A A A A A B A A A A A A B A A A A A A A A A B A A B A A A B B B B B B A B B A A B B B A A B B B A A B A A A B B A B A B A A B A A A A B B A A A B B B B B B A B B A A B A B A A A B B A B B B A B A A A A B B B A A B B B B A A B B B A A B B B A B A A B A B B A B A B A A A B B A B B A B B B B A B B B A B B B A B B A B B B B B B B B B A A A B B A B B B B B B B B B B A B A B A B B A B B B B A B B B A A B B B B B B B B B B B B B B B B B A B A B B A A B B A A B A A A B A B B B B A A A B A A A B A B A B B B A A A A B A B B A A A B B B B A A A A A A B A A A B B B B B B A B A B B A A A B A B A A A A B B A A B B B B B A A B B A A B B B B A B A A A A A A A A A A A A A A A A A A B A A A A A A A A B A A A A A A B A A A A A A A B A A A A A A A A A A B A A A A A A A A A A A A A A A B A B A A A A A A B A A A A A A B A B A A A A A A B A A A A A A A A A B A A A A
1A_36367221                          A A A A A A A A A A A B A A B A A A A A B A A A A A A A B A B A B B A A A B A B A A A A A A B B A B A A A A B A A A B A B A A A A A A B B A A A A A A A A A A A A A A A A A A A A A A A A A A A A A A A A A A A A A A A A A A A A A A A A A A A A A A A A A A A A A A A A A A A A A A A A A A A A A A A A A A A A A A A A A A A A B A B B B B B B B B B B B B B B B B B A B B B B B B B B B B B B B B B B B B B B B B B B A B B B A B B B B B B B B B B B B B A B B B B B A B B B B B B B B B B B B B B B B B B B B B A B B B B B B A A A A A A A A A A A A A A A A A A A A A A A A A B A B A A A A A A A A A A A A A A A A A A A A A A A A A A A A A A A A A A A A A A A A A A A A A A A B A A B A A A A A A A A A A A A A A A A A A A A A A A A A A B A A A B A A A A A A A A A A A A A A A A A A A A A A A A A A A A A A A A A A A A A A A A A A A A B B A A A A B B A A A A A A A A A B A A A A A A B A A A A A A A A A B A A B A A A B B B B B B A B B A A B B B A A B B B A A B A A A B B A B A B A A B A A A A B B A A A B B B B B B A B B A A B A B A A A B B A B B B A B A A A A B B B A A B B B B A A B B B A A B B B A B A A B A B B A A A A A A A A B A A B A A A A A A A A A A A A A A A A A A A A A A A A A A A A A A A A B A A A A A A A A A A B A A A B A A A A A B A A A B A A A A B A A A A B A A A B A A A A A A A A A A A A B B A A B A A A B A B B B B A A A B A A A B A B A B B B A A A A B A B B A A A B B B B A A A A A A B A A A B B B B B B A B A B B A A A B A B A A A A B B A A B B B B B A A B B A A B B B B A B A A A A A A A A A A A A A A A A A A B A A A A A A A A B A A A A A A B A A A A A A A B A A A A A A A A A A B A A A A A A A A A A A A A A A B A B A A A A A A B A A A A A A B A B A A A A A A B A A A A A A A A A B A A A A
1A_232017664                         A A A A A A A A A A A B A A B A A A A A B A A A A A A A B A B A B B A A A B A B A A A A A A B B A B A A A A B A A A B A B A A A A A A B B A A A A A A A A B A A A A B A A A A A A A A A A A A A A A A A A A A A A A A A A A A A A A A A A A A A A A A A A A A A A A A A A A A A A A A A A A A A A A A A A A A A A A B A A A A A A B A B B B B B B B B B B B B B B B B B A B B B B B B B B B B A B B B B B B B B B B B B B A B B B A B B A B B B A B B B B B B A B B B B B A B B B B B B B B B B B B B B B B B B B B B A B B B B B B A A A A A A A A A A A A A A A A A A A A A A A A A B A B A A A A A A A A A A A A A A A A A A A A A A A A A A A A A A A A A A A A A A A A A A A A A A A B A A B A A A A A A A A A A A A A A A A A A A A A A A A A A B A A A B A A A A A A A A A A A A A A A A A A A A A A A A A A A A A A A A A A A A A A A A A A A A B B A A A A B B A A A A A A A A A B A A A A A A B A A A A A A A A A B A A B A A A B B B B B B A B B A A B B B A A B B B A A B A A A B B A B A B A A B A A A A B B A A A B B B B B B A B B A A B A B A A A B B A B B B A B A A A A B B B A A B B B B A A B B B A A B B B A B A A B A B B A B B B B B B B B B B B A B B B B B B A A B B B B B B B B B B B B B B B A B B A B B B B B B B A B B B A B B A B B B B B B B B B B B B A B B B B B B B B B B B B B B B B B B B B B B B B A B A A B B A A B A A A B A B B B B A A A B A A A B A B A B B B A A A A B A B B A A A B B B B A A A A A A B A A A B B B B B B A B A B B A A A B A B A A A A B B A A B B B B B A A B B A A B B B B A B A A A A A A A A A A A A A A A A A A B A A A A A A A A B A A A A A A B A A A A A A A B A A A A A A A A A A B A A A A A A A A A A A A A A A B A B A A A A A A B A A A A A A B A B A A A A A A B A A A A A A A A A B A A A A
1A_228540376                         A A A A A A A A A A A B A A B A A A A A B A A A A A A A B A B A B B A A A B A B A A A A A A B B A B A A A A B A A A B A B A A A A A A B B A A A A A A A A B A A A A B A A A A A A A A A A A A A A A A A A A A A A A A A A A A A A A A A A A A A A A A A A A A A A A A A A A A A A A A A A A A A A A A A A A A A A A B A A A A A A B A B B B B B B B B B B B B B B B B B A B B B B B B B B B B A B B B B B B B B B B B B B A B B B A B B A B B B A B B B B B B A B B B B B A B B B B B B B B B B B B B B B B B B B B B A B B B B B B A A A A A A A A A A A A A A A A A A A A A A A A A B A B A A A A A A A A A A A A A A A A A A A A A A A A A A A A A A A A A A A A A A A A A A A A A A A B A A B A A A A A A A A A A A A A A A A A A A A A A A A A A B A A A B A A A A A A A A A A A A A A A A A A A A A A A A A A A A A A A A A A A A A A A A A A A A B B A A A A B B A A A A A A A A A B A A A A A A B A A A A A A A A A B A A B A A A B B B B B B A B B A A B B B A A B B B A A B A A A B B A B A B A A B A A A A B B A A A B B B B B B A B B A A B A B A A A B B A B B B A B A A A A B B B A A B B B B A A B B B A A B B B A B A A B A B B A B A A A B A A A A A A A A A A A B A A A A A A A A A A B A A A A A A A A A A A B B A A A A A A A B B A A A A A A B A A A A A A A A A A B B A A A A A A A A B A A A A A A A B A B A B A A A A A B B A A B A A A B A B B B B A A A B A A A B A B A B B B A A A A B A B B A A A B B B B A A A A A A B A A A B B B B B B A B A B B A A A B A B A A A A B B A A B B B B B A A B B A A B B B B A B A A A A A A A A A A A A A A A A A A B A A A A A A A A B A A A A A A B A A A A A A A B A A A A A A A A A A B A A A A A A A A A A A A A A A B A B A A A A A A B A A A A A A B A B A A A A A A B A A A A A A A A A B A A A A
1A_91827893                          A A A A A A A A A A A B A A B A A A A A B A A A A A A A B A B A B B A A A B A B A A A A A A B B A B A A A A B A A A B A B A A A A A A B B A A A A A A A A B A A A A B A A A A A A A A A A A A A A A A A A A A A A A A A A A A A A A A A A A A A A A A A A A A A A A A A A A A A A A A A A A A A A A A A A A A A A A B A A A A A A B A B B B B B B B B B B B B B B B B B A B B B B B B B B B B A B B B B B B B B B B B B B A B B B A B B A B B B A B B B B B B A B B B B B A B B B B B B B B B B B B B B B B B B B B B A B B B B B B A A A A A A A A A A A A A A A A A A A A A A A A A B A B A A A A A A A A A A A A A A A A A A A A A A A A A A A A A A A A A A A A A A A A A A A A A A A B A A B A B B B B B B A A B A B A B A A A A A A B A A A A A B B B A B B A B A A A B A B A A A A A B A B B A B A A A A A A A B A A A A A A A A A A A A A A A A B B A A A A B B A A A A A A A A A B A A A A A A B A A A A A A A A A B A A B A A A B B B B B B A B B A A B B B A A B B B A A B A A A B B A B A B A A B A A A A B B A A A B B B B B B A B B A A B A B A A A B B A B B B A B A A A A B B B A A B B B B A A B B B A A B B B A B A A B A B B A A A A A A A A A A A A A A A A A A A A A A A A A A A A B A A A A A A A A A A A A A A A A A A A A B A A A A A A A A A A A A A A A A A A A A A A A A A A A A A A A A A A A A A A A A B A A A A A B B A A B A A A B A B B B B A A A B A A A B A B A B B B A A A A B A B B A A A B B B B A A A A A A B A A A B B B B B B A B A B B A A A B A B A A A A B B A A B B B B B A A B B A A B B B B A B A A A A A A A A A A A A A A A A A A B A A A A A A A A B A A A A A A B A A A A A A A B A A A A A A A A A A B A A A A A A A A A A A A A A A B A B A A A A A A B A A A A A A B A B A A A A A A B A A A A A A A A A B A A A A
1A_4576818                           A A A A A A A A A A A B A A B A A A A A B A A A A A A A B A B A B B A A A B A B A A A A A A B B A B A A A A B A A A B A B A A A A A A B B A A A A A A A A B A A A A B A A A A A A A A A A A A A A A A A A A A A A A A A A A A A A A A A A A A A A A A A A A A A A A A A A A A A A A A A A A A A A A A A A A A A A A B A A A A A A B A B B B B B B B B B B B B B B B B B A B B B B B B B B B B A B B B B B B B B B B B B B A B B B A B B A B B B A B B B B B B A B B B B B A B B B B B B B B B B B B B B B B B B B B B A B B B B B B A A A A A A A A A A A A A A A A A A A A A A A A A B A B A A A A A A A A A A A A A A A A A A A A A A A A A A A A A A A A A A A A A A A A A A A A A A A B A A B A B B B B B B A A B A B A B A A A A A A B A A A A A B B B A B B A B A A A B A B A A A A A B A B B A B A A A A A A A B A A B B B B B B B B B A B B B B B B B B B A B B A B B B B B B B B B B B A B B B B B B A B B B B B B B B B B A A A B B B B B B A B B A A B B B A A B B B A A B A A A B B A B A B A A B A A A A B B A A A B B B B B B A B B A A B A B A A A B B A B B B A B A A A A B B B A A B B B B A A B B B A A B B B A B A A B A B B A A A A A A A A A A A A A A A A A A A A A A A A A A A A B A A A A A A A A A A A A A A A A A A A A B A A A A A A A A A A A A A A A A A A A A A A A A A A A A A A A A A A A A A A A A B A A A A A B B A A B A A A B A B B B B A A A B A A A B A B A B B B A A A A B A B B A A A B B B B A A A A A A B A A A B B B B B B A B A B B A A A B A B A A A A B B A A B B B B B A A B B A A B B B B A B A A A A A A A A A A A A A A A A A A B A A A A A A A A B A A A A A A B A A A A A A A B A A A A A A A A A A B A A A A A A A A A A A A A A A B A B A A A A A A B A A A A A A B A B A A A A A A B A A A A A A A A A B A A A A
1A_7997986                           A A A A A A A A A A A B A A B A A A A A B A A A A A A A B A B A B B A A A B A B A A A A A A B B A B A A A A B A A A B A B A A A A A A B B A A A A A A A A B A A A A B A A A A A A A A A A A A A A A A A A A A A A A A A A A A A A A A A A A A A A A A A A A A A A A A A A A A A A A A A A A A A A A A A A A A A A A B A A A A A A B A B B B B B B B B B B B B B B B B B A B B B B B B B B B B A B B B B B B B B B B B B B A B B B A B B A B B B A B B B B B B A B B B B B A B B B B B B B B B B B B B B B B B B B B B A B B B B B B A A A A A A A A A A A A A A A A A A A A A A A A A B A B A A A A A A A A A A A A A A A A A A A A A A A A A A A A A A A A A A A A A A A A A A A A A A A B A A B A B B B B B B A A B A B A B A A A A A A B A A A A A B B B A B B A B A A A B A B A A A A A B A B B A B A A A A A A A B A A B B B B B B B B B A B B B B B B B B B A B B A B B B B B B B B B B B A B B B B B B A B B B B B B B B B B A A A B B B B B B A B B A A B B B A A B B B A A B A A A B B A B A B A A B A A A A B B A A A B B B B B B A B B A A B A B A A A B B A B B B A B A A A A B B B A A B B B B A A B B B A A B B B A B A A B A B B A A A A A A A A A A A A A A A A A A A A A A A A A A A A B A A A A A A A A A A A A A A A A A A A A B A A A A A A A A A A A A A A A A A A A A A A A A A A A A A A A A A A A A A A A A B A A A A A B B A A B A A A B A B B B B A A A B A A A B A B A B B B A A A A B A B B A A A B B B B A A A A A A B A A A B B B B B B A B A B B A A A B A B A A A A B B A A B B B B B A A B B A A B B B B A B A A A A A A A A A A A A A A A A A A B A A A A A A A A B A A A A A A B A A A A A A A B A A A A A A A A A A B A A A A A A A A A A A A A A A B A B A A A A A A B A A A A A A B A B A A A A A A B A A A A A A A A A B A A A A
1A_245298259                         A A A A A A A A A B A A A A A A A A A A A B A A A A A A A A A A B A B A A A A A A A A A A A A A A A A A A A A A A A A A A A A A A A A A B A A A A A A A A A A A A A A A A A A A A A A A A A A A A A A A A A A A A A A A A A A A A A A A A A A A A A A A A A A A A A A A A A A A A A A A A A A A A A A A A A A A A A A A A A A A A A A A B A B B A A A A B A A B A A A A A A A A A A A A A A A A B A A A A A A B A A A A A A A B A A A B A A A A A A A A A A A A A A A A A A A A A A A B B B A A A A A A A B A B A B B A A A A A B A A A A A A A A A A A A A A A A A A A A A A A A A A A A A A A A A A A A A A A A A A A A A A A A A A A A A A A A A A A A A A A A A A A A A A A A A A A A A A A A A A A A A A A A A A A A A A A A A A A A A A A A A A A A A A A A A A A A A A A A A A A A A A A A A A A A A A A A A A A A A A A A A A A A A A A A A B A A A A A A A A A A A A A A A A A B A A A A A A A A A A A B A A A A A A A A A A A A A A A A A A A A A A A A A A A A A A A A A A A A A A A A A A A A A A A A A A A A A A A A A A A B A A A A A A A A A A A A A A A A A A A A A A A A A A A A A A A A A A A A A A A A A A A A A A A A A A A A A A A A A A A A A A A A A A A A A A A A A A A A A A A A A A A A A A A A A A A A A A A A A A A A A A A A A A A A A A A A A A A A A A A A A A A A A A A A A A A A A A A A A A A A A A A A A A A A A A A A A A A A A A A A A A A A A A A A A A A A A A A A A A A A A A A A A A A A A A A A A A A A A A A A A A A A A A A A A A A A A A A A A A A A A A A A A A A A A A A A A A A A A A A A A A A A A A A A A A A A A A A A A A A A A A A A A A A A A A A A A A A A A A A A A A A A B A A A A A A A A A A A A A A A A A A A A A A A A A A A A A A A A A A A A A A A A A A A A A A A A A A A A A A A A A A A A A A A A A A
1A_207863960                         A A A A A A A A A B A A A A A A A A A A A B A A A A A A A A A A B A B A A A A A A A A A A A A A A A A A A A A A A A A A A A A A A A A A B A A A A A A A A A A A A A A A A A A A A A A A A A A A A A A A A A A A A A A A A A A A A A A A A A A A A A A A A A A A A A A A A A A A A A A A A A A A A A A A A A A A A A A A A A A A A A A A B A B B A A A A B A A B A A A A A A A A A A A A A A A A B A A A A A A B A A A A A A A B A A A B A A A A A A A A A A A A A A A A A A A A A A A B B B A A A A A A A B A B A B B A A A A A B A A A A A A A A A A A A A A A A A A A A A A A A A A A A A A A A A A A A A A A A A A A A A A A A A A A A A A A A A A A A A A A A A A A A A A A A A A A A A A A A A A A A A A A A A A A A A A A A A A A A A A A A A A A A A A A A A A A A A A A A A A A A A A A A A A A A A A A A A A A A A A A A A A A A A A A A A B A A A A A A A A A A A A A A A A A B A A A A A A A A A A A B A A A A A A A A A A A A A A A A A A A A A A A A A A A A A A A A A A A A A A A A A A A A A A A A A A A A A A A A A A A B A A A A A A A A A A A A A A A A A A A A A A A A A A A A A A A A A A A A A A A A A A A A A A A A A A A A A A A A A A A A A A A A A A A A A A A A A A A A A A A A A A A A A A A A A A A A A A A A A A A A A A A A A A A A A A A A A A A A A A A A A A A A A A A A A A A A A A A A A A A A A A A A A A A A A A A A A A A A A A A A A A A A A A A A A A A A A A A A A A A A A A A A A A A A A A A A A A A A A A A A A A A A A A A A A A A A A A A A A A A A A A A A A A A A A A A A A A A A A A A A A A A A A A A A A A A A A A A A A A A A A A A A A A A A A A A A A A A A A A A A A A A A B A A A A A A A A A A A A A A A A A A A A A A A A A A A A A A A A A A A A A A A A A A A A A A A A A A A A A A A A A A A A A A A A A A
1A_89545674                          A A A A A A A A A B A A A A A A A A A B A B A A A A A B A A A A B A B B A A A A A A A B A A B A B A A A A A A A A A A A A A A B A A A A B A A A A A A A A A A A A A A A A A A A A A A A A A A A A A A A A A A A A A A A A A A A A A A A A A A A A A A A A A A A A A A A A A A A A A A A A A A A A A A A A A A A A A A A A A A A A A A A B A B B A A A A B A A B A A A A A A A A A A A A A A A A B A A A A A A B A A A A A A A B A A A B A A A A A A A A A A A A A A A A A A A A A A A B B B A A A A A A A B A B A B B A A A A A B A A A A A A A A A A A A A A A A A A A A A A A A A A A A A A A A A A A A A A A A A A A A A A A A A A A A A A A A A A A A A A A A A A A A A A A A A A A A A A A A A A A A A A A A A A A A A A A A A A A A A A A A A A A A A A A A A A A A A A A A A A A A A A A A A A A A A A A A A A A A A A A A A A A A A A A A A B A A A A A A A A A A A A A A A A A B A A A A A A A A A A A B A A A A A A A A A A A A A A A A A B A A A A A A A A A A A A A A A A A A A A A A A A A A A A A A A A A A A A A A A A A B A A A A A A A A A A A A A A A A A A A A A A A A A A A A A A A A A A A A A A B A A A A A A A A A A A A A A A A A A A A A A A A A A A A A A A A A A A A A A A A A A A A A A A A A A A A A A A A A A A A A A A A A A A A A A A A A A A A A A A A A A A A A A A A A A A A A A A A A A A A A A A A A A A A A A A A A A A A A A A A A A A A A A A A A A A A A A A A A A A A A A A A A A A A A A A A A A A A A A A A A A A A A A A A A A A A A A A A A A A A A A A A A A A A A A A A A A B A A A B A A A A A A A A A A A A A A A A A A A A A A A A A A A A A A A A A A A A A A A A A A A A A A B A A A A A A A A A A A A A A A A A A A A A A A A A A A A A A A A A A A A A A A A A A A A A A A A A A A A A A A A A A A A A A A A A A
1A_99024913                          A A A A A A A A A B A A A A A A A A A B A B A A A A A B A A A A B A B B A A A A A A A B A A B A B A A A A A A A A A A A A A A B A A A A B A A A A A A A A A A A A A A A A A A A A A A A A A A A A A A A A A A A A A A A A A A A A A A A A A A A A A A A A A A A A A A A A A A A A A A A A A A A A A A A A A A A A A A A A A A A A A A A B A B B A A A A B A A B A A A A A A A A A A A A A A A A B A A A A A A B A A A A A A A B A A A B A A A A A A A A A A A A A A A A A A A A A A A B B B A A A A A A A B A B A B B A A A A A B A A A A A A A A A A A A A A A A A A A A A A A A A A A A A A A A A A A A A A A A A A A A A A A A A A A A A A A A A A A A A A A A A A A A A A A A A A A A A A A A A A A A A A A A A A A A A A A A A A A A A A A A A A A A A A A A A A A A A A A A A A A A A A A A A A A A A A A A A A A A A A A A A A A A A A A A A B A A A A A A A A A A A A A A A A A B A A A A A A A A A A A B A A A A A A A A A A A A A A A A A B A A A A A A A A A A A A A A A A A A A A A A A A A A A A A A A A A A A A A A A A A B A A A A A A A A A A A A A A A A A A A A A A A A A A A A A A A A A A A A A A B A A A A A A A A A A A A A A A A A A A A A A A A A A A A A A A A A A A A A A A A A A A A A A A A A A A A A A A A A A A A A A A A A A A A A A A A A A A A A A A A A A A A A A A A A A A A A A A A A A A A A A A A A A A A A A A A A A A A A A A A A A A A A A A A A A A A A A A A A A A A A A A A A A A A A A A A A A A A A A A A A A A A A A A A A A A A A A A A A A A A A A A A A A A A A A A A A A B A A A B A A A A A A A A A A A A A A A A A A A A A A A A A A A A A A A A A A A A A A A A A A A A A A B A A A A A A A A A A A A A A A A A A A A A A A A A A A A A A A A A A A A A A A A A A A A A A A A A A A A A A A A A A A A A A A A A A
1A_100255950                         A A A A A A A A A B A A A A A A A A A B A B A A A A A B A A A A B A B B A A A A A A A B A A B A B A A A A A A A A A A A A A A B A A A A B A A A A A A A A A A A A A A A A A A A A A A A A A A A A A A A A A A A A A A A A A A A A A A A A A A A A A A A A A A A A A A A A A A A A A A A A A A A A A A A A A A A A A A A A A A A A A A A B A B B A A A A B A A B A A A A A A A A A A A A A A A A B A A A A A A B A A A A A A A B A A A B A A A A A A A A A A A A A A A A A A A A A A A B B B A A A A A A A B A B A B B A A A A A B A A A A A A A A A A A A A A A A A A A A A A A A A A A A A A A A A A A A A A A A A A A A A A A A A A A A A A A A A A A A A A A A A A A A A A A A A A A A A A A A A A A A A A A A A A A A A A A A A A A A A A A A A A A A A A A A A A A A A A A A A A A A A A A A A A A A A A A A A A A A A A A A A A A A A A A A A B A A A A A A A A A A A A A A A A A B A A A A A A A A A A A B A A A A A A A A A B A A A A B A A B A A A A A A A A B A A A A A A A A B A A A A A A A B A A A A A B A A B A A A A A A B A A B A A A A A A A B A A A A A A A A A B A A A A A A A A A A A A A A A A A B A A A A A A A A A A B A A A A A A A A A A A A A A A A A A A A A A A A A A A A A A A A A A A A A A A A A A A A A A A A A A A A A A A A A A A A A A A A A A A A A A A A A A A A A A A A A A A A A A A A A A A A A A A A A A A A A A A A A A A A A A A A A A A A A A A A A A A A A A A A A A A A A A A A A A A A A A A A A A A A A A A A A A A A A A A A A A A A A A A A A A A A A A A A A A A A A A A B A A A B A A A A A A A A A A A A A A A A A A A A A A A A A A A A A A A A A A A A A A A A A A A A A A B A A A A A A A A A A A A A A A A A A A A A A A A A A A A A A A A A A A A A A A A A A A A A A A A A A A A A A A A A A A A A A A A A A
1A_91941542                          A A A A A A A A A B A A A A A A A A A B A B A A A A A B A A A A B A B B A A A A A A A B A A B A B A A A A A A A A A A A A A A B A A A A B A A A A A A A A A A A A A A A A A A A A A A A A A A A A A A A A A A A A A A A A A A A A A A A A A A A A A A A A A A A A A A A A A A A A A A A A A A A A A A A A A A A A A A A A A A A A A A A B A B B A A A A B A A B A A A A A A A A A A A A A A A A B A A A A A A B A A A A A A A B A A A B A A A A A A A A A A A A A A A A A A A A A A A B B B A A A A A A A B A B A B B A A A A A B A A A A A A A A A A A A A A A A A A A A A A A A A A A A A A A A A A A A A A A A A A A A A A A A A A A A A A A A A A A A A A A A A A A A A A A A A A A A A A A A A A A A A A A A A A A A A A A A A A A A A A A A A A A A A A A A A A A A A A A A A A A A A A A A A A A A A A A A A A A A A A A A A A A A A A A A A B A A A A A A A A A A A A A A A A A B A A A A A A A A A A A B A A A A A A A A B B B A B A B A B B B B B B B A B A B B B B B B B B B B B B B B B B B B B B A B A B B B B B B B B B B B B B B B B B B B A B B B B B A B B A B A B B A A B B B B A B B B B B B A B B B B B B B A B B B B B B B B A A A A A A A A A A A A A A A A A A A A A A A A A A A A A A A A A A A A A A A A A A A A A A A A A A A A A A A A A A A A A A A A A A A A A A A A A A A A A A A A A A A A A A A A A A A A A B A A A A A A A A B A A A A A A B A A A A A A A A B A A A A A A A A B A A A A B A A A A A A B A A A A A A A A B A A A A A B A A B A A A A A A A A A B A A A A B A A A B A B A A B B A A B A A A A A A A A A A A A A A A A A A A A A A A A A A A A A A A A A A A A A A A A A A A A A A B A A A A A A A A A A A A A A A A A A A A A A A A A A A A A A A A A A A A A A A A A A A A A A A A A A A A A A A A A A A A A A A A A A
1A_100604509                         B B B B B B B B B B B B B B B B B B B B B B B B B B B B B B B B B B B B B B B B A B B B B B B B B B B B B B B B B B B B B B B B B B B B B B B A A A A A A A A A A A A A A A A A A A A A A A A A A A A A A A A A A A A A A A A A A A A A A A A A A A A A A A A A A A A A A A A A A A A A A A A A A A A A A A A A A A A A A A A A A A A A B A B B A A A A B A A B A A A A A A A A A A A A A A A A B A A A A A A B A A A A A A A B A A A B A A A A A A A A A A A A A A A A A A A A A A A B B B A A A A A A A B A B A B B A A A A A B A A A A A A A A A A A A A A A A A A A A A A A A A A A A A A A A A A A A A A A A A A A A A A A A A A A A A A A A A A A A A A A A A A A A A A A A A A A A A A A A A A A A A A A A A A A A A A A A A A A A A A A A A A A A A A A A A A A A A A A A A A A A A A A A A A A A A A A A A A A A A A A A A A A A A A A A A B A A A A A A A A A A A A A A A A A B A A A A A A A A A A A B A A A A A A A A B B B A B A B A B B B B B B B A B A B B B B B B B B B B B B B B B B B B B B A B A B B B B B B B B B B B B B B B B B B B A B B B B B A B B A B A B B A A B B B B A B B B B B B A B B B B B B B A B B B B B B B B A A A A A A A A A A A A A A A A A A A A A A A A A A A A A A A A A A A A A A A A A A A A A A A A A A A A A A A A A A A A A A A A A A A A A A A A A A A A A A A A A A A A A A A A A A A A A B B B A B B B B A B B B A A B B B B B B B A B A B B B A B B B A B B B B B B B B B B B B B B B B B B B B B B B B B B B B A B B B B B B B B B B A B B B A B B B B B B B B B B B B B B B A B B B B B A A A A A A A A A A A A A A A A A A A A A A A A A A A A A A A A A A A A A A A A A A B A A A A A A A A A A A A A A A A A A A A A A A A A A A A A A A A A A A A A A A A A A A A A A A A A A A A A A A A A A A A A A A A A A
1A_100604525                         B B B B B B B B B B B B B B B B B B B B B B B B B B B B B B B B B B B B B B B B A B B B B B B B B B B B B B B B B B B B B B B B B B B B B B B A A A A A A A A A A A A A A A A A A A A A A A A A A A A A A A A A A A A A A A A A A A A A A A A A A A A A A A A A A A A A A A A A A A A A A A A A A A A A A A A A A A A A A A A A A A A A B A B B A A A A B A A B A A A A A A A A A A A A A A A A B A A A A A A B A A A A A A A B A A A B A A A A A A A A A A A A A A A A A A A A A A A B B B A A A A A A A B A B A B B A A A A A B A A A A A A A A A A A A A A A A A A A A A A A A A A A A A A A A A A A A A A A A A A A A A A A A A A A A A A A A A A A A A A A A A A A A A A A A A A A A A A A A A A A A A A A A A A A A A A A A A A A A A A A A A A A A A A A A A A A A A A A A A A A A A A A A A A A A A A A A A A A A A A A A A A A A A A A A A B A A A A A A A A A A A A A A A A A B A A A A A A A A A A A B A A A A A A A A B B B A B A B A B B B B B B B A B A B B B B B B B B B B B B B B B B B B B B A B A B B B B B B B B B B B B B B B B B B B A B B B B B A B B A B A B B A A B B B B A B B B B B B A B B B B B B B A B B B B B B B B A A A A A A A A A A A A A A A A A A A A A A A A A A A A A A A A A A A A A A A A A A A A A A A A A A A A A A A A A A A A A A A A A A A A A A A A A A A A A A A A A A A A A A A A A A A A A B B B A B B B B A B B B A A B B B B B B B A B A B B B A B B B A B B B B B B B B B B B B B B B B B B B B B B B B B B B B A B B B B B B B B B B A B B B A B B B B B B B B B B B B B B B A B B B B B A A A A A A A A A A A A A A A A A A A A A A A A A A A A A A A A A A A A A A A A A A B A A A A A A A A A A A A A A A A A A A A A A A A A A A A A A A A A A A A A A A A A A A A A A A A A A A A A A A A A A A A A A A A A A
1A_100604503                         B B B B B B B B B B B B B B B B B B B B B B B B B B B B B B B B B B B B B B B B A B B B B B B B B B B B B B B B B B B B B B B B B B B B B B B A A A A A A A A A A A A A A A A A A A A A A A A A A A A A A A A A A A A A A A A A A A A A A A A A A A A A A A A A A A A A A A A A A A A A A A A A A A A A A A A A A A A A A A A A A A A A B A B B A A A A B A A B A A A A A A A A A A A A A A A A B A A A A A A B A A A A A A A B A A A B A A A A A A A A A A A A A A A A A A A A A A A B B B A A A A A A A B A B A B B A A A A A B A A A A A A A A A A A A A A A A A A A A A A A A A A A A A A A A A A A A A A A A A A A A A A A A A A A A A A A A A A A A A A A A A A A A A A A A A A A A A A A A A A A A A A A A A A A A A A A A A A A A A A A A A A A A A A A A A A A A A A A A A A A A A A A A A A A A A A A A A A A A A A A A A A A A A A A A A B A A A A A A A A A A A A A A A A A B A A A A A A A A A A A B A A A A A A A A B B B A B A B A B B B B B B B A B A B B B B B B B B B B B B B B B B B B B B A B A B B B B B B B B B B B B B B B B B B B A B B B B B A B B A B A B B A A B B B B A B B B B B B A B B B B B B B A B B B B B B B B A A A A A A A A A A A A A A A A A A A A A A A A A A A A A A A A A A A A A A A A A A A A A A A A A A A A A A A A A A A A A A A A A A A A A A A A A A A A A A A A A A A A A A A A A A A A A B B B A B B B B A B B B A A B B B B B B B A B A B B B A B B B A B B B B B B B B B B B B B B B B B B B B B B B B B B B B A B B B B B B B B B B A B B B A B B B B B B B B B B B B B B B A B B B B B A A A A A A A A A A A A A A A A A A A A A A A A A A A A A A A A A A A A A A A A A A B A A A A A A A A A A A A A A A A A A A A A A A A A A A A A A A A A A A A A A A A A A A A A A A A A A A A A A A A A A A A A A A A A A
1A_60126790                          B B B B B B B B B B B B B B B B B B B B B B B B B B B B B B B B B B B B B B B B A B B B B B B B B B B B B B B B B B B B B B B B B B B B B B B A A A A A A A A A A A A A A A A A A A A A A A A A A A A A A A A A A A A A A A A A A A A A A A A A A A A A A A A A A A A A A A A A A A A A A A A A A A A A A A A A A A A A A A A A A A A A B A B B A A A A B A A B A A A A A A A A A A A A A A A A B A A A A A A B A A A A A A A B A A A B A A A A A A A A A A A A A A A A A A A A A A A B B B A A A A A A A B A B A B B A A A A A B A A A A A A A A A A A A A A A A A A A A A A A A A A A A A A A A A A A A A A A A A A A A A A A A A A A A A A A A A A A A A A A A A A A A A A A A A A A A A A A A A A A A A A A A A A A A A A A A A A A A A A A A A A A A A A A A A A A A A A A A A A A A A A A A A A A A A A A A A A A A A A A A A A A A A A A A A B A A A A A A A A A A A A A A A A A B A A A A A A A A A A A B A A A A A A A A B B B A B A B A B B B B B B B A B A B B B B B B B B B B B B B B B B B B B B A B A B B B B B B B B B B B B B B B B B B B A B B B B B A B B A B A B B A A B B B B A B B B B B B A B B B B B B B A B B B B B B B B A A A A A A A A A A A A A A A A A A A A A A A A A A A A A A A A A A A A A A A A A A A A A A A A A A A A A A A A A A A A A A A A A A A A A A A A A A A A A A A A A A A A A A A A A A A A A A A A A B A A A A B B B A A A A B A B A A A B B A A A A A A A A A A B A A A A A A B A A A B A A A A A A A A A A A A A A A A A B B A A B B A B A A B B A A A A A A A A B B A A A B B B A A A A A A A A A A A A A A A A A A A A A A A A A A A A A A A A A A A A A A A A A A A A A A A A B A A A A A A A A A A A A A A A A A A A A A A A A A A A A A A A A A A A A A A A A A A A A A A A A A A A A A A A A A A A A A A A A A A
1A_218163643                         B B B B B B B B B B B B B B B B B B B B B B B B B B B B B B B B B B B B B B B B A B B B B B B B B B B B B B B B B B B B B B B B B B B B B B B A A A A A A A A A A A A A A A A A A A A A A A A A A A A A A A A A A A A A A A A A A A A A A A A A A A A A A A A A A A A A A A A A A A A A A A A A A A A A A A A A A A A A A A A A A A A A B A B B A A A A B A A B A A A A A A A A A A A A A A A A B A A A A A A B A A A A A A A B A A A B A A A A A A A A A A A A A A A A A A A A A A A B B B A A A A A A A B A B A B B A A A A A B A A A A A A A A A A A A A A A A A A A A A A A A A A A A A A A A A A A A A A A A A A A A A A A A A A A A A A A A A A A A A A A A A A A A A A A A A A A A A A A A A A A A A A A A A A A A A A A A A A A A A A A A A A A A A A A A A A A A A A A A A A A A A A A A A A A A A A A A A A A A A A A A A A A A A A A A A B A A A A A A A A A A A A A A A A A B A A A A A A A A A A A B A A A A A A A A B B B A B A B A B B B B B B B A B A B B B B B B B B B B B B B B B B B B B B A B A B B B B B B B B B B B B B B B B B B B A B B B B B A B B A B A B B A A B B B B A B B B B B B A B B B B B B B A B B B B B B B B A A A A A A A A A A A A A A A A A A A A A A A A A A A A A A A A A A A A A A A A A A A A A A A A A A A A A A A A A A A A A A A A A A A A A A A A A A A A A A A A A A A A A A A A A A A A A B B B B B B B B B B B B B B B B B B B B B B B B B A B A B B B B B B B B B B B B B B B B B B B B A B B B B B B B B B B B B B B B B B B B B B B B B B B B B B B A B B B B B B B B B B B B B B A A A A A A A A A A A A A A A A A A A A A A A A A A A A A A A A A A A A A A A A A A A A A B A A A A A A A A A A A A A A A A A A A A A A A A A A A A A A A A A A A A A A A A A A A A A A A A A A A A A A A A A A A A A A A A A A
1A_223005121                         B B B B B B B B B B B B B B B B B B B B B B B B B B B B B B B B B B B B B B B B A B B B B B B B B B B B B B B B B B B B B B B B B B B B B B B A A A A A A A A A A A A A A A A A A A A A A A A A A A A A A A A A A A A A A A A A A A A A A A A A A A A A A A A A A A A A A A A A A A A A A A A A A A A A A A A A A A A A A A A A A A A A B A B B A A A A B A A B A A A A A A A A A A A A A A A A B A A A A A A B A A A A A A A B A A A B A A A A A A A A A A A A A A A A A A A A A A A B B B A A A A A A A B A B A B B A A A A A B A A A A A A A A A A A A A A A A A A A A A A A A A A A A A A A A A A A A A A A A A A A A A A A A A A A A A A A A A A A A A A A A A A A A A A A A A A A A A A A A A A A A A A A A A A A A A A A A A A A A A A A A A A A A A A A A A A A A A A A A A A A A A A A A A A A A A A A A A A A A A A A A A A A A A A A A A B A A A A A A A A A A A A A A A A A B A A A A A A A A A A A B A A A A A A A A B B A A A A A A A B B B A A A A B A A A A A A A A A A A A A A A A B A A A A A B A B A A A A A B A A A A A A A B A A A A A A A A B A A A A A A A A A A A A A A A A B A A A A A A A A A A A A A A A A A A A A A A A A A A A A A A A A A A A A A A A A A A A A A A A A A A A A A A A A A A A A A A A A A A A A A A A A A A A A A A A A A A A A A A A A A A A A A A A A A A A A A A A A A A A A A A A A A A A A A B A A A A A A A A A A B A A A A A A A A B A A A A A A A A B A A A A A A A A A A B A B A A A A A A A A A A A A A A A A A A B A A A A B A A B A A A A A A A A A A A A A A A A B A A A B A A A A A A A A A A A A A A A A A A A A A A A A A A A A A A A A A A A A A A A A A A A A A A B A A A A A A A A A A A A A A A A A A A A A A A A A A A A A A A A A A A A A A A A A A A A A A A A A A A A A A A A A A A A A A A A A A
1A_79880278                          A A A A A A B A B A A A A A A A A A A A B A A A A A A A A B A A A B A A A A A A A A A A A B A B A A A A A A A A A A A A A A A A A A B A A A A A A A A A A A A A A A A A A A A A A A A A A A A A A A A A A A A A A A A A A A A A A A A A A A A A A A A A A A A A A A A A A A A A A A A A A A A A A A A A A A A A A A A A A A A A A A A A B A B B A A A A B A A B A A A A A A A A A A A A A A A A B A A A A A A B A A A A A A A B A A A B A A A A A A A A A A A A A A A A A A A A A A A B B B A A A A A A A B A B A B B A A A A A B A A A A A A A A A A A A A A A A A A A A A A A A A A A A A A A A A A A A A A A A A A A A A A A A A A A A A A A A A A A A A A A A A A A A A A A A A A A A A A A A A A A A A A A A A A A A A A A A A A A A A A A A A A A A A A A A A A A A A A A A A A A A A A A A A A A A A A A A A A A A A A A A A A A A A A A A A A A A A A A A A A A A A A A A A A A B A A A A A A A A A A A B A A A A A A A A A A A A A A A A A B A A A A A A A A A A A A A A A A A A A A A A A A A A A A A A A A A A A A A A A A A A A A A A A A A A A A A A A A A A A A A A A A A A A A A A A B A A A A A A A A A A A A A A A A A A A A A A A A A A A A A A A A A A A A A A A A A A A A A A A A A A A A A A A A A A A A A A A A A A A A A A A A A A A A A A A A A A A A A A A A A A A A A A A A A A A A A A A A A A A A A A A A A A A A A A A A A A A A A A A A A A A A A A A A A B A A A A A A A A A A A A A A A A A A A A A A A A A A A A A A A A A A A A A A A A A A A A A A A A A A A A A A A A A A A A A A A A A A A A A A A A A A A A A A A A A A A A A A A A A A A A A A A A A A A A A A A A A A A A A A A A A A A A B A A A A A A A A A A A A A A A A A A A A A A A A A A A A A A A A A A A A A A A A A A A A A A A A A A A A A A A A A A A A A A A A A A
1A_58749572                          A A A A A A B A B A A A A A A A A A A A B A A A A A A A A B A A A B A A A A A A A A A A A B A B A A A A A A A A A A A A A A A A A A B A A A A A A A A A A A A A A A A A A A A A A A A A A A A A A A A A A A A A A A A A A A A A A A A A A A A A A A A A A A A A A A A A A A A A A A A A A A A A A A A A A A A A A A A A A A A A A A A A B A B B A A A A B A A B A A A A A A A A A A A A A A A A B A A A A A A B A A A A A A A B A A A B A A A A A A A A A A A A A A A A A A A A A A A B B B A A A A A A A B A B A B B A A A A A B A A A A A A A A A A A A A A A A A A A A A A A A A A A A A A A A A A A A A A A A A A A A A A A A A A A A A A A A A A A A A A A A A A A A A A A A A A A A A A A A A A A A A A A A A A A A A A A A A A A A A A A A A A A A A A A A A A A A A A A A A A A A A A A A A A A A A A A A A A A A A A A A A A A A A A A A A A A A A A A A A A A A A A A A A A A B A A A A A A A A A A A B A A A A A A A A A A A A A A A A A B A A A A A A A A A A A A A A A A A A A A A A A A A A A A A A A A A A A A A A A A A A A A A A A A A A A A A A A A A A A A A A A A A A A A A A A B A A A A A A A A A A A A A A A A A A A A A A A A A A A A A A A A A A A A A A A A A A A A A A A A A A A A A A A A A A A A A A A A A A A A A A A A A A A A A A A A A A A A A A A A A A A A A A A A A A A A A A A A A A A A A A A A A A A A A A A A A A A A A A A A A A A A A A A A A B A A A A A A A A A A A A A A A A A A A A A A A A A A A A A A A A A A A A A A A A A A A A A A A A A A A A A A A A A A A A A A A A A A A A A A A A A A A A A A A A A A A A A A A A A A A A A A A A A A A A A A A A A A A A A A A A A A A A B A A A A A A A A A A A A A A A A A A A A A A A A A A A A A A A A A A A A A A A A A A A A A A A A A A A A A A A A A A A A A A A A A A
1A_52226844                          A A A A A A B A B A A A A A A A A A A A B A A A A A A A A B A A A B A A A A A A A A A A A B A B A A A A A A A A A A A A A A A A A A B A A A A A A A A A A A A A A A A A A A A A A A A A A A A A A A A A A A A A A A A A A A A A A A A A A A A A A A A A A A A A A A A A A A A A A A A A A A A A A A A A A A A A A A A A A A A A A A A A B A B B A A A A B A A B A A A A A A A A A A A A A A A A B A A A A A A B A A A A A A A B A A A B A A A A A A A A A A A A A A A A A A A A A A A B B B A A A A A A A B A B A B B A A A A A B A A A A A A A A A A A A A A A A A A A A A A A A A A A A A A A A A A A A A A A A A A A A A A A A A A A A A A A A A A A A A A A A A A A A A A A A A A A A A A A A A A A A A A A A A A A A A A A A A A A A A A A A A A A A A A A A A A A A A A A A A A A A A A A A A A A A A A A A A A A A A A A A A A A A A A A A A A A A A A A A A A A A A A A A A A A B A A A A A A A A A A A B A A A A A A A A A A A A A A A A A B A A A A A A A A A A A A A A A A A A A A A A A A A A A A A A A A A A A A A A A A A A A A A A A A A A A A A A A A A A A A A A A A A A A A A A A B A A A A A A A A A A A A A A A A A A A A A A A A A A A A A A A A A A A A A A A A A A A A A A A A A A A A A A A A A A A A A A A A A A A A A A A A A A A A A A A A A A A A A A A A A A A A A A A A A A A A A A A A A A A A A A A A A A A A A A A A A A A A A A A A A A A A A A A A A B A A A A A A A A A A A A A A A A A A A A A A A A A A A A A A A A A A A A A A A A A A A A A A A A A A A A A A A A A A A A A A A A A A A A A A A A A A A A A A A A A A A A A A A A A A A A A A A A A A A A A A A A A A A A A A A A A A A A B A A A A A A A A A A A A A A A A A A A A A A A A A A A A A A A A A A A A A A A A A A A A A A A A A A A A A A A A A A A A A A A A A A
1A_244673548                         A B A A A A A A B B A A B A B A A A B A B A A A A B A A A B A B B B B A A A A A A A A A A A A B B A B A A B B A A B A A A B B A B A A A A B A A A B A A A B A B A A A B B A A A B B A A A B A B B B A A B B B B A B A A A A B A A A B A A A B A B A A A A A A A A A A A A A B A A A A A A B B A A A A A B A A A A A B B A B A A A B A B B B B B B B A B B A A B B A A B A B B A A B B A A A B A B B B A B B B B A A A A A B A B B B A B A A B B B B A B B B A A B A B A A A A B A A A B B B B B A B B B A B B A A B B A B A A B A A A A B A A A A A A A A A A A A A A A B A A A B A A A A A A A A A A A A A A A A A A A A A A A A A B A A A A A A A A A A A A A A A A A A A A A A A A A A A A A A A A A A A A A A A A A A A A A A A A A A A A A A A A A A A A A A A A A A A A A A A A A A A A A A A A A A A A A A A A A A B B A B B A B B B B B B B B B A B B B A B B B A B B B B B B B B A B B B B A B B B B B B B B A A B B A B B A A A B B A A A B A A A A A A B A B B A B B B B A A A A A A A A A B A A A B A B B A A A A B B B A A A A A A A A B B A A A A A B A B B B A A B B A B A B A B A A A B A B A A A A A A B B B B A A A A A B B B A A B A A A A A A A A A A A A A A A A A A A A A A A A A A A A A A A A A A A A A A B A A B A A A A A A A A A A A A A A A A A A A A A A A A A A A A A A A B A A A A A A A A A A A A A A A A A B A B A A A A A A A B A B B B B B A B A B A B A A A B B B A A B A A B A A A A A A A B A A B A B A A A B A A A B B B A A B A A A B A B A A A A B A B A A A A A A A B B A A A B B B A A B A A A A B A A A A A A A A A A A A A A A A A A A A A A A A A A A A A A A A A A A A A A A A A A B A A A A A A A A A A A A A A A A A A A A A A A A A A A A A A A A A A A A A A A A A A A A A A A A A A A A A A A B A A A A A A A A A A
1A_45089659                          B B A A A B A A B B A A B A B A B A B A B A A B A B A A A B A B B A B A A A A A B B A B B A A B B A B A A B B A A B A A A B B B B A A A B B B A A B B A B B B B A A B A A A A A B A B B A B A B A B B A B B A A B A B A A B A A B B B B A A A A A A A A A A A A A B B A B A B B B A B A B A B A B A A B A A A B A A B B A B A A A B A B A B B B B B B B B B A B B B A B A B B B A B B A A B B A B B B A B B B B A B B B A B B B B B A B A A B B B B A B B B B A B B B B A B B B A A B B B A B B B B B B B B B A B B B A B A A B A A A A A A A A A A A A A A A A A A A A B A A A B A A A A A A A A A A A A B A A A A A A A A A A A A B A A A A A A A A A A A A A A A A A A A A A A A A A A A A A A A A A A A A A A A A A A A A A A A A A A A A A A A A A A A A A A A A A A A A A A A A A A A A A A A A A A A A A A A A A A A B B B A B B A A A A A A A A A A B A B A A A A A A A B A A A A B B A A B A A A A B A A A B A B B B A A B B A A B B B B B B B B B A A B B B B B B B B B B B A B A B A A B A B A B B B A B B B B B B B B B B A B B A B B B B B B B B B B B A B B B A A B B A B A B B B B A A B B B A A A B B A B B B B A A A A B B B B A A B A A A B A A A A A B A A A A A A A A B A A A A A A A A A A A A A A A A A A A B A A B A A A A A A A A A A A A A A A A A A B A A A A A A A A A A A A B A A A A A A A A A A A A A A A A A B B B B B A A A B A B A B B B B B A B A B A A B B A B B B A A B A B B B B A A B A B B B A B B B A A B B B A A B B B A B B B A B B A B A A B B B A B A A B B A A A B B B B B B B B A B B B A B A B A A A A A A A A A A B A A A A A A A A A A A A A A A A A A A A A A A A A A A A A A A A A A A A A A A A A A A A A A A A A A A A A A A A A A A A A A A A A A A A A A A A A A A A A A A A A A A A A A A B A A A A A A A A A A
1A_6953380                           B B A A A B A A B B A A B A B A B A B A B A A B A B A A A B A B B A B A A A A A B B A B B A A B B A B A A B B A A B A A A B B B B A A A B B B A A B B A B B B B A A B A A A A A B A B B A B A B A B B A B B A A B A B A A B A A B B B B A A A A A A A A A A A A A B B A B A B B B A B A B A B A B A A B A A A B A A B B A B A A A B A B A B B B B B B B B B A B B B A B A B B B A B B A A B B A B B B A B B B B A B B B A B B B B B A B A A B B B B A B B B B A B B B B A B B B A A B B B A B B B B B B B B B A B B B A B A A B A A A A A A A A A A A A A A A A A A A A B A A A B A A A A A A A A A A A A B A A A A A A A A A A A A B A A A A A A A A A A A A A A A A A A A A A A A A A A A A A A A A A A A A A A A A A A A A A A A A A A A A A A A A A A A A A A A A A A A A A A A A A A A A A A A A A A A A A A A A A A A B B B B B B B A B A B A B B B B B B B A B A A B A A B B A B A B B B A B B B B B B A B B B B B B B B B B B A A B B B B B B B B B A A B B B B B B B B B B B A B A B A A B A B A B B B A B B B B B B B B B B A B B A B B B B B B B B B B B A B B B A A B B A B A B B B B A A B B B A A A B B A B B B B A A A A B B B B A A B A A A B A A A A A B A A A A A A A A B A A A A A A A A A A A A A A A A A A A B A A B A A A A A A A A A A A A A A A A A A B A A A A A A A A A A A A B A A A A A A A A A A A A A A A A A B B B B B A A A B A B A B B B B B A B A B A A B B A B B B A A B A B B B B A A B A B B B A B B B A A B B B A A B B B A B B B A B B A B A A B B B A B A A B B A A A B B B B B B B B A B B B A B A B A A A A A A A A A A B A A A A A A A A A A A A A A A A A A A A A A A A A A A A A A A A A A A A A A A A A A A A A A A A A A A A A A A A A A A A A A A A A A A A A A A A A A A A A A A A A A A A A A A B A A A A A A A A A A
1A_152446425                         B B A A A B A A B B A A B A B A B A B A B A A B A B A A A B A B B A B A A A A A B B A B B A A B B A B A A B B A A B A A A B B B B A A A B B B A A B B A B B B B A A B A A A A A B A B B A B A B A B B A B B A A B A B A A B A A B B B B A A A A A A A A A A A A A B B A B A B B B A B A B A B A B A A B A A A B A A B B A B A A A B A B A B B B B B B B B B A B B B A B A B B B A B B A A B B A B B B A B B B B A B B B A B B B B B A B A A B B B B A B B B B A B B B B A B B B A A B B B A B B B B B B B B B A B B B A B A A B A A A A A A A A A A A A A A A A A A A A B A A A B A A A A A A A A A A A A B A A A A A A A A A A A A B A A A A A A A A A A A A A A A A A A A A A A A A A A A A A A A A A A A A A A A A A A A A A A A A A A A A A A A A A A A A A A A A A A A A A A A A A A A A A A A A A A A A A A A A A A A A B A A A A A A A A A A A A A B A A A A A A A A A A A A A A A A A A A A A A A A A A A A A A A A A B A B B A A B B B B B B B B B B B B B B B B B B B B B B A B A B B A B A B A B B B B B B B B B B B B B B B B B A B B B B B B B B B B B A B B B A A B B B B B B B B B B B B B B A A B B B A B B B B B A B A B B B B B A B A A A B A A A A A B A A A A A A A A B A A A A A A A A A A A A A A A A A A A B A A B A A A A A A A A A A A A A A A A A A B A A A A A A A A A A A A B A A A A A A A A A A A A A A A A A B B B B B A A A B A B B B B B B B B B A B A A B B B B B B A A B A B B B B A B B B B B B A B B B A A B B B A A B B B B B B B A B B A B A A B B B A B A A B B A B A B B B B B B B B A B B B A B A B A A A A A A A A A A B A A A A A A A A A A A A A A A A A A A A A A A A A A A A A A A A A A A A A A A A A A A A A A A A A A A A A A A A A A A A A A A A A A A A A A A A A A A A A A A A A A A A A A A B A A A A A A A A A A
1A_176453587                         B B A A A B A A B B A A B A B A B A B A B A A B A B A A A B A B B A B A A A A A B B A B B A A B B A B A A B B A A B A A A B B B B A A A B B B A A B B A B B B B A A B A A A A A B A B B A B A B A B B A B B A A B A B A A B A A B B B B A A A A A A A A A A A A A B B A B A B B B A B A B A B A B A A B A A A B A A B B A B A A A B A B A B B B B B B B B B A B B B A B A B B B A B B A A B B A B B B A B B B B A B B B A B B B B B A B A A B B B B A B B B B A B B B B A B B B A A B B B A B B B B B B B B B A B B B A B A A B A A B B A B B A B A B B B A A A A B A B B B B B B B B B A B B B B B B B B B B A B B A A B B B B A A B B B B B A B A B B B B B A A B B A A B A B B A B B B B A A B B A A A A A A A A A A A A A A A A A A A A A A A A A A A A A A A A A A A A A A A A A A A A A A A A A A A A A A A A A A A A A B A A A A A A A A A A A A A B A A A A A A A A A A A A A A A A A A A A A A A A A A A A A A A A A B A B B A A B B B B B B B B B B B B B B B B B B B B B B A B A B B A B A B A B B B B B B B B B B B B B B B B B A B B B B B B B B B B B A B B B A A B B B B B B B B B B B B B B A A B B B A B B B B B A B A B B B B B A B A A A B A A A A A B A A A A A A A A B A A A A A A A A A A A A A A A A A A A B A A B A A A A A A A A A A A A A A A A A A B A A A A A A A A A A A A B A A A A A A A A A A A A A A A A A B B B B B A A A B A B B B B B B B B B A B A A B B B B B B A A B A B B B B A B B B B B A A B B B A A B B B A A B B B B B B B A B B A B A A B B B A B A A B B A B A B B B B B B B B A B B B A B A B A A A A A A A A A A B A A A A A A A A A A A A A A A A A A A A A A A A A A A A A A A A A A A A A A A A A A A A A A A A A A A A A A A A A A A A A A A A A A A A A A A A A A A A A A A A A A A A A A A B A A A A A A A A A A
1A_103242371                         B B A A A B A A B B A A B A B A B A B A B A A B A B A A A B A B B A B A A A A A B B A B B A A B B A B A A B B A A B A A A B B B B A A A B B B A A B B A B B B B A A B A A A A A B A B B A B A B A B B A B B A A B A B A A B A A B B B B A A A A A A A A A A A A A B B A B A B B B A B A B A B A B A A B A A A B A A B B A B A A A B A B A B B B B B B B B B A B B B A B A B B B A B B A A B B A B B B A B B B B A B B B A B B B B B A B A A B B B B A B B B B A B B B B A B B B A A B B B A B B B B B B B B B A B B B A B A A B A A B A A A A A A A A A B A A A A B A A A A B A A A A A A A A A B A A A A A A A A A A A A A B A A A A A B B A A A A A B A A A A A A B A A A A A A A A A A A A A A A A A A A A A A A A A A A A A A A A A A A A A A A A A A A A A A A A A A A A A A A A A A A A A A A A A A A A A A A A A A A A B A A A A A A A A A A A A A B A A A A A A A A A A A A A A A A A A A A A A A A A A A A A A A A A B A B B A A B B B B B B B B B B B B B B B B B B B B B B A B A B B A B A B A B B B B B B B B B B B B B B B B B A B B B B B B B B B B B A B B B A A B B B B B B B B B B B B B B A A B B B A B B B B B A B A B B B B B A B A A A B A A A A A B A A A A A A A A B A A A A A A A A A A A A A A A A A A A B A A B A A A A A A A A A A A A A A A A A A B A A A A A A A A A A A A B A A A A A A A A A A A A A A A A A A A A A B A A A A A A A A A A A A A A A A A A A A A A A A A A B A A A A A A A A A A A A A A A A A A A A A A A A A B A A A A A A A A A A A B B A A A A A A A A A A A B A B A A A A A A A A A A A B A A A A A A A A A A B A A A A A A A A A A A A A A A A A A A A A A A A A A A A A A A A A A A A A A A A A A A A A A A A A A A A A A A A A A A A A A A A A A A A A A A A A A A A A A A A A A A A A A A B A A A A A A A A A A
1A_140917958                         A A A A A A A A A B A A A A A A B A A A A A A A A A A A A B A B A A A A A A A A A B A A A A A A A A A A A A A A A A A A A A A A A A A A A A A A A B B A B B B B A A B A A A A A B A B B A B A B A B B A B B A A B A B A A B A A B B B B A A A A A A A A A A A A A B B A B A B B B A B A B A B A B A A B A A A B A A B B A B A A A B A B A B B B B B B B B B A B B B A B A B B B A B B A A B B A B B B A B B B B A B B B A B B B B B A B A A B B B B A B B B B A B B B B A B B B A A B B B A B B B B B B B B B A B B B A B A A B A A B A A A A A A A A A B A A A A B A A A A B A A A A A A A A A B A A A A A A A A A A A A A B A A A A A B B A A A A A B A A A A A A B A A A A A A A A A A A A A A A A A A A A A A A A A A A A A A A A A A A A A A A A A A A A A A A A A A A A A A A A A A A A A A A A A A A A A A A A A A A A B A A A A A A A A A A A A A B A A A A A A A A A A A A A A A A A A A A A A A A A A A A A A A A A B A A A A A A A A A A B A A B A A A A A A A B A A B A B A A A A A A B A A A A A A A A A A A A A B A A A A A A A A A A A B A A A A A B A A A A A A A A A A A A A A A A A A A A A A A A A A A A A A B A A A A B A A A A B A A A B A A A A A B A A A A A A A A B A A A A A A A A A A A A A A A A A A A B A A B A A A A A A A A A A A A A A A A A A B A A A A A A A A A A A A B A A A A A A A A A A A A A A A A A A A A A A A A A A A A A A A A A A A A A A A A A A A A A A A A B A A A A A A A A A A A A A A A A A A A A A A A A A B A A A A A A A A A A A A A A A A A A A A A A A A A A A A A A A A A A A A A A A A A A A A A A A A A B A A A A A A A A A A A A A A A A A A A A A A A A A A A A A A A A A A A A A A A A A A A A A A A A A A A A A A A A A A A A A A A A A A A A A A A A A A A A A A A A A A A A A A A B A A A A A A A A A A
1A_53256976                          A A A A A A A A A B A A A A A A B A A A A A A A A A A A A B A B A A A A A A A A A B A A A A A A A A A A A A A A A A A A A A A A A A A A A A A A A B B A B B B B A A B A A A A A B A B B A B A B A B B A B B A A B A B A A B A A B B B B A A A A A A A A A A A A A B B A B A B B B A B A B A B A B A A B A A A B A A B B A B A A A B A B A B B B B B B B B B A B B B A B A B B B A B B A A B B A B B B A B B B B A B B B A B B B B B A B A A B B B B A B B B B A B B B B A B B B A A B B B A B B B B B B B B B A B B B A B A A B A A B A A A A A A A A A B A A A A B A A A A B A A A A A A A A A B A A A A A A A A A A A A A B A A A A A B B A A A A A B A A A A A A B A A A A A A A A A A A A A A A A A A A A A A A A A A A A A A A A A A A A A A A A A A A A A A A A A A A A A A A A A A A A A A A A A A A A A A A A A A A A B A A A A A A A A A A A A A B A A A A A A A A A A A A A A A A A A A A A A A A A A A A A A A A A B A B B A B B A B B B B B B B B A B A B B B B B B B B B B B B A B B B B A B B B B A B B B B B B B B A B B B B B B A A B B B B B A B B B B B B A B B B B B B B B B A B B A B B B A A B A A B B B A B B B B B B B B B B B B A B B B B B B B B B B A B B B B B B B A B B B A B B B A B B B B B B A B A B B B B B B B B B B A B A B B B A A B B B B B B B B B B B B B B B A B B A B B B B B B A B B A B B B B B B A A A A A A A A A A A A A A A A A A A A A A A A A A A A A A A B A A A A A A A A A A A A A A A A A A A A A A A A A B A A A A A A A A A A A A A A A A A A A A A A A A A A A A A A A A A A A A A A A A A A A A A A A A A B A A A A A A A A A A A A A A A A A A A A A A A A A A A A A A A A A A A A A A A A A A A A A A A A A A A A A A A A A A A A A A A A A A A A A A A A A A A A A A A A A A A A A A A B A A A A A A A A A A
1A_214244842                         A A A A A A A A A B A A A A A A A A A A A A A A A A A A A A A B A A A A A A A A A B A A A A A A A A A A A A B A A A A A A A A A A A A A A A A A A A A A A A A A A A A A A A A A A A A A A A A A A A B A B B A A A A B A A B A A B A A A A A A A A A A A A A A A A A A A A A B A A A A A B A A A A A A B A A A A A A B A A B A A A A A A A B A B A A B A B B A B B A A B A A B B A B B A A A B A A A A A B B B A A B A A A A B B B B A A A A B B A B A A B B B A A B B B A B A A A A A A A A B A A A A A A A A A B B B A A A A B A A B A A A A A A A A A A A A A A A A A A A A A A A A A A A A A A A A A A A A A A A A A A A A A A A A A A B A A A A A A A A A A A A A A A A A A A A A A A A A A A A A A A A A A A A A A A A A A A A A B A A A A A A A A A A B A A A A A A A A A A A A A A A B A A A A A A A A A A A A A A A B B A B A B B A A A A A A B A B A B A A A A B A A A A A A A B B A B A B B A B B A B A B B A A A A B A B A A A A A A B B A A A B A A A A A A A A A A A A B A A B A A A A A A A B A A A A A A A B B A A A A A A A B A A A A B A A B A A A B B A A A A A B B B A A A A A A B A A A B B B A A B A A A A A A A A A B A A A B B B A B B B B B B B B B B B B B B B B B B A B B B A B B B A B B B B B B A B A B B B B B B B B B B A B A B B B A A B B B B B B B B B B B B B B B B B B A B B B B B B B B B A B B B B B B A A A A A B A A A A A A A A A A A A A A A A A A A A A B A A A B A A A A A A A A A A A A A A A A A A A A A A A A A A A A A A A A A A A A A A A A A A A A A A A A A A A A A A A A A A A A A A A A A A A A A A A A A A A B A A A A B A A A A A A A A A A A A A A A A A A A A A A A A A A A A A A A A A A A A A A A A A A A A A A A A A A A A A A A A A A A A A A A A A A A A A A A A A A A A A A A A A A A A A A A A A A A A A
1A_53257008                          A A A A A A A A A A A A A A A A A A A A A A A A A A A A A A A A A A A A A A A A A A A A A A A A A A A A A A B A A A A A A A A A A A A A A A A A A A A A A A A A A A A A A A A A A A A A A A A A A A A A A A A A A A A A A A A A A A A A A A A A A A A A A A A A A A A A A A A A A A A A A A A A A A A A A A A A A A A A A A A A A A A A A A A A A A B A B A A A A A A A A A A A A A A A A A B A A A A A A A A A A B A A A A A A A A A A A A B B A B A A A A A A A A A A A A A A A A A A A A A A A A A A A A A A A B A A A A A A A A A A A A A A A A A A A A A A A A A A A A A A A A A A A A A A A A A A A A A A A A A A A A A A A A A A A A A A A A A A A A A A A A A A A A A A A A A A A A A A A A A A A A A A A A A A A A A A A A A B A A A A B A A A A A B B A A A A B A A A A A A B A A B A A A A A A A A A A A A A A A B B A B A B B A B A B A A B B B A B B A A B B B A A A B A B B B B B B B B B B B A B B B B B B B B B B B B A B B A B B B A B B B B A B A B B B B B B B B B B B B A B B B B A B B B B A B B B B B B B B A B B B B B B A A B B B B B A B B B B B B A B B B B B B B B B A B B A B B B A A B A A B B B A B B B B B B B B B B B B A B B B B B B B B B B B B B B B B B B A B B B A B B B B B B B B B B A B A B B B B B B B B B B A B A B B B A A B B B B B B B B B B B B B B B B B B A B B B B B B B B B B B B B B B B A A A A A B A A A A A A A A A A A A A A A A A A A A A B A A A A A A A A A A A A A A A A A A A A A A A A A A A A A A A A A A A A A A A A A A B A A A A A A A A A A A A A A A A A A A A A A A A A A A A A A A A A A A A B A A A A B A A A A A A A A A A A A A A A A A A A A A A A A A A A A A A A A A A A A A A A A A A A A A A A A A A A A A A A A A A A A A A A A A A A A A A A A A A A A A A A A A A A A A A A A A A A A A
1A_246287501                         A A A A A A A A A A A A A A A A A A A A A A A A A A A A A A A A A A A A A A A A A A A A A A A A A A A A A A B A A A A A A A A A A A A A A A A A A A A A A A A A A A A A A A A A A A A A A A A A A A A A A A A A A A A A A A A A A A A A A A A A A A A A A A A A A A A A A A A A A A A A A A A A A A A A A A A A A A A A A A A A A A A A A A A A A A B A B A A A A A A A A A A A A A A A A A B A A A A A A A A A A B A A A A A A A A A A A A B B A B A A A A A A A A A A A A A A A A A A A A A A A A A A A A A A A B A A A A A A A A A A A A A A A A A A A A A A A A A A A A A A A A A A A A A A A A A A A A A A A A A A A A A A A A A A A A A A A A A A A A A A A A A A A A A A A A A A A A A A A A A A A A A A A A A A A A A A A A A B A A A A B A A A A A B B A A A A B A A A A A A B A A B A A A A A A A A A A A A A A A B B A B A B B A B A B A A B B B A B B A A B B B A A A B A B B B B B B B B B B B A B B B B B B B B B B A A A A A A A A A A A B A B A A A A A A A A A A A A A A A A A A A A A A A A A A A A A A A A A A A B A A A A A A A A A A A B A A A A A A A A A A B A A A B A B A A A A A A A A A A A A A A A A A B B B A B A A A B A A A A A A A A A A A A A B B A A B A A A A A A A A A A A B A A B A A A A A A A A B B A A B A A A A A A A A B A A A A A A A A A A A A A A A A A B A A A A A B A A A B A A B A B A A A A A A A A A B A A A A A A A A A A A A A A A A A A A A A B A A A A A A A A A A A A A A A A A A A A A A A A A A A A A A A A A A A A A A A A A A B A A A A A A A A A A A A A A A A A A A A A A A A A A A A A A A A A A A A B A A A A B A A A A A A A A A A A A A A A A A A A A A A A A A A A A A A A A A A A A A A A A A A A A A A A A A A A A A A A A A A A A A A A A A A A A A A A A A A A A A A A A A A A A A A A A A A A A A
1A_213154798                         A A A A A A A A A A A A A A A A A A A A A A A A A A A A A A A A A A A A A A A A A A A A A A A A A A A A A A B A A A A A A A A A A A A A A A A A A A A A A A A A A A A A A A A A A A A A A A A A A A A A A A A A A A A A A A A A A A A A A A A A A A A A A A A A A A A A A A A A A A A A A A A A A A A A A A A A A A A A A A A A A A A A A A A A A A B A B A A A A A A A A A A A A A A A A A B A A A A A A A A A A B A A A A A A A A A A A A B B A B A A A A A A A A A A A A A A A A A A A A A A A A A A A A A A A B A A A A A A A A A A A A A A A A A A A A A A A A A A A A A A A A A A A A A A A A A A A A A A A A A A A A A A A A A A A A A A A A A A A A A A A A A A A A A A A A A A A A A A A A A A A A A A A A A A A A A A A A A B A A A A B A A A A A B B A A A A B A A A A A A B A A B A A A A A A A A A A A A A A A B B A B A B B A B A B A A B B B A B B A A B B B A A A B A B B B B B B B B B B B A B B B B B B B B B B A B A B A A A A A A A A A A A A A A A A A A A A A A A A A A A A A A A A A A A A A A A A A A A A A A A A A A A A A A A A A A A A A A A A A A A A B A A A A A B A A A A A B A A A A A A A A A A A A A A A A A A A B A B B B B B B B B A A B A B B B A B B B B A B B B B B B B B B A B B B B A B B B B B B B B B B A B B B B B A B A B B B B B B B B B B B B B B A A B B B A B B B B B B B B B B B B A B B B A A A A A B A B A B B A A A A A A A A A A A A A A A A B A A A A A A A A A A B A A A A A A B A A A A A A A B A A A A B A A A A A A A A A A A B A B B A B A A A A A B A A A A A A A A A A A A A A A A A A A A A A A A A B A A A A B A A A A A A A A A A A A A A A A A A A A A A A A A A A A A A A A A A A A A A A A A A A A A A A A A A A A A A A A A A A A A A A A A A A A A A A A A A A A A A A A A A A A A A A A A A A A A
1A_212160206                         A A A A A A A A A A A A A A A A A A A A A A A A A A A A A A A A A A A A A A A A A A A A A A A A A A A A A A B A A A A A A A A A A A A A B A A A A A A A A A A A A A A A A A A A A A A A A A A A A A A A A A A A A A A A A A A A A A A A A A A A A A A A A A A A A A A A A A A A A A A A A A A A A A A A A A A A A A A A A A A A A A A A A A A A A A B A B A A A A A A A A A A A A A A A A A B A A A A A A A A A A B A A A A A A A A A A A A B B A B A A A A A A A A A A A A A A A A A A A A A A A A A A A A A A A B A A A A A A A A A A A A A A A A A A A A A A A A A A A A A A A A A A A A A A A A A A A A A A A A A A A A A A A A A A A A A A A A A A A A A A A A A A A A A A A A A A A A A A A A A A A A A A A A A A A A A A A A A B A A A A B A A A A A B B A A A A B A A A A A A B A A B A A A A A A A A A A A A A A A B B A B A B B A B A B A A B B B A B B A A B B B A A A B A B B B B B B B B B B B A B B B B B B B B B B A B A B A A A A A A A A A A A A A A A A A A A A A A A A A A A B A A A A A A A A A A A A A A A A A A A A A A A A A A A A A A A A B A B A A A A A A A A A A A A A A A A A B A A A A A A A A A A A A A A A A A A A B A B B B B B B B B A A B A B B B A B B B B A B B B B B B B B B A B B B B A B B B B B B B B B B A B B B B B A B A B B B B B B B B B B B B B B A A B B B A B B B B B B B B B B B B A B B B A A A A A B A B A B B A A A A A A A A A A A A A A A A B A A A A A A A A A A B A A A A A A B A A A A A A A B A A A A B A A A A A A A A A A A B A B B A B A A A A A B A A A A A A A A A A A A A A A A A A A A A A A A A B A A A A B A A A A A A A A A A A A A A A A A A A A A A A A A A A A A A A A A A A A A A A A A A A A A A A A A A A A A A A A A A A A A A A A A A A A A A A A A A A A A A A A A A A A A A A A A A A A A
1A_129104613                         A A A A A A A A A A A A A A A A A A A A A A A A A A A A A A A A A A A A A A A A A A A A A A A A A A A A A A B A A A A A A A A A A A A A B A A A A A A A A A A A A A A A A A A A A A A A A A A A A A A A A A A A A A A A A A A A A A A A A A A A A A A A A A A A A A A A A A A A A A A A A A A A A A A A A A A A A A A A A A A A A A A A A A A A A A B A B A A A A A A A A A A A A A A A A A B A A A A A A A A A A B A A A A A A A A A A A A B B A B A A A A A A A A A A A A A A A A A A A A A A A A A A A A A A A B A A A A A A A A A A A A A A A A A A A A A A A A A A A A A A A A A A A A A A A A A A A A A A A A A A A A A A A A A A A A A A A A A A A A A A A A A A A A A A A A A A A A A A A A B B B A B A B B B B B B B B B B B B B A B B B B A B B A B B B B A B B B B B B B B B B B B A B A B B A B A B B B B B B A B B A B A B B A B A B A A B B B A B B A A B B B A A A B A B B B B B B B B B B B A B B B B B B B B B B A B A B B A B A A A A A A A A A A A B A A A A B A A B A A A A B A A A A A A A A A A B B A A A A A A A A B A A A A A A A A A A A B A B A A B A A A A A A B A A A A A A A B A A A B A A A A A A A A B A A A A A A B A B B B B B B B B A A B A B B B A B B B B A B B B B B B B B B A B B B B A B B B B B B B B B B A B B B B B A B A B B B B B B B B B B B B B B A A B B B A B B B B B B B B B B B B A B B B A A A A A B A B A B B A A A A A A A A A A A A A A A A B A A A A A A A A A A B A A A A A A B A A A A A A A B A A A A B A A A A A A A A A A A B A B B A B A A A A A B A A A A A A A A A A A A A A A A A A A A A A A A A B A A A A B A A A A A A A A A A A A A A A A A A A A A A A A A A A A A A A A A A A A A A A A A A A A A A A A A A A A A A A A A A A A A A A A A A A B A A A A A A A A A A A A A A A A A A A A A A A A A
1A_211080533                         A A A A A A A A A A A A A A A A A A A A A A A A A A A A A A A A A A A A A A A A A A A A A A A A A A A A A A B A A A A A A A A A A A A A B A A A A A A A A A A A A A A A A A A A A A A A A A A A A A A A A A A A A A A A A A A A A A A A A A A A A A A A A A A A A A A A A A A A A A A A A A A A A A A A A A A A A A A A A A A A A A A A A A A A A A B A B A A A A A A A A A A A A A A A A A B A A A A A A A A A A B A A A A A A A A A A A A B B A B A A A A A A A A A A A A A A A A A A A A A A A A A A A A A A A B A A A A A A A A A A A A A A A A A A A A A A A A A A A A A A A A A A A A A A A A A A A A A A A A A A A A A A A A A A A A A A A A A A A A A A A A A A A A A A A A A A A A A A A A A A A A A A A A A A B A A A B A A B B A A B A A A A A A A A A A A B B A B A A B A A A B A A A A A A A B A A A A A A A A B B A B A B B A B A B A A B B B A B B A A B B B A A A B A B B B B B B B B B B B A B B B B B B B B B B A B A B B A B A A A A A A A A A A A B A A A A B A A B A A A A B A A A A A A A A A A B B A A A A A A A A B A A A A A A A A A A A B A B A A B A A A A A A B A A A A A A A B A A A B A A A A A A A A B A A A A A A B A B B B B B B B B A A B A B B B A B B B B A B B B B B B B B B A B B B B A B B B B B B B B B B A B B B B B A B A B B B B B B B B B B B B B B A A B B B A B B B B B B B B B B B B A B B B A A A A A B A B A B B A A A A A A A A A A A A A A A A B A A A A A A A A A A B A A A A A A B A A A A A A A B A A A A B A A A A A A A A A A A B A B B A B A A A A A B A A A A A A A A A A A A A A A A A A A A A A A A A A A A A A A A A A A A A A A A A A A A A A A A A A A A A A A A A A A A A A A A A A A A A A A A A A A A A A A A A A A A A A A A A A A A A A A A A A B A A A A A A A A A A A A A A A A A A A A A A A A A
1A_177918021                         A A A A A A A A A A A A A A A A A A A A A A A A A A A A A A A A A A A A A A A A A A A A A A A A A A A A A A B A A A A A A A A A A A A A B A A A A A A A A A A A A A A A A A A A A A A A A A A A A A A A A A A A A A A A A A A A A A A A A A A A A A A A A A A A A A A A A A A A A A A A A A A A A A A A A A A A A A A A A A A A A A A A A A A A A A B A B A A A A A A A A A A A A A A A A A B A A A A A A A A A A B A A A A A A A A A A A A B B A B A A A A A A A A A A A A A A A A A A A A A A A A A A A A A A A B A A A A A A A A A A A A A A A A A A A A A A A A A A A A A A A A A A A A A A A A A A A A A A A A A A A A A A A A A A A A A A A A A A A A A A A A A A A A A A A A A A A A A A A A A A A A A A A A A A B A A A B A A B B A A B A B A A A A A A A A A B B A B A A B A A A B A A A A A A A B A A A A A A A A B B A B A B B A B A B A A B B B A B B A A B B B A A A B A B B B B B B B B B B B A B B B B B B B B B B A B A A B A B A A A A A A A A A A A B A A A A B A A B A A A A B A A A A A A A A A A B B A A A A A A A A B A A A A A A A A A A A B A B A A B A A A A A A B A A A A A A A B A A A B A A A A A A A A B A A A A A A B A B B B B B B B B A A B A B B B A B B B B A B B B B B B B B B A B B B B A B B B B B B B B B B A B B B B B A B A B B B B B B B B B B B B B B A A B B B A B B B B B B B B B B B B A B B B A A A A A B A B A B B A A A A A A A A A A A A A A A A B A A A A A A A A A A B A A A A A A B A A A A A A A B A A A A B A A A A A A A A A A A B A B B A B A A A A A B A A A A A A A A A A A A A A A A A A A A A A A A A A A B A A A A B B A A A B A A A A A A A A A A B A A A A A A A A A A B B A A A A A A A A A A A A A A A A A A A A A A A A A A A A A A A A A A A A B B A A A A A A A A A A A A A A B A A A A A A A B A A
1A_209148864                         A A A A A A A A A A A A A A A A A A A A A A A A A A A A A A A A A A A A A A A A A A A A A A A A A A A A A A B A A A A A A A A A A A A A B A A A A A A A A A A A A A A A A A A A A A A A A A A A A A A A A A A A A A A A A A A A A A A A A A A A A A A A A A A A A A A A A A A A A A A A A A A A A A A A A A A A A A A A A A A A A A A A A A A A A A B A B A A A A A A A A A A A A A A A A A B A A A A A A A A A A B A A A A A A A A A A A A B B A B A A A A A A A A A A A A A A A A A A A A A A A A A A A A A A A B A A A A A A A A A A A A A A A A A A A A A A A A A A A A A A A A A A A A A A A A A A A A A A A A A A A A A A A A A A A A A A A A A A A A A A A A A A A A A A A A A A A A A A A A A A A A A A A A A A B A A A B A A B B A A B A B A A A A A A A A A B B A B A A B A A A B A A A A A A A B A A A A A A A A B B A B A B B A B A B A A B B B A B B A A B B B A A A B A B B B B B B B B B B B A B B B B B B B B B B B B B B B B B B B B A B B B A A B B B B B B B B B B B B B B B B B B B B B B B A B B B B B B B B B B B B B B A B B B B B B B A B B B B A B B A B B B B B B B B B A B B B B B B B B B A B B B B A B B B B B B B B B A B B B B B B B B A A B A B B B A B B B B A B B B B B B B B B A B B B B A B B B B B B B B B B A B B B B B A B A B B B B B B B B B B B B B B A A B B B A B B B B B B B B B B B B A B B B A A A A A B A B A B B A A A A A A A A A A A A A A A A B A A A A A A A A A A B A A A A A A B A A A A A A A B A A A A B A A A A A A A A A A A B A B B A B A A A A A B A A A A A A A A A A A A A A A A A A A A A A A A A A A B A A A A B B A A A B A A A A A A A A A A B A A A A A A A A A A B B A A A A A A A A A A A A A A A A A A A A A A A A A A A A A A A A A A A A B B A A A A A A A A A A A A A A B A A A A A A A B A A
1A_222766015                         A A A A A A A A A A A A A A A A A A A A A A A A A A A A A A A A A A A A A A A A A A A A A A A A A A A A A A B A A A A A A A A A A A A A B A A A A A A A A A A A A A A A A A A A A A A A A A A A A A A A A A A A A A A A A A A A A A A A A A A A A A A A A A A A A A A A A A A A A A A A A A A A A A A A A A A A A A A A A A A A A A A A A A A A A A B A B A A A A A A A A A A A A A A A A A B A A A A A A A A A A B A A A A A A A A A A A A B B A B A A A A A A A A A A A A A A A A A A A A A A A A A A A A A A A B A A A A A A A A A A A A A A A A A A A A A A A A A A A A A A A A A A A A A A A A A A A A A A A A A A A A A A A A A A A A A A A A A A A A A A A A A A A A A A A A A A A A A A A A A A A A A A A A A A B A A A B A A B B A A B A B A A A A A A A A A B B A B A A B A A A B A A A A A A A B A A A A A A A A B B A B A B B A B A B A A B B B A B B A A B B B A A A B A B B B B B B B B B B B A B B B B B B B B B B B B B B B B B B B B A B B B A A B B B B B B B B B B B B B B B B B B B B B B B A B B B B B B B B B B B B B B A B B B B B B B A B B B B A B B A B B B B B B B B B A B B B B B B B B B A B B B B A B B B B B B B B A A A A A A A A A A A A A A A B A A A A A A A A A A A B A A A A A A A A A A A B A A B A A A A A A B B A A A A A A A A A A A A A A A A A A A A A A A A A A B A A A A A A A B A A A A B A A A A A A A B A B A B B A A A A A A A A A A A A A A A A B A A A A A A A A A A B A A A A A A B A A A A A A A B A A A A B A A A A A A A A A A A B A B B A B A A A A A B A A A A A A A A A A A A A A A A A A A A A A A A A A A B A A A A B B A A A B A A A A A A A A A A B A A A A A A A A A A B B A A A A A A A A A A A A A A A A A A A A A A A A A A A A A A A A A A A A B B A A A A A A A A A A A A A A B A A A A A A A B A A
[truncated: 7,893,695 more chars]
