# Supplementary material for: Nested Association Mapping of Stem Rust Resistance in Wheat Using Genotyping by Sequencing
Source: PLoS One. 2016 May 17;11(5):e0155760. doi: 10.1371/journal.pone.0155760 (PMC4870046; doi:10.1371/journal.pone.0155760)
Supplement: S6 File — (TXT) [file pone.0155760.s011.txt]

!********************************Marker Type***********************************************
!Marker type: A for common parent (CP); B for the other parent (OP); -1 for missing markers
SNP	ada_11	ada_12	ada_13	ada_14	ada_15	ada_17	ada_18	ada_19	ada_1	ada_21	ada_22	ada_23	ada_24	ada_26	ada_27	ada_28	ada_29	ada_2	ada_30	ada_31	ada_32	ada_33	ada_34	ada_35	ada_37	ada_38	ada_3	ada_41	ada_42	ada_43	ada_44	ada_45	ada_46	ada_47	ada_48	ada_49	ada_50	ada_51	ada_52	ada_54	ada_56	ada_57	ada_58	ada_59	ada_5	ada_61	ada_62	ada_63	ada_64	ada_65	ada_66	ada_67	ada_68	ada_69	ada_6	ada_70	ada_71	ada_72	ada_73	ada_74	ada_75	ada_76	ada_77	ada_78	ada_79	ada_7	ada_81	ada_82	ada_84	ada_8	ada_9	fahari_100	fahari_101	fahari_102	fahari_10	fahari_12	fahari_13	fahari_14	fahari_16	fahari_18	fahari_19	fahari_1	fahari_22	fahari_23	fahari_25	fahari_26	fahari_27	fahari_28	fahari_29	fahari_2	fahari_30	fahari_31	fahari_32	fahari_33	fahari_34	fahari_35	fahari_36	fahari_37	fahari_38	fahari_3	fahari_40	fahari_41	fahari_42	fahari_43	fahari_44	fahari_45	fahari_46	fahari_47	fahari_48	fahari_49	fahari_4	fahari_50	fahari_51	fahari_52	fahari_53	fahari_54	fahari_55	fahari_57	fahari_58	fahari_59	fahari_5	fahari_60	fahari_61	fahari_62	fahari_63	fahari_64	fahari_65	fahari_66	fahari_67	fahari_68	fahari_69	fahari_6	fahari_70	fahari_71	fahari_72	fahari_73	fahari_76	fahari_77	fahari_78	fahari_79	fahari_7	fahari_80	fahari_81	fahari_83	fahari_85	fahari_86	fahari_87	fahari_88	fahari_89	fahari_8	fahari_90	fahari_91	fahari_92	fahari_93	fahari_94	fahari_95	fahari_96	fahari_97	fahari_98	fahari_99	fahari_9	gem_100	gem_101	gem_102	gem_103	gem_104	gem_10	gem_11	gem_12	gem_13	gem_14	gem_15	gem_16	gem_17	gem_18	gem_19	gem_1	gem_20	gem_21	gem_22	gem_23	gem_24	gem_25	gem_26	gem_27	gem_28	gem_29	gem_2	gem_30	gem_31	gem_32	gem_33	gem_34	gem_35	gem_36	gem_37	gem_39	gem_3	gem_40	gem_41	gem_42	gem_43	gem_44	gem_45	gem_46	gem_47	gem_48	gem_49	gem_4	gem_50	gem_51	gem_52	gem_53	gem_54	gem_55	gem_56	gem_57	gem_58	gem_59	gem_60	gem_62	gem_63	gem_65	gem_66	gem_67	gem_68	gem_69	gem_6	gem_70	gem_71	gem_72	gem_73	gem_74	gem_75	gem_77	gem_78	gem_79	gem_7	gem_80	gem_81	gem_82	gem_83	gem_84	gem_85	gem_86	gem_87	gem_88	gem_8	gem_90	gem_91	gem_92	gem_93	gem_94	gem_95	gem_96	gem_98	gem_99	gem_9	kudu_10	kudu_11	kudu_12	kudu_13	kudu_14	kudu_15	kudu_16	kudu_17	kudu_19	kudu_1	kudu_20	kudu_21	kudu_22	kudu_23	kudu_24	kudu_25	kudu_26	kudu_28	kudu_29	kudu_2	kudu_30	kudu_31	kudu_32	kudu_33	kudu_34	kudu_35	kudu_37	kudu_38	kudu_39	kudu_3	kudu_40	kudu_43	kudu_44	kudu_45	kudu_47	kudu_48	kudu_4	kudu_50	kudu_51	kudu_52	kudu_53	kudu_54	kudu_55	kudu_56	kudu_57	kudu_58	kudu_59	kudu_5	kudu_60	kudu_61	kudu_62	kudu_63	kudu_64	kudu_65	kudu_66	kudu_67	kudu_69	kudu_6	kudu_70	kudu_71	kudu_72	kudu_73	kudu_74	kudu_75	kudu_76	kudu_77	kudu_79	kudu_7	kudu_80	kudu_81	kudu_82	kudu_83	kudu_84	kudu_85	kudu_86	kudu_87	kudu_88	kudu_89	kudu_8	kudu_9	kulungu_10	kulungu_12	kulungu_13	kulungu_15	kulungu_17	kulungu_18	kulungu_19	kulungu_1	kulungu_20	kulungu_21	kulungu_22	kulungu_23	kulungu_24	kulungu_25	kulungu_26	kulungu_27	kulungu_28	kulungu_29	kulungu_30	kulungu_31	kulungu_32	kulungu_35	kulungu_36	kulungu_37	kulungu_39	kulungu_3	kulungu_42	kulungu_43	kulungu_44	kulungu_45	kulungu_46	kulungu_47	kulungu_48	kulungu_49	kulungu_4	kulungu_50	kulungu_51	kulungu_52	kulungu_53	kulungu_54	kulungu_55	kulungu_56	kulungu_57	kulungu_58	kulungu_59	kulungu_5	kulungu_62	kulungu_65	kulungu_66	kulungu_67	kulungu_68	kulungu_69	kulungu_6	kulungu_70	kulungu_71	kulungu_72	kulungu_7	kulungu_8	kulungu_9	ngiri_10	ngiri_11	ngiri_12	ngiri_13	ngiri_14	ngiri_15	ngiri_16	ngiri_17	ngiri_18	ngiri_19	ngiri_21	ngiri_23	ngiri_25	ngiri_26	ngiri_27	ngiri_28	ngiri_29	ngiri_2	ngiri_30	ngiri_32	ngiri_33	ngiri_34	ngiri_35	ngiri_36	ngiri_38	ngiri_39	ngiri_3	ngiri_40	ngiri_42	ngiri_43	ngiri_44	ngiri_45	ngiri_46	ngiri_47	ngiri_48	ngiri_49	ngiri_4	ngiri_50	ngiri_51	ngiri_52	ngiri_53	ngiri_54	ngiri_55	ngiri_57	ngiri_58	ngiri_59	ngiri_60	ngiri_61	ngiri_64	ngiri_7	ngiri_8	ngiri_9	paka_103	paka_104	paka_105	paka_107	paka_108	paka_109	paka_10	paka_110	paka_111	paka_112	paka_114	paka_115	paka_116	paka_12	paka_14	paka_15	paka_16	paka_17	paka_18	paka_19	paka_20	paka_22	paka_23	paka_24	paka_25	paka_26	paka_27	paka_28	paka_29	paka_2	paka_30	paka_31	paka_32	paka_33	paka_34	paka_35	paka_36	paka_37	paka_38	paka_39	paka_3	paka_40	paka_41	paka_42	paka_43	paka_44	paka_45	paka_47	paka_48	paka_49	paka_4	paka_50	paka_51	paka_52	paka_53	paka_55	paka_56	paka_57	paka_58	paka_59	paka_5	paka_60	paka_61	paka_62	paka_63	paka_64	paka_65	paka_66	paka_67	paka_68	paka_69	paka_6	paka_70	paka_71	paka_72	paka_73	paka_74	paka_75	paka_76	paka_77	paka_78	paka_79	paka_7	paka_80	paka_81	paka_82	paka_83	paka_84	paka_85	paka_86	paka_87	paka_88	paka_89	paka_8	paka_90	paka_92	paka_93	paka_94	paka_95	paka_96	paka_97	paka_98	paka_99	paka_9	pasa_100	pasa_101	pasa_102	pasa_103	pasa_104	pasa_105	pasa_106	pasa_10	pasa_11	pasa_12	pasa_13	pasa_15	pasa_18	pasa_19	pasa_1	pasa_21	pasa_22	pasa_23	pasa_24	pasa_25	pasa_26	pasa_27	pasa_28	pasa_29	pasa_2	pasa_30	pasa_31	pasa_32	pasa_33	pasa_34	pasa_35	pasa_37	pasa_38	pasa_39	pasa_3	pasa_41	pasa_42	pasa_43	pasa_44	pasa_46	pasa_48	pasa_4	pasa_51	pasa_52	pasa_53	pasa_54	pasa_55	pasa_56	pasa_57	pasa_58	pasa_59	pasa_5	pasa_60	pasa_61	pasa_62	pasa_63	pasa_64	pasa_66	pasa_67	pasa_68	pasa_69	pasa_6	pasa_70	pasa_71	pasa_72	pasa_73	pasa_74	pasa_75	pasa_76	pasa_77	pasa_79	pasa_7	pasa_80	pasa_81	pasa_82	pasa_83	pasa_84	pasa_85	pasa_86	pasa_87	pasa_88	pasa_89	pasa_8	pasa_90	pasa_91	pasa_92	pasa_94	pasa_95	pasa_96	pasa_97	pasa_98	pasa_99	pasa_9	popo_101	popo_102	popo_103	popo_104	popo_105	popo_106	popo_108	popo_109	popo_10	popo_110	popo_111	popo_11	popo_12	popo_13	popo_14	popo_15	popo_16	popo_17	popo_18	popo_19	popo_1	popo_20	popo_21	popo_22	popo_23	popo_25	popo_26	popo_27	popo_28	popo_29	popo_2	popo_30	popo_31	popo_32	popo_33	popo_34	popo_35	popo_36	popo_39	popo_3	popo_40	popo_41	popo_42	popo_43	popo_44	popo_45	popo_46	popo_47	popo_48	popo_49	popo_4	popo_50	popo_51	popo_52	popo_53	popo_54	popo_56	popo_57	popo_58	popo_59	popo_5	popo_60	popo_61	popo_63	popo_66	popo_68	popo_69	popo_6	popo_70	popo_71	popo_72	popo_73	popo_74	popo_76	popo_77	popo_78	popo_79	popo_7	popo_81	popo_82	popo_83	popo_84	popo_85	popo_86	popo_87	popo_88	popo_8	popo_90	popo_91	popo_92	popo_93	popo_94	popo_95	popo_96	popo_97	popo_98	popo_9	romany_101	romany_102	romany_104	romany_105	romany_106	romany_107	romany_109	romany_10	romany_110	romany_111	romany_113	romany_114	romany_115	romany_116	romany_117	romany_119	romany_120	romany_121	romany_122	romany_123	romany_124	romany_125	romany_126	romany_12	romany_13	romany_14	romany_15	romany_16	romany_18	romany_19	romany_1	romany_20	romany_21	romany_22	romany_23	romany_24	romany_25	romany_26	romany_27	romany_28	romany_29	romany_2	romany_30	romany_31	romany_34	romany_35	romany_37	romany_38	romany_39	romany_40	romany_41	romany_42	romany_43	romany_44	romany_45	romany_46	romany_48	romany_49	romany_4	romany_50	romany_51	romany_52	romany_53	romany_54	romany_55	romany_56	romany_57	romany_58	romany_59	romany_5	romany_60	romany_62	romany_63	romany_64	romany_65	romany_66	romany_67	romany_68	romany_69	romany_6	romany_71	romany_72	romany_73	romany_74	romany_75	romany_76	romany_77	romany_79	romany_7	romany_80	romany_82	romany_83	romany_84	romany_85	romany_86	romany_87	romany_88	romany_8	romany_90	romany_91	romany_92	romany_93	romany_94	romany_95	romany_96	romany_97	romany_98	romany_99	romany_9	
3B_494991616                         B B B B B B B B B B B B B B B B B B B B B B B B B B B B B B B B B B B B B B B B B B B B B B B B B B B B B B B B B B B B B B B B B B B B B B B B B B B B B B B B B B B B B B B B B B B B B B B B B B B B B B B B B B B B B B B B B B B B B B B B B B B B B B B B B B B B B B B B B B B B B B B B B B B B B B B B B B B B B B B B B A B A A A A A A A A A B A A A A A A A A A A A A A A A A A A A A A A A A A A A A A A A A B A A A B A A B A A B A A A A A A A A A A B A A A B A A A A A A A A A B A A B A A A A B B A A A B A B A A A A A A A A A A A A A A A A A A A A A A A A A A A A A A A A A A A A A A A A A A A A A A A A A A A A A A A A A A A A A A A A A A A A A A A A A A A A A A A A A A A A A A B A A A A A A B A A A A A A A B A A A A A A B A A B B A A A A A B A A B B A A A A A B A B A A B A A A A A A A A A A A A A A A B A A B A A B B A B B B A A A A B A A A A B A A B B A A A B A A A A A A A A A B B A B B B B B B B B B B B B B B B B B B B B B B B B B B B B B B B B B B B B B B B B B B B B B B B B B B B B B B B B B B B B B B B B B B B B B B B B B B B B B B B B B B B B B B B B B B B B B B B B B B B B B B B B B B A A A A A B A A A A A A A A A A A A A A A A A A A A A A A A A A A A A A A A A A A A A A A A A A A A A A A A A A A A A A A A A A A A A A A A A A A A A A A A A A A A A A A A A A A A A A A B A B B B B A B A B A A B A B B B B B A A B B B A A B A B B B A A B B B A A B A A A A B B A B B B A A B A B B A B B A A B B B B B B B A B A B A B A A A B B B B A B A B A B B B B A B A B B A A B A B B B B B B A B B A A A A B B B B A A A A A B A A A A B B B B A B B B B B B B A B B B B B A B B A A A B A A A A B B B B B B B B A B A B B A B A B B B B B A B A B A A B A B B B B A B A A A B B B B A A A B A A B A B A
3B_505651559                         B B B B B B B B B B B B B B B B B B B B B B B B B B B B B B B B B B B B B B B B B B B B B B B B B B B B B B B B B B B B B B B B B B B B B B B B B B B B B B B B B B B B B B B B B B B B B B B B B B B B B B B B B B B B B B B B B B B B B B B B B B B B B B B B B B B B B B B B B B B B B B B B B B B B B B B B B B B B B B B B B A B A A A A A A A A A B A A A A A A A A A A A A A A A A A A A A A A A A A A A A A A A A B A A A B A A B A A B A A A A A A A A A A B A A A B A A A A A A A A A B A A B A A A A B B A A A B A B A A A A A A A A A A A A A A A A A A A A A A A A A A A A A A A A A A A A A A A A A A A A A A A A A A A A A A A A A A A A A A A A A A A A A A A A A A A A A A A A A A A A A A B A A A A A A B A A A A A A A B A A A A A A B A A B B A A A A A B A A B B A A A A A B A B A A B A A A A A A A A A A A A A A A B A A B A A B B A B B B A A A A B A A A A B A A B B A A A B A A A A A A A A A B B A B B B B B B B B B B B B B B B B B B B B B B B B B B B B B B B B B B B B B B B B B B B B B B B B B B B B B B B B B B B B B B B B B B B B B B B B B B B B B B B B B B B B B B B B B B B B B B B B B B B B B B B B B B A A A A A B A A A A A A A A A A A A A A A A A A A A A A A A A A A A A A A A A A A A A A A A A A A A A A A A A A A A A A A A A A A A A A A A A A A A A A A A A A A A A A A A A A A A A A A B B B B B B A B B B B B B B B B B B B A B B B B B B B A B B B B B B B B B B B B A A B B B B B B B B B B B B B B B B A B B B B B B B B B B B B A B B A B B B B B B B B B B B B B B A B B B B B B B B B B B B B B B B B A B A A B B B B B A B B A B A B B B B B B B B B B B B B B B B B B B B B B B B B A B B B B B B B B B B B B B B B B B B B B B B B B B B B B B B B B B B B B B B B A B A B B B B B B A B B B B A B B B B
3B_20592784                          B B B B B B B B B B B B B B B B B B B B B B B B B B B B B B B B B B B B B B B B B B B B B B B B B B B B B B B B B B B B B B B B B B B B B B B B B B B B B B B B B B B B B B B B B B B B B B B B B B B B B B B B B B B B B B B B B B B B B B B B B B B B B B B B B B B B B B B B B B B B B B B B B B B B B B B B B B B B B B B B B A B A A A A A A A A A B A A A A A A A A A A A A A A A A A A A A A A A A A A A A A A A A B A A A B A A B A A B A A A A A A A A A A B A A A B A A A A A A A A A B A A B A A A A B B A A A B A B A A A A A A A A A A A A A A A A A A A A A A A A A A A A A A A A A A A A A A A A A A A A A A A A A A A A A A A A A A A A A A A A A A A A A A A A A A A A A A A A A A A A A A B A A A A A A B A A A A A A A B A A A A A A B A A B B A A A A A B A A B B A A A A A B A B A A B A A A A A A A A A A A A A A A B A A B A A B B A B B B A A A A B A A A A B A A B B A A A B A A A A A A A A A B B A B B B B B B B B B B B B B B B B B B B B B B B B B B B B B B A B B B B B B B B B B B B B B B B B B B B B B B B B B B B B B B B B B B B B B B B B B B B B B B B B B B B B B B B B B B B B B B B B B B B B B B B B B B A A A A A B A A A A A A A A A A A A A A A A A A A A A A A A A A A A A A A A A A A A A A A A A A A A A A A A A A A A A A A A A A A A A A A A A A A A A A A A A A A A A A A A A A A A A A A B B B B B B A B B B B B B B B B B B B A B B B B B B B A B B B B B B B B B B B B A A B B B B B B B B B B B B B B B B A B B B B B B B B B B B B A B B A B B B B B B B B B B B B B B A B B B B B B B B B B B B B B B B B A B A A B B B B B A B B A B A B B B B B B B B B B B B B B B B B B B B B B B B B A B B B B B B B B B B B B B B B B B B B B B B B B B B B B B B B B B B B B B B B A B A B B B B B B A B B B B A B B B B
3B_505464315                         B B B B B B B B B B B B B B B B B B B B B B B B B B B B B B B B B B B B B B B B B B B B B B B B B B B B B B B B B B B B B B B B B B B B B B B B B B B B B B B B B B B B B B B B B B B B B B B B B B B B B B B B B B B B B B B B B B B B B B B B B B B B B B B B B B B B B B B B B B B B B B B B B B B B B B B B B B B B B B B B B A B A A A A A A A A A B A A A A A A A A A A A A A A A A A A A A A A A A A A A A A A A A B A A A B A A B A A B A A A A A A A A A A B A A A B A A A A A A A A A B A A B A A A A B B A A A B A B A A A A A A A A A A A A A A A A A A A A A A A A A A A A A A A A A A A A A A A A A A A A A A A A A A A A A A A A A A A A A A A A A A A A A A A A A A A A A A A A A A A A A A B A A A A A A B A A A A A A A B A A A A A A B A A B B A A A A A B A A B B A A A A A B A B A A B A A A A A A A A A A A A A A A B A A B A A B B A B B B A A A A B A A A A B A A B B A A A B A A A A A A A A A B B A B B B B B B B B B B B B B B B B B B B B B B B B B B B B B B A B B B B B B B B B B B B B B B B B B B B B B B B B B B B B B B B B B B B B B B B B B B B B B B B B B B B B B B B B B B B B B B B B B B B B B B B B B B A A A A A B A A A A A A A A A A A A A A A A A A A A A A A A A A A A A A A A A A A A A A A A A A A A A A A A A A A A A A A A A A A A A A A A A A A A A A A A A A A A A A A A A A A A A A A B B B B B B A B B B B B B B B B B B B A B B B B B B B A B B B B B B B B B B B B A A B B B B B B B B B B B B B B B B A B B B B B B B B B B B B A B B A B B B B B B B B B B B B B B A B B B B B B B B B B B B B B B B B A B A A B B B B B A B B A B A B B B B B B B B B B B B B B B B B B B B B B B B B A B B B B B B B B B B B B B B B B B B B B B B B B B B B B B B B B B B B B B B B A B A B B B B B B A B B B B A B B B B
3B_582234888                         A A B A A A A A A A A A A B A A B A A A A B B A A A A A A A A A A A A A A A A A A A A A A A A A A A A B A A A B B A A B A A A A A A A B A A A B B B B B B B B B B B B B B B B B B B B B B B B B B B B B B B B B B B B B B B B B B B B B B B B B B B B B B B B B B B B B B B B B B B B B B B B B B B B B B B B B B B B B B B B B B A B A A A A A A A A A B A A A A A A A A A A A A A A A A A A A A A A A A A A A A A A A A B A A A B A A B A A B A A A A A A A A A A B A A A B A A A A A A A A A B A A B A A A A B B A A A B A B A A A A A A A A A A A A A A A A A A A A A A A A A A A A A A A A A A A A A A A A A A A A A A A A A A A A A A A A A A A A A A A A A A A A A A A A A A A A A A A A A A A A A A B A A A A A A B A A A A A A A B A A A A A A B A A B B A A A A A B A A B B A A A A A B A B A A B A A A A A A A A A A A A A A A B A A B A A B B A B B B A A A A B A A A A B A A B B A A A B A A A A A A A A A B B A B B B B A B A A A A A A A B A A A B A A A A B A B A A A A B A A A A A A A A A A A A A A A A A A A A A A A A A A B B A A A A A A A A A B B A A A A A A A A A A A A A A A A B A A A A A A A B A B A B A A A A A A A B A A A A A B A A A A A A A A A A A A A A A A A A A A A A A A A A A A A A A A A A A A A A A A A A A A A A A A A A A A A A A A A A A A A A A A A A A A A A A A A A A A A A A A A A A A A A A B A A A A A A A A B A A A A A A A B A A A A A A A B A A A A A A A A A A A A B A A A A A B A A A B A B B A A B A A A A A A A A A B A B A A A A A A A A A B A A B A A A A B A A B A A B A A A A A A A A A A A A A A A A A A A A B B A A A A B A A A A A A A A A A A A A A A A A A A A A A A A A A B A B A A A B A A A A A A A A A A A A A A A A A A A A A B A A B B A A A A A A A A A A A B A A B A A A A A A A A A A A A A A
3B_754949585                         A A A A A A A A A A A A A A A A A A A A A B A A A A A A A A A A A A A A A A A A A A A A A A A A A A A A A A A A A A A A A A A A A A A B A A A B B B B B B B B B B B B B B B B B B B B B B B B B B B B B B B B B B B B B B B B B B B B B B B B B B B B B B B B B B B B B B B B B B B B B B B B B B B B B B B B B B B B B B B B B B A B A A A A A A A A A B A A A A A A A A A A A A A A A A A A A A A A A A A A A A A A A A B A A A B A A B A A B A A A A A A A A A A B A A A B A A A A A A A A A B A A B A A A A B B A A A B A B A A A A A A A A A A A A A A A A A A A A A A A A A A A A A A A A A A A A A A A A A A A A A A A A A A A A A A A A A A A A A A A A A A A A A A A A A A A A A A A A A A A A A A B A A A A A A B A A A A A A A B A A A A A A B A A B B A A A A A B A A B B A A A A A B A B A A B A A A A A A A A A A A A A A A A A A A A A B A A A B A A A A A A A A A A A A A B A A A A A A A A A A A A A A A A A A A B B A B A A A A A A A B A A A B A A A A B A B A A A A B A A A A A A A A A A A A A A A A A A A A A A A A A A B B A A A A A A A A A B B A A A A A A A A A A A A A A A A B A A A A A A A B A B A B A A A A A A A B A A A A A B A A A A A A A A A A A A A A A A A A A A A A A A A A A A A A A A A A A A A A A A A A A A A A A A A A A A A A A A A A A A A A A A A A A A A A A A A A A A A A A A A A A A A A A B A A A A A A A A B A A A A A A A B A A A A A A A B A A A A A A A A A A A A B A A A A A B A A A B A B B A A B A A A A A A A A A B A B A A A A A A A A A B A A B A A A A B A A B A A B A A A A A A A A A A A A A A A A A A A A A A A A A A A A A A A A A A A A A A A A A A A A A A A A A A A A A A A A A A A A A A A A A A A A A A A A A A A A A A A A A A A A A A A A A A A A A A A A A A A A A A A A A A A A A A A A A A A
3B_224682610                         A A A A A A A A A A A A A A A A A A A A A B A A A A A A A A A A A A A A A A A A A A A A A A A A A A A A A A A A A A A A A A A A A A A B A A A A A A A A A A A B A A B A B A B A B A A A A A A A A A A A A A A B A A A A A A A A A A A B B A A A A B A A A A B A A A A A A B A A A A B A A B A B A A A A A B A A A A B B A A A A A A B A A A A A A A A A B A A A A A A A A A A A A A A A A A A A A A A A A A A A A A A A A B A A A B A A B A A B A A A A A A A A A A B A A A B A A A A A A A A A B A A B A A A A B B A A A B A B A A A A A A A A A A A A A A A A A A A A A A A A A A A A A A A A A A A A A A A A A A A A A A A A A A A A A A A A A A A A A A A A A A A A A A A A A A A A A A A A A A A A A A B A A A A A A B A A A A A A A B A A A A A A B A A B B A A A A A B A A B B A A A A A B A B A A B A A A A A A A A A A A A A A A A A A A A A B A A A A A A A A A A A A A A A A A A A A A A A A A A A A A A A A A A A A A B B A B A A A A A A A B A A A B A A A A B A B A A A A B A A A A A A A A A A A A A A A A A A A A A A A A A A B B A A A A A A A A A B B A A A A A A A A A A A A A A A A B A A A A A A A B A B A B A A A A A A A B A A A A A B A A A A A A A A A A A A A A A A A A A A A A A A A A A A A A A A A A A A A A A A A A A A A A A A A A A A A A A A A A A A A A A A A A A A A A A A A A A A A A A A A A A A A A A B A A A A A A A A B A A A A A A A B A A A A A A A B A A A A A A A A A A A A B A A A A A B A A A B A B B A A B A A A A A A A A A B A B A A A A A A A A A B A A B A A A A B A A B A A B A A A A A A A A A A A A A A A A A A A A A A A A A A A A A A A A A A A A A A A A A A A A A A A A A A A A A A A A A A A A A A A A A A A A A A A A A A A A A A A A A A A A A A A A A A A A A A A A A A A A A A A A A A A A A A A A A A A
3B_132009483                         A A A A A A A A A A A A A A A A A A A A A A A A A A A A A A A A A A A A A A A A A A A A A A A A A A A A A A A A A A A A A A A A A A A A A A A A A A A A A A A A A A A A B A A A A A A A A A A A A A A A A A A A A A A A A A A A A A A A B A A A A A A A A A A A A A A A A A A A A A A A A A A A A A A A A A A A A A A A A A A A A A B A A A A A A A A A A A A A A A A A A A A A A A A A A A A A A A A A A A A A A A A A A A A A A A A A A A A A A A A A A A A A A A A A A A A A A A A A A A A A A A A A A A A A A A A A A A A B A A A A A A A A A A A A A A A A A A A A A A A A A A A A A A A A A A A A A A A A A A A A A A A A A A A A A A A A A A A A A A A A A A A A A A A A A A A A A A A A A A A A A A B A A A A A A B A A A A A A A A A A A A A A A A A A A A A A A A A A A A A A A A A A A A A A A A A A A A A A A A A A A A A A A A A A A A A A A A A A A A A A A A A A A A A A A A A A A A A A A A A A A A A A A A A A A B B A B A A A A A A A B A A A B A A A A B A B A A A A B A A A A A A A A A A A A A A A A A A A A A A A A A A B B A A A A A A A A A B B A A A A A A A A A A A A A A A A B A A A A A A A B A B A B A A A A A A A B A A A A A B A A A A A A A A A A A A A A A A A A A A A A A A A A A A A A A A A A A A A A A A A A A A A A A A A A A A A A A A A A A A A A A A A A A A A A A A A A A A A A A A A A A A A A A B A A A A A A A A B A A A A A A A B A A A A A A A B A A A A A A A A A A A A B A A A A A B A A A B A B B A A B A A A A A A A A A B A B A A A A A A A A A B A A B A A A A B A A B A A B A A A A A A A A A A A A A A A A A A A A A A A A A A A A A A A A A A A A A A A A A A A A A A A A A A A A A A A A A A A A A A A A A A A A A A A A A A A A A A A A A A A A A A A A A A A A A A A A A A A A A A A A A A A A A A A A A A A
3B_161383494                         A A A A A A A A A A A A A A A A A A A A A A A A A A A A A A A A A A A A A A A A A A A A A A A A A A A A A A A A A A A A A A A A A A A A A A A A A A A A A A A A A A A A B A A A A A A A A A A A A A A A A A A A A A A A A A A A A A A A A A A A A A A A A A A A A A A A A A A A A A A A A A A A A A A A A A A A A A A A A A A A A A B A A A A A A A A A A A A A A A A A A A A A A A A A A A A A A A A A A A A A A A A A A A A A A A A A A A A A A A A A A A A A A A A A A A A A A A A A A A A A A A A A A A A A A A A A A A A A A A A A A A A A A A A A A A A A A A A A A A A A A A A A A A A A A A A A A A A A A A A A A A A A A A A A A A A A A A A A A A A A A A A A A A A A A A A A A A A A A A A A A A A A A A A A A A A A A A A A A A A A A A A A A A A A A A A A A A A A A A A A A A A A A A A A A A A A A A A A A A A A A A A A A A A A A A A A A A A A A A A A A A A A A A A A A A A A A A A A A A A A A A A A A A A A A A A A A A A A A A A A A A A A A A A A A B A A A A A A A A A A A A A A A A A A A A A A A A A A A A A A A A A A B A A A A A A A A A A A A A A A A A A A A A A A A A A A B A A A A A A A A A A A A A A A A A A A A A A A A A A A A A A A A A A A A A A A A A A A A A A A A A A A A A A A A A A A A A A A A A A A A A A A A A A A A A A A A A A A A A A A A A A A A A A A A A A A A A A A A A A A A A A A A A B A A A A A A A A A A A A A A A A A A A A A A A A B A A A A A A A A A A A A A A A A A A A A A A A A A A A A A A A A A A A A A A B A A A A A A A A A A A A A A A A A A A A A A A A A A A A A A A A A A A A A A A A A A A A A A A A A A A A A A A A A A A A A A A A A A A A A A A A A A A A A A A A A A A A A A A A A A A A A A A A A A A A A A A A A A A A A A A A A A A A A A A A A A A A A A A A A A A A A A A A A A A A A
3B_209308643                         A A A A A A A A A A A A A A A A A A A A A A A A A A A A A A A A A A A A A A A A A A A A A A A A A A A A A A A A A A A A A A A A A A A A A A A A A A A A A A A A A A A A B A A A A A A A A A A A A A A A A A A A A A A A A A A A A A A A A A A A A A A A A A A A A A A A A A A A A A A A A A A A A A A A A A A A A A A A A A A A A A B A A A A A A A A A A A A A A A A A A A A A A A A A A A A A A A A A A A A A A A A A A A A A A A A A A A A A A A A A A A A A A A A A A A A A A A A A A A A A A A A A A A A A A A A A A A A A A A A A A A A A A A A A A A A A A A A A A A A A A A A A A A A A A A A A A A A A A A A A A A A A A A A A A A A A A A A A A A A A A A A A A A A A A A A A A A A A A A A A A A A A A A A A A A A A A A A A A A A A A A A A A A A A A A A A A A A A A A A A A A A A A A A A A A A A A A A A A A A A A A A A A A A A A A A A A A A A A A A A A A A A A A A A A A A A A A A A A A A A A A A A A A A A A A A A A A A A A A A A A A A A A A A A A A A A A A A A A A A A A A A A A A A A A A A A A A A A A A A A A A A A A A A A A A A A A A A A A A A A A A A A A A A A A A A A A A A A A A A A A A A A A A A A A A A A A A A A A A A A A A A A A A A A A A A A A A A A A A A A A A A A A A A A A A A A A A A A A A A A A A A A A A A A A A A A A A A A A A A A A A A A A A A A A A A A A A A A A A A A A A A A A A B A A A A A A A A A A A A A A A A A A A A A A A A B A A A A A A A A A A A A A A A A A A A A A A A A A A A A A A A A A A A A A A B A A A A A A A A A A A A A A A A A A A A A A A A A A A A A A A A A A A A A A A A A A A A A A A A A A A A A A A A A A A A A A A A A A A A A A A A A A A A A A A A A A A A A A A A A A A A A A A A A A A A A A A A A A A A A A A A A A A A A A A A A A A A A A A A A A A A A A A A A A A A A
3B_73176253                          B A A B A B B A B A A B A B B B A A A A A A A B A A A B A A A A A A A A A B B B A A B A A B B A B A A A A B B A A A B A A A A B A B A B A B A B B B B B A B B B B B A B B A B B B A B B B B A B A A B B B B A B B B B B A B A B B A A B B B A A B B A A B A A A B B B B B B B A B B B B B B A B B B B A A B A B B B B B A B B B A A B A A A B A A A A A A A A B A A A A A A A A A A A A A A A A A B A A A A A A A A A A A A A A A B A A B A A A A A A A A A A A A A A A A A A A A A A A A A A A A A A A A A A A A A A A A A A A A A A A A A A B A A A A A A A A A A A A A A A A A A A A A A A A B A A A A A A A A A A A A A A A A A A A A A A A A A A A A A A A A A A A A A A A A A A A A A A A A A A A A A A A A A A A A A A A A A A A A A A A A A A A A A A A A A A A A A A A A A A A A A A A A A A A A A A A A A A A A A A A A A A A A A A A A A A A A A A A A A A A A A A A A A A A A A A A A A A A A A A A A A A A A A A A A B B B B A B B B B A B A B B B B B A B B B B B B B A B B B B B B B B B B B B B A B B B A A B B B A B B B A A B B B B B B B B B B B B B B B B B A A B B B B B B B B B B B B B B B B A A A B A B B B B B B B A A B A A A A A A A A A A A A A A A A A A A A A A A A A A A A A A A A A A A A A A A A A A A A A A A A A A A A A A A A A A B A A A A A A A A A A A A A A A A A A A A A A A A A A A A A A A A A A B A A A A A A A A A A A A A A A A A A A A A A A A A A A A A A A A A A A A A A A A A A A A A A A A A A A A A A A A A A A A A A A A A A A A A A A A A A A A A A A A A A A A A A A A A A A A A A A A B A B B A B B B A A B A B B B B B A B A B A A B A B A A B B B B A A A B A B B A B A B B B B B A A A A B A A B B A B B A B A A B B A A B A B A B B B B B B B B A B A B A B A B B A B A A A B A A A A B B A A B B B A A B A
3B_209308632                         B A B B A B B B B B A B A B B B B B A A B B B B A B A B B B B B B A B B B B B B B B B A B B B B B B B B B B B B A A B B B B B B B B B B B B B B A A B B B B B B A B A B B A B B B B B B B B A B B A B B B B B A B B B B B B B B B B B B B B B B A A B B B A A B B B B B B A B B B B B B A B A B B B B B B B B B B B A B B B B B A A A A A A B A A A A A A A B B A A A A A A A A A A A A A A A B A B A A A B A A A A A A A A A A A B A A B A A A A A A A A A A A A A A A A A A A A A A A B B A A A A A A A A A A A B A A A A A A A A A A A A A B A A A A A A A A A A A A A A A A A A A A A A A A B A A A A A A A A A A A A A A A A A A A A A A A A A A A A A A A A A A A A A A A A A A A A A A A A A A A A A A A A A A A A A A A A A A A A A A A A A A A A A A A A A A A A A A A A A A A A A A A A A A A A A A A A A A A A A A A A A A A A A A A A A A A A A A A A A A A A A A A A A A A A A A A A A A A A A A A A A A A A A A A A A A A A A A A A A B A A A A A A A A A A A A A A A A A A A A A A A A A A A A A A A A A A A A A A A A A A A A A A A A A A A A A A A A A A A A A A A A A A A A A A A A A A A A A A A A A A A A A A A A A A A A A A A A A A A A A A A A A A A A A A A A A A A A A A A A A A A A A A A A A A A A A A A A A A A A A A A A A A A A A A A A B A A A A A A A A A A A A A A A A A A A A A A A A A A A A A A A A A A A A A A A A A A A A A A A A A A A A A A A A A A A A A A A A A A A A A A A A A A A A A A A A A A A A A A A A A A A A A A A A A A A A A A A A A A A A A A A A A A A A A A A A A A A A A A A A A A A B B B B B B B B A B A B B B B B B B B B B B B A B B A A B A B B B A B B B B B B B B B B B B B B A B B B B A A A A B B B A B B B B A B B A B A B B B B B B B B A B B B B B A B B B B A B A B B B B B B A B B B B B B B B A
3B_588551100                         B A B B A B B B B B A B A B B B B B A A B B B B A B A B B B B B B A B B B B B B B B B A B B B B B B B B B B B B A A B B B B B B B B B B B B B B A A B B B B B B A B A B B A B B B B B B B B A B B A B B B B B A B B B B B B B B B B B B B B B B A A B B B A A B B B B B B A B B B B B B A B A B B B B B B B B B B B A B B B B B A A A A A A B A A A A A A A B B A A A A A A A A A A A A A A A B A B A A A B A A A A A A A A A A A B A A B A A A A A A A A A A A A A A A A A A A A A A A B B A A A A A A A A A A A B A A A A A A A A A A A A A B A A A A A A A A A A A A A A A A A A A A A A A A B A A A A A A A A A A A A A A A A A A A A A A A A A A A A A A A A A A A A A A A A A A A A A A A A A A A A A A A A A A A A A A A A A A A A A A A A A A A A A A A A A A A A A A A A A A A A A A A A A A A A A A A A A A A A A A A A A A A A A A A A A A A A A A A A A A A A A A A A A A A A A A A A A A A A A A A A A A A A A A A A A A A A A B A A A B A A A A A A A A A A A A B A A A A A B A A A A A A A A A A A A A A A A A A A A A A A A A A A A A A A A A A A A A A A A A A A A A A A A A A A A A A A A A A A A A A A A A A A A A A A A A A A A B A A A A A A A A A A A A A A A A A A A A A A A A A A A A A A A B B B A A A A A A A B A A A A A A A A A A A A A A B A A A B B A A B A A A A A A B A B A B B A A A A A A A A B A A B B A A A A A A A A A A A A A A A A A A A A A A A A A A A A A A A A A A A A A A A A A A A A A A A A A A A A A A A A A A A A A A A A A A A A A A A A A A A A A A A A A A A A A A A A A A A A A A A A A A B B B B B B B B A B A B B B B B B B B B B B B A B B A A B A B B B A B B B B B B B B B B B B B B A B B B B A A A A B B B A B B B B A B B A B A B B B B B B B B A B B B B B A B B B B A B A B B B B B B A B B B B B B B B A
3B_588551101                         B A B B A B B B B B A B A B B B B B A A B B B B A B A B B B B B B A B B B B B B B B B A B B B B B B B B B B B B A A B B B B B B B B B B B B B B A A B B B B B B A B A B B A B B B B B B B B A B B A B B B B B A B B B B B B B B B B B B B B B B A A B B B A A B B B B B B A B B B B B B A B A B B B B B B B B B B B A B B B B B A A A A A A B A A A A A A A B B A A A A A A A A A A A A A A A B A B A A A B A A A A A A A A A A A B A A B A A A A A A A A A A A A A A A A A A A A A A A B B A A A A A A A A A A A B A A A A A A A A A A A A A B A A A A A A A A A A A A A A A A A A A A A A A A B A A A A A A A A A A A A A A A A A A A A A A A A A A A A A A A A A A A A A A A A A A A A A A A A A A A A A A A A A A A A A A A A A A A A A A A A A A A A A A A A A A A A A A A A A A A A A A A A A A A A A A A A A A A A A A A A A A A A A A A A A A A A A A A A A A A A A A A A A A A A A A A A A A A A A A A A A A A A A A A A A A A A A B A A A B A A A A A A A A A A A A B A A A A A B A A A A A A A A A A A A A A A A A A A A A A A A A A A A A A A A A A A A A A A A A A A A A A A A A A A A A A A A A A A A A A A A A A A A A A A A A A A A B A A A A A A A A A A A A A A A A A A A A A A A A A A A A A A A B B B A A A A A A A B A A A A A A A A A A A A B A B A A A B B A A B A A A A A A B A B A B B A A A A A A A A B A A B B A A A A A A A A A A A A A A A A A A A A A A A A A A A A A A A A A A A A A A A A A A A A A A A A A A A A A A A A A A A A A A A A A A A A A A A A A A A A A A A A A A A A A A A A A A A A A A A A A A B B B B B B B B A B A B B B B B B B B B B B B A B B A A B A B B B A B B B B B B B B B B B B B B A B B B B A A A A B B B A B B B B A B B A B A B B B B B B B B A B B B B B A B B B B A B A B B B B B B A B B B B B B B B A
3B_581436574                         B A B B A B B B B B A B A B B B B B A A B B B B A B A B B B B B B A B B B B B B B B B A B B B B B B B B B B B B A A B B B B B B B B B B B B B B A A B B B B B B A B A B B A B B B B B B B B A B B A B B B B B A B B B B B B B B B B B B B B B B A A B B B A A B B B B B B A B B B B B B A B A B B B B B B B B B B B A B B B B B A A A A A A B A A A A A A A B B A A A A A A A A A A A A A A A B A B A A A B A A A A A A A A A A A B A A B A A A A A A A A A A A A A A A A A A A A A A A B B A A A A A A A A A A A B A A A A A A A A A A A A A B A A A A A A A A A A A A A A A A A A A A A A A A B A A A A A A A A A A A A A A A A A A A A A A A A A A A A A A A A A A A A A A A A A A A A A A A A A A A A A A A A A A A A A A A A A A A A A A A A A A A A A A A A A B A A A A A A A A A A A A A A A A A A A A A A A A A A A A A A A A A A A A A A A A A A A A A A A A A A A A A A A A A A A A A A A A A A A A A A A A A A A A A A A A A A A B A A A B A A A A A A A A A A A A B A A A A A B A A A A A A A A A A A A A A A A A A A A A A A A A A A A A A A A A A A A A A A A A A A A A A A A A A A A A A A A A A A A A A A A A A A A A A A A A A A B B B B B B B B B B B B B B B B B B B B A B B B B B B B B B B B A B B B B B B B B B B B B B B B B B B B B B B B B A B B B B B B B B B B B B B B B B B B B B B B A B B B B A B B B B B B B A A A A A A A A A A A A A A A A A A A A A A A A A A A A A A A A A A A A A A A A A A A A A A A A A A A A A A A A A A A A A A A A A A A A A A A A A A A A A A A A A A A A A A A A A A A A A A A A A B B B B B B B B A B A B B B B B B B B B B B B A B B A A B A B B B A B B B B B B B B B B B B B B A B B B B A A A A B B B A B B B B A B B A B A B B B B B B B B A B B B B B A B B B B A B A B B B B B B A B B B B B B B B A
3B_33555087                          B A B B A B B B B B A B A B B B B B A A B B B B A B A B B B B B B A B B B B B B B B B A B B B B B B B B B B B B A A B B B B B B B B B B B B B B A A B B B B B B A B A B B A B B B B B B B B A B B A B B B B B A B B B B B B B B B B B B B B B B A A B B B A A B B B B B B A B B B B B B A B A B B B B B B B B B B B A B B B B B A A A A A A B A A A A A A A B B A A A A A A A A A A A A A A A B A B A A A B A A A A A A A A A A A B A A B A A A A A A A A A A A A A A A A A A A A A A A B B A A A A A A A A A A A B A A A A A A A A A A A A A B A A A A A A A A A A A A A A A A A A A A A A A A B A A A A A A A A A A A A A A A A A A A A A A A A A A A A A A A A A A A A A A A A A A A A A A A A A A A A A A A A A A A A A A A A A A A A A A A A A A A A A A A A A B A A A A A A A A A A A A A A A A A A A A A A A A A A A A A A A A A A A A A A A A A A A A A A A A A A A A A A A A A A A A A A A A A A A A A A A A A A A A A A A A A B A B A A A B B A A A A A A A A A A A B A A A A A B B A B A A A A A A A A A A A B B A A A A B A A A A A A B A A A A A A A B A B A B A A A A A A B A B B A A A A A A A A A A A B A B A A A A A A A A A A A B B B B B B B B B B B B B B B B B B B B A B B B B B B B B B B B A B B B B B B B B B B B B B B B B B B B B B B B B A B B B B B B B B B B B B B B B B B B B B B B A B B B B A B B B B B B B A A A A A A A A A A A A A A A A A A A A A A A A A A A A A A A A A A A A A A A A A A A A A A A A A A A A A A A A A A A A A A A A A A A A A A A A A A A A A A A A A A A A A A A A A A A A A A A A A B B B B B B B B A B A B B B B B B B B B B B B A B B A A B A B B B A B B B B B B B B B B B B B B A B B B B A A A A B B B A B B B B A B B A B A B B B B B B B B A B B B B B A B B B B A B A B B B B B B A B B B B B B B B A
3B_219141768                         B A B B A B B B B B A B A B B B B B A A B B B B A B A B B B B B B A B B B B B B B B B A B B B B B B B B B B B B A A B B B B B B B B B B B B B B A A B B B B B B A B A B B A B B B B B B B B A B B A B B B B B A B B B B B B B B B B B B B B B B A A B B B A A B B B B B B A B B B B B B A B A B B B B B B B B B B B A B B B B B A A A A A A B A A A A A A A B B A A A A A A A A A A A A A A A B A B A A A B A A A A A A A A A A A B A A B A A A A A A A A A A A A A A A A A A A A A A A B B A A A A A A A A A A A B A A A A A A A A A A A A A B A A A A A A A A A A A A A A A A A A A A A A A A B A A A A A A A A A A A A A A A A A A A A A A A A A A A A A A A A A A A A A A A A A A A A A A A A A A A A A A A A A A A A A A A A A A A A A A A A A A A A A A A A A B A A A A A A A A A A A A A A A A A A A A A A A A A A A A A A A A A A A A A A A A A A A A A A A A A A A A A A A A A A A A A A A A A A A A A A A A A A A A A A A A A B A A A A A B B A A A A A A A A A A A A A A A A A A B A B A A A A A A A A A A A B B A A A A B A A A A A A B A A A A A A A B A B A B A A A A A A B A B B A A A A A A A A A A A B A B A A A A A A A A A A A B B B B B B B B B B B B B B B B B B B B A B B B B B B B B B B B A B B B B B B B B B B B B B B B B B B B B B B B B A B B B B B B B B B B B B B B B B B B B B B B A B B B B A B B B B B B B A A A A A A A A A A A A A A A A B A A A A A A A A A A A A A A A A A A A A A A A A A A A A A A A A A A A A A A A A A A A A A A A A A A A A A A A A A A A A A A A A A A A A A A A A A A A A A A A A B B B B B B B B A B A B B B B B B B B B B B B A B B A A B A B B B A B B B B B B B B B B B B B B A B B B B A A A A B B B A B B B B A B B A B A B B B B B B B B A B B B B B A B B B B A B A B B B B B B A B B B B B B B B A
3B_235616528                         B A B B A B B B B B A B A B B B B B A A B B B B A B A B B B B B B A B B B B B B B B B A B B B B B B B B B B B B A A B B B B B B B B B B B B B B A A B B B B B B A B A B B A B B B B B B B B A B B A B B B B B A B B B B B B B B B B B B B B B B A A B B B A A B B B B B B A B B B B B B A B A B B B B B B B B B B B A B B B B B A A A A A A B A A A A A A A B B A A A A A A A A A A A A A A A B A B A A A B A A A A A A A A A A A B A A B A A A A A A A A A A A A A A A A A A A A A A A B B A A A A A A A A A A A B A A A A A A A A B A A A A B A A A A A A A A A A A A A A A A A B A A A A A A B A A A A A A A A A B A A A A A A A A A A A A A B A A A A A A A A B A A A A A A A A A A A A A A A A A A A A A A A A A A A A A A A A A A A A A A A A A A A A A A A A B A A A A A A A A A A A A A A A A A A A A A A A A A A A A A A A A A A A A A A A A A A A A A A A A A A A A A A A A A A A A A A A A A A A A A A A A A A A A A A B B B B A B B B B B B B B A B B B B B B B B B B A A B A B B A B B B B B B B B A B B A B B B A B B B B B A B B B B A B B B A B A B A B A B B B A B A A B A B B B A A B B B B B A B B B B B A B B B B A B B A B B B B B B B B B B B B B B B B B B B B B B A B B B B B B B B B B B A B B B B B B B B B B B B B B B B B B B B B B B B A B B B B B B B B B B B B B B B B B B B B B B A B B B B A B B B B B B B A A A A A A A A A A A A A A A A B A A A A A A A A A A A A A A A A A A A A A A A A A A A A A A A A A A A A A A A A A A A A A A A A A A A A A A A A A A A A A A A A A A A A A A A A A A A A A A A A B B B B B B B B A B A B B B B B B B B B B B B A B B A A B A B B B A B B B B B B B B B B B B B B A B B B B A A A A B B B A B B B B A B B A B A B B B B B B B B A B B B B B A B B B B A B A B B B B B B A B B B B B B B B A
3B_690341911                         B A B B A B B B B B A B A B B B B B A A B B B B A B A B B B B B B A B B B B B B B B B A B B B B B B B B B B B B A A B B B B B B B B B B B B B B A A B B B B B B A B A B B A B B B B B B B B A B B A B B B B B A B B B B B B B B B B B B B B B B A A B B B A A B B B B B B A B B B B B B A B A B B B B B B B B B B B A B B B B B A A B A A A B A A B A A A A B B B A A A A A A A A A A A A A A B A B A A A B A A A A B A A A A A B B A A B B A B B A B A A A B B B A B B A A A B A A A A B B B A A A B B B A B A A B B A A B A B B A B B B B A A A B B B B B B B B A B B B B B B B B B B A A A B B A B A B B A A B B B B B A B B B A B B B B B B B B B B B A B B B B B B A B B B A B B B B B B B A B A A A A A A A A A A A A A A A A A A A A A A A A A A A A A A A A B A A A A A A A A A A A A A A A A A A A A A A A A A A A A A A A A A A A A A A A A A A A A A A A A A A A A A A A A A A A A A A A A A A A A A A A A A A A A A A B B B B A B B B B B B B B A B B B B B B B B B B A A B A B B A B B B B B B B B A B B A B B B A B B B B B A B B B B A B B B A B A B A B A B B B A B A A B A B B B A A B B B B B A B B B B B A B B B B A B B A B B B B B B B B B B B B B B B B B B B B B B A B B B B B B B B B B B A B B B B B B B B B B B B B B B B B B B B B B B B A B B B B B B B B B B B B B B B B B B B B B B A B B B B A B B B B B B B A A A A A A A A A A A A A A A A B A A A A A A A A A A A A A A A A A A A A A A A A A A A A A A A A A A A A A A A A A A A A A A A A A A A A A A A A A A A A A A A A A A A A A A A A A A A A A A A A B B B B B B B B A B A B B B B B B B B B B B B A B B A A B A B B B A B B B B B B B B B B B B B B A B B B B A A A A B B B A B B B B A B B A B A B B B B B B B B A B B B B B A B B B B A B A B B B B B B A B B B B B B B B A
3B_578895509                         B A B B A B B B B B A B A B B B B B A A B B B B A B A B B B B B B A B B B B B B B B B A B B B B B B B B B B B B A A B B B B B B B B B B B B B B A A B B B B B B A B A B B A B B B B B B B B A B B A B B B B B A B B B B B B B B B B B B B B B B A A B B B A A B B B B B B A B B B B B B A B A B B B B B B B B B B B A B B B B B A A B A A A B A A B A A A A B B B A A A A A A A A A A A A A A B A B A A A B A A A A B A A A A A B B A A B B A B B A B A A A B B B A B B A A A B A A A A B B B A A A B B B A B A A B B A A B A B B A B B B B A A A B B B B B B B B A B B B B B B B B B B A A A B B A B A B B A A B B B B B A B B B A B B B B B B B B B B B A B B B B B B A B B B A B B B B B B B A B A A A A A A A A A A A A A A A A A A A A A A A A A A A A A A A A B A A A A A A A A A A A A A A A A A A A A A A A A A A A A A A A A A A A A A A A A A A A A A A A A A A A A A A A A A A A A A A A A A A A A A A A A A A A A A A B B B B A B B B B B B B B A B B B B B B B B B B A A B A B B A B B B B B B B B A B B A B B B A B B B B B A B B B B A B B B A B A B A B A B B B A B A A B A B B B A A B B B B B A B B B B B A B B B B A B B A B B B B B B B B B B B B B B B B B B B B B B A B B B B B B B B B B B A B B B B B B B B B B B B B B B B B B B B B B B B A B B B B B B B B B B B B B B B B B B B B B B A B B B B A B B B B B B B A A A A A A A A A A A A A A A A B A A A A A A A A A A A A A A A A A A A A A A A A A A A A A A A A A A A A A A A A A A A A A A A A A A A A A A A A A A A A A A A A A A A A A A A A A A A A A A A A B B B B B B B B A B A B B B B B B B B B B B B A B B A A B A B B B A B B B B B B B B B B B B B B A B B B B A A A A B B B A B B B B A B B A B A B B B B B B B B A B B B B B A B B B B A B A B B B B B B A B B B B B B B B A
3B_239128186                         B A B B A B B B B B A B A B B B B B A A B B B B A B A B B B B B B A B B B B B B B B B A B B B B B B B B B B B B A A B B B B B B B B B B B B B B A A B B B B B B A B A B B A B B B B B B B B A B B A B B B B B A B B B B B B B B B B B B B B B B A A B B B A A B B B B B B A B B B B B B A B A B B B B B B B B B B B A B B B B B A A B A A A B A A B A A A A B B B A A A A A A A A A A A A A A A A B A A A B A A A A B A A A A A B B A A B B A B B A B A A A B B B A B B A A A B A A A A B B B A A A B B B A B A A B B A A B A B B A B B B B A A A B B B B B B B B A B B B B B B B B B B A A A B B A B A B B A A B B B B B A B B B A B B B B B B B B B B B A B B B B B B A B B B A B B B B B B B A B A A A A A A A A A A A A A A A A A A A A A A A A A A A A A A A A B A A A A A A A A A A A A A A A A A A A A A A A A A A A A A A A A A A A A A A A A A A A A A A A A A A A A A A A A A A A A A A A A A A A A A A A A A A A A A A B A A A A B A A A A A A A A A B B B A A B B A A A A A A A A A A A A A A A A A A A A A A A B A A A A A B A A A A A A B A A A A A A A A A A A A A A A A B A A A A A A A A A A A A A A A A A A B A A A A A A A B B B B B B B B B B B B B B B B B B B B B B A B B B B B B B B B B B A B B B B B B B B B B B B B B B B B B B B B B B B A B B B B B B B B B B B B B B B B B B B B B B A B B B B A B B B B B B B A A A A A A A A A A A A A A A A B A A A A A A A A A A A A A A A A A A A A A A A A A A A A A A A A A A A A A A A A A A A A A A A A A A A A A A A A A A A A A A A A A A A A A A A A A A A A A A A A A A B A A A B B A A A A B A A B A B A A A A A A A A A A A A A B A A A A A A A B B A A A A A A A A A A A A A A A A A B B A A A A A A A A A A A A A A A A A A A A A A A A A A A A A A A B A A A A B A B A A A A A A A A A A
3B_378663817                         B A B B A B B B B B A B A B B B B B A A B B B B A B A B B B B B B A B B B B B B B B B A B B B B B B B B B B B B A A B B B B B B B B B B B B B B A A B B B B B B A B A B B A B B B B B B B B A B B A B B B B B A B B B B B B B B B B B B B B B B A A B B B A A B B B B B B A B B B B B B A B A B B B B B B B B B B B A B B B B B A B B B A B B B B B B B B B B B B B B B B B B B B B B B B B B B B B B B B B B B A B B B B B B A B B A B B B B B B B B B B A B B B A B B B B B B B B B B B B B B B B B B B A B B B B B B B B B B B B A A A B A A A A B A A A A A A A B B A A B A B A A A A A A A A A A A A B A A A A A A B A B A A A A A B A A B B A A B A A A B B A A A A A A A A A A A A A A A A A A A A A A A A A A A A A A A A A A A A A A A A A A A A A A A A A B A A A A A A A A A A A A A A A A A A A A A A A A A A A A A A A A A A A A A A A A A A A A A A A A A A A A A A A A A A A A A A A A A A A A A A A A A A A A A A B A A A A B A A A A A A A A A B B B A A B B A A A A A A A A A A A A A A A A A A A A A A A B A A A A A B A A A A A A B A A A A A A A A A A A A A A A A B A A A A A A A A A A A A A A A A A A B A A A A A A A B B B B B B B B B B B B B B B B B B B B B B A B B B B B B B B B B B A B B B B B B B B B B B B B B B B B B B B B B B B A B B B B B B B B B B B B B B B B B B B B B B A B B B B A B B B B B B B A A A A A A A A A A A A A A A A B A A A A A A A A A A A A A A A A A A A A A A A A A A A A A A A A A A A A A A A A A A A A A A A A A A A B A A A A A A A A A A A A B A A A A A A A A A A A A A A A A B B A A A B B A A A A B A A B A B A A A A A A A A A A A A A B A A A A A A A B B A A A A A A A A A A A A A A A A A B B A A A A A A A A A A A A A A A A A A A A A A A A A A A A A A A B A A A A B A B A A A A A A A A A A
3B_398955340                         B A B B A B B B B B A B A B B B B B A A B B B B A B A B B B B B B A B B B B B B B B B A B B B B B B B B B B B B A A B B B B B B B B B B B B B B A A B B B B B B A B A B B A B B B B B B B B A B B A B B B B B A B B B B B B B B B B B B B B B B A A B B B A A B B B B B B A B B B B B B A B A B B B B B B B B B B B A B B B B B A B B B A B B B B B B B B B B B B B B B B B B B B B B B B B B B B B B B B B B B A B B B B B B A B B A B B B B B B B B B B A B B B A B B B B B B B B B B B B B B B B B B B A B B B B B B B B B B B B A A A B A A A A B A A A A A A A B B A A B A B A A A A A A A A A A A A B A A A A A A B A B A A A A A B A A B B A A B A A A B B A A A A A A A A A A A A A A A A A A A A A A A A A A A A A A A A A A A A A A A A A A A A A B A A A B A A A A A A A A A A A A A A A A B A A A A A A A A A A A A A A A A A A A A A A A A A A A A A A A A A A A A A A A A A A A A A A A A A A A A A A A A A A A A A B A A A A B A A A A A A A A A B B B A A B B A A A A A A A A A A A A A A A A A A A A A A A B A A A A A B A A A A A A B A A A A A A A A A A A A A A A A B A A A A A A A A A A A A A A A A A A B A A A A A A A B B B B B B B B B B B B B B B B B B B B B B A B B B B B B B B B B B A B B B B B B B B B B B B B B B B B B B B B B B B A B B B B B B B B B B B B B B B B B B B B B B A B B B B A B B B B B B B A A A A A A A A A A A A A A A A B A A A A A A A A A A A A A A A A A A A A A A A A A A A A A A A A A A A A A A A A A A A A A A A A A A A B A A A A A A A A A A A A B A A A A A A A A A A A A A A A A B A A A A A B A A A A A A A A A A A A A A A A A A A A A A A A A A A A A A A A B A A A A A A A A A A A A A A A A A A A A A A A A A A A A A A A A A A A A A A A A A A A A A A A A A A A A A A A A A A A A A A A A A A A A
3B_401754804                         A A A B A A B A B B A B A B B B A B A A B A B A A A A A B B B A A A A A A A A A A A A A A B B B B A B A B B A A A A A B A A B A A A B A B B A A A A A A A B A A A A A A A A B A A A A A A A A A B A A A A A B A A A A B A A A A A A A A A B A A A A A A A A A A B A B B A A A A A A A A A B A A A A B A A A A B B A A A A A A A A B B B A B B B B B B B B B B B B B B B B B B B B B B B B B B B B B B B B B B B A B B B B B B A B B A B B B B B B B B B B A B B B A B B B B B B B B B B B B B B B B B B B A B B B B B B B B B B B B A A A B A A A A B A A A A A A A B B A A B A B A A A A A A A A A A A A B A A A A A A B A B A A A A A B A A B B A A B A A A B B A A A A A A A A A A A A A A A A A B B A B B A A B A B A B A B A B B B A A A A A A A B A B B A A A B B B B B A B A B A B B A B B A B B B A A B B B A B B A A A A A A A A A A A A A A A A A A A A A A A A A A A A A A A A A A A A A A A A A A A A A A A A A A A A A A A A A A A A A A A A A A A A A A A A A A A A A A A A A A A A A A A A A A A A A A A A A A A A A A A A A A A A A A B A A A A A A A A A A A A A A A A A A A A A A A A A A A A A A A A A A A A A A A A A A A A A A B A A A A A A A B A B B B B A A B A A A B A A B A A B B B A A A B A A A A B A A A B A A A A B A A A B B B A A A A B B B B A A A A A A A B A B A A A A A A B A A A A A A A B A A B B B A A A A A A A A A A A A A A A A A B A A A A A A A A A A A A A A A A A A A A A A A A A A A A A A A A A A A A A A A A A A A A A A A A A A A B A A A A A A A A A A A A B A A A A A A A A A A A A A A A A B A A A A B A A B A A A B A A A B A A A A A A A A A B A A A A A A A A A A A A A A A A A A A A A A A A A A B A A A B A A A A A A A A A A A A A A A A A B B B A A A A A A A A A B A A A A A A A A A A A A A A A A A A A A
3B_401754807                         A A A B A A B A B B A B A B B B A B A A B A B A A A A A B B B A A A A A A A A A A A A A A B B B B A B A B B A A A A A B A A B A A A B A B B A A A A A A A B A A A A A A A A B A A A A A A A A A B A A A A A B A A A A B A A A A A A A A A B A A A A A A A A A A B A B B A A A A A A A A A B A A A A B A A A A B B A A A A A A A A B B B A B B B B B B B B B B B B B B B B B B B B B B B B B B B B B B B B B B B A B B B B B B A B B A B B B B B B B B B B A B B B A B B B B B B B B B B B B B B B B B B B A B B B B B B B B B B B B A A A B A A A A B A A A A A A A B B A A B A B A A A A A A A A A A A A B A A A A A A B A B A A A A A B A A B B A A B A A A B B A A A A A A A A A A A A A A A A A B B A B B A A B A B A B A B A B B B A A A A A A A B A B B A A A B B B B B A B A B A B B A B B A B B B A A B B B A B B A A A A A A A A A A A A A A A A A A A A A A A A A A A A A A A A A A A A A A A A A A A A A A A A A A A A A A A A A A A A A A A A A A A A A A A A A A A A A A A A A A A A A A A A A A A A A A A A A A A A A A A A A A A A A A B A A A A A A A A A A A A A A A A A A A A A A A A A A A A A A A A A A A A A A A A A A A A A A B A A A A A A A B A B B B B A A B A A A B A A B A A B B B A A A B A A A A B A A A B A A A A B A A A B B B A A A A B B B B A A A A A A A B A B A A A A A A B A A A A A A A B A A B B B A A A A A A A A A A A A A A A A A B A A A A A A A A A A A A A A A A A A A A A A A A A A A A A A A A A A A A A A A A A A A A A A A A A A A B A A A A A A A A A A A A B A A A A A A A A A A A A A A A A B A A A A B A A B A A A B A A A B A A A A A A A A A B A A A A A A A A A A A A A A A A A A A A A A A A A A B A A A B A A A A A A A A A A A A A A A A A B B B A A A A A A A A A B A A A A A A A A A A A A A A A A A A A A
3B_401754848                         A A A B A A B A B B A B A B A A A B A A B A B A A A A A A B B A A A A A A A A A A A A A A B B B B A A A B A A A A A A B A A B A A A B A B A A A A A A A A B A A A A A A A A A A A A A A A A A A B A A A A A B A A A A B A A A A A A A A A B A A A A A A A A A A B A B B A A A A A A A A A B A A A A B A A A A B B A A A A A A A A B B B A B B B B B B B B B B B B B B B B B B B B B B B B B B B B B B B B B B B A B B B B B B A B B A B B B B B B B B B B A B B B A B B B B B B B B B B B B B B B B B B B A B B B B B B B B B B B B A A A B A A A A B A A A A A A A B B A A B A B A A A A A A A A A A A A B A A A A A A B A B A A A A A B A A B B A A B A A A B B A A A A A A A A A A A A A A A A A B B A B B A A B A B A B A B A B B B A A A A A A A B A B B A A A B B B B B A B A B A B B A B B A B B B A A B B B A B B A A A A A A A A A A A A A A A A A A A A A A A A A A A A A A A A A A A A A A A A A A A A A A A A A A A A A A A A A A A A A A A A A A A A A A A A A A A A A A A A A A A A A A A A A A A A A A A A A A A A A A A A A A A A A A B A A A A A A A A A A A A A A A A A A A A A A A A A A A A A A A A A A A A A A A A A A A A A A B A A A A A A A B A B B B B A A B A A A B A A B A A B B B A A A B A A A A B A A A A A A A A B A A A A B A A A A A B B B B A A A A A A A B A A A A A A A A B A A A A A A A B A A B B B A A A A A A A A A A A A A A A A A B A A A A A A A A A A A A A A A A A A A A A A A A A A A A A A A A A A A A A A A A A A A A A A A A A A A B A A A A A A A A A A A A B A A A A A A A A A A A A A A A A B A A A A B A A B A A A B A A A B A A A A A A A A A B A A A A A A A A A A A A A A A A A A A A A A A A A A B A A A B A A A A A A A A A A A A A A A A A B B B A A A A A A A A A B A A A A A A A A A A A A A A A A A A A A
3B_401996879                         A A B B A B B A B B A B A B A B A B A A B A B A A B A A B B B B A A A A B A A A B B A B A B B B B B A B B A A A B A A B A A B B B B B A B A A A A A A A A B A A A A A A A A A A A A A A A A A A B A A A A A B A A A A B A A A A A A A A A B A A A A A A A A A A B A B B A A A A A A A A A B A A B A B A A A A B B A A A A A A A A B B B A B B B B B B B B B B B B B B B B B B B B B B B B B B B B B B B B B B B A B B B B B B A B B A B B B B B B B B B B A B B B A B B B B B B B B B B B B B B B B B B B A B B B B B B B B B B B B A A A A A A A A B A A A A A A A A A A A A A A A A A A A A A A A A A A A A A A A A A A A A A A A A A A A A A A A A A A A A A A A A A A A A A A A A A A A A A A A B B A B B A A B A B A B A B A B B B A A A A A A A B A B B A A A B B B B B A B A B A B B A B B A B B B A A B B B A B B A A A A A A A A A A A A A A A A A A A A A A A A A A A A A A A A A A A A A A A A A A A A A A A A A A A A A A A A A A A A A A A A A A A A A A A A A A A A A A A A A A A A A A A A A A A A A A A A A A A A A A A A A A A A A A A A A A A A A A A A A A A A A A A A A A A A A A A A A A A A A A A A A A A A A A A A A A A A A B A A A A A A A B A B B B B A A B B A A B A A B A A B B B A A A B A A A A B A A A A A A A A B A A A A B A A B A A B B B B A A A A A A A B A A A B A A B A B A A A A A A A B A A B B B A A A B A A A A A B A A A A A A A B A B A A A A B A B A A A B A A A A A A A A A A A A A A A A A A A A A A A A A A A A A B A A A A A A A A B A A A A B A B A A A B A B A B A B A A A A A A B A A A A A B A B B A B A A B A B A B A A A B A A B A B A A B B B A A B A B A A A A A A A A A A A B A A A A A A A A B B A B A B A A A A B A A A A A B B B A A A A B B B A A B A A A A A B B A A A A A A A A B A A A A A A A A A A B
3B_219479378                         A A B B A B B A B B A B A B A B A B A A B A B A A B A A B B B B A A A A B A A A B B A B A B B B B B A B B A A A B A A B A A B B B B B A B A A A A A A A A A A A A A A A A A A A A A A A A A A A B A A A A A A A A A A A A A A A A A A A A A A A A A A A A A A A A A A A A A A A A A A A A B A A B A A A A A A A A A A A A A A A A B B B A B B B B B B B B B B B B B B B B B B B B B B B B B B B B B B B B B B B A B B B B B B A B B A B B B B B B B B B B A B B B A B B B B B B B B B B B B B B B B B B B A B B B B B B B B B B B B A A A A A A A A A A A A A A A A A A A A A A A A A A A A A A A A A A A A A A A A A A A A A A A A A A A A A A A A A A A A A A A A A A A A A A A A A A A A A A A A B B A B B A A B A B A B A B A B B B A A A A A A A B A B B A A A B B B B B A B A B A B B A B B A B B B A A B B B A B B A A A A A A A A A A A A A A A A A A A A A A A A A A A A A A A A A A A A A A A A A A A A A A A A A A A A A A A A A A A A A A A A A A A A A A A A A A A A A A A A A B A A A A A A A A A A A A A A A B A A A A A A B A A A A A A A A A A A A A A A A A A A A A A A A A A A A A A A A A A A A A A A A A A A A A A A A A A A A A A A A A A A A A A B A A A A A A B A A A A A A A A A A A A A A A A A A A A A A A A A A A A A A A A A A A A B A A A A A A A A A A A A A A A A A B A A B A A A A A A A A A A A A B A A A A A B A A A A A B A A A A A A A B A B A A A A B A B A A A B A A A A A A A A A A A A A A A A A A A A A A A A A A A A A B A A A A A A A A B A A A A B A B A A A B A B A B A B A A A A A A B A A A A A B A B B A B A A B A B A B A A A B A A B A B A A B B B A A B A B A A A A A A A A A A A B A A A A A A A A B B A B A B A A A A B A A A A A B B B A A A A B B B A A B A A A A A B B A A A A A A A A B A A A A A A A A A A B
3B_324818728                         A A B A A B A A B A A A A B A B A B A A A A A A A B A A B B A B A A A A B A A A B B A B A A B A A B A B A A A A B A A A A A A B B B B A B A A A A A B A A B A A A A A A A A A A A A A A A A A A B A A A A A A A A A A A A A A A A A A A A A A A A A A A A A A A A A B A A A A A A A A B A B A A B A A A A A A A A A A A A A A A A B B B A B B B B B B B B B B B B B B B B B B B B B B B B B B B B B B B B B B B A B B B B B B A B B A B B B B B B B B B B A B B B A B B B B B B B B B B B B B B B B B B B A B B B B B B B B B B B B A A A A A A A A A A A A A A A A A A A A A A A A A A A A A A A B A A A A A A A A A A A A A A A A A A A A A A A A A A A A A A A A A A A A A A A A A A A A A A A A B B A B B A A B A B A B A B A B B B A A A A A A A B A B B A A A B B B B B A B A B A B B A B B A B B B A A B B B A B B A A A A A A A A A A A A A A A A A A A A A A A A A B A A A A A A A A A A A A A A A A A A A A A A A A A A A A A A A A A A A A B B A A A A A A A B A B A A A A A A A B A A A A A A A A A A B A A A A B A A B B A A B A A A A A A A A A A A A A B A A A A A A A A A A A A B A A A A A A B A A A A A A A A A A A A A A A A A A B B B A A B B B A B B A B B A B A B A B B A B B B A B A A A B A B B A B A B B A B A B B B A B B A A A A A B B A B A B B A B A A B B B A B A A B B B A B B A B B A A A A A B B B B B A A B B B B B B A B B B B B B A B B B B B B B B B B B B B B B B B A B B B B B B B B B B B B B B B A B B B B B B B B A B B B B B B B B B A B B B B B B B B B B B B B B B B B B B B B B B B B B B A B B B B B B B B B B A B A B A B B B B B B A B B B A A B B B B B B A B B B B B B A B B B B A B B B A A B A B B B B B B B B B B A B B B B B A B B B B A A B B B B B A B B A B B A B B B A B B A B B B B B B B B B B B A B B B B
3B_325371903                         B B B A A B B B B B B B B B B B B B A A A A B B B B B B B B A B A B B B B A B A B B B B B B B B B B B B B B B B B B A B A B B B B B B A B A B A A A B A A B A A A A A A A A A A A A A A A A A A B A A A A A A A A A A A A A A A A A A A A A A A A A A A A A A A A A B A A A A A A A A B A B A A B A A A A A A A A A A A A A A A A B B B A B B B B B B B B B B B B B B B B B B B B B B B B B B B B B B B B B B B A B B B B B B A B B A B B B B B B B B B B A B B B A B B B B B B B B B B B B B B B B B B B A B B B B B B B B B B B B A A A A A A A B A A A A A A A A A A A A A A A A A A A A A A A B A A A A A A A A A A A A A A A A A A A A A A A A A A A A A A A A A A A A A A A A A A B A A A A A B B B B B B B B B B B B B B B B B B B B B B B B B B B B B B B B B B B B B B B B B B B B B B B B B B B B B B B B B B B A B A A A A A A B A A A A A B A A A A B B A A A A B A A A A A A A B A A A A A A A A A A A A A B B A A B A A A A A A A A A A B B A A A A A A A B A B A A A A A A A B A A A A A A A A A A B A A A A B A A B B A A B A A A A A A A A A A A A A B A A A A A A A A A A A A B A A A A A A B A A A A A A A A A A A A A A A A A A B B B A A B B B A B B A B B A B A B A B B A B B B A B A A A B A B B A B A B B A B A B B B A B B A A A A A B B A B A B B A B A A B B B A B A A B B B A B B A B B A A A A A B B B B B A A B B B B B B A B B B B B B A B B B B B B B B B B B B B B B B B A B B B B B B B B B B B B B B B A B B B B B B B B A B B B B B B B B B A B B B B B B B B B B B B B B B B B B B B B B B B B B B A B B B B B B B B B B A B A B A B B B B B B A B B B A A B B B B B B A B B B B B B A B B B B A B B B A A B A B B B B B B B B B B A B B B B B A B B B B A A B B B B B A B B A B B A B B B A B B A B B B B B B B B B B B A B B B B
3B_517939520                         B B B A A B B B B B B B B B B B B B A A A A B B B B B B B B A B A B B B B A B A B B B B B B B B B B B B B B B B B B A B A B B B B B B A B A B A A A B A A B A A A A A A A A A A A A A A A A A A A A A A A A A A A A A A A A A A A A A A A A A A A A A A A A A A A A B A A A A A A A A B A A A A B A A A A A A A A A A A A A A A A B B B A B B B B B B B B B B B B B B B B B B B B B B B B B B B B B B B B B B B A B B B B B B A B B A B B B B B B B B B B A B B B A B B B B B B B B B B B B B B B B B B B A B B B B B B B B B B B B A A A A A A A B A A A A A A A A A A A A A A A A A A A A A A A B A A A A A A A A A A A A A A A A A A A A A A A A A A A A A A A A A A A A A A A A A A B A A A A A B B B B B B B B B B B B B B B B B B B B B B B B B B B B B B B B B B B B B B B B B B B B B B B B B B B B B B B B B B B A B A A A A A A B A A A A A B A A A A B B A A A A B A A A A A A A B A A A A A A A A A A A A A B B A A B A A A A A A A A A A B B A A A A A A A B A B A A A A A A A B A A A A A A A A A A B A A A A B A A B B A A B A A A A A A A A A A A A A B A A A A A A A A A A A A B A A A A A A B A A A A A A A A A A A A A A A A A A A A A A A A A A A A B A A A A A A A A A A A A A A A B A B A A A B A A A A A B A B A A A A A B B A A A A A A A A A A A A A A A A A A B A A A A A A A A A A A A A A A A A A A A A A A A A B B B B B B A B B B B B B A B B B B B B B B B B B B B B B B B A B B B B B B B B B B B B B B B A B B B B B B B B A B B B B B B B B B A B B B B B B B B B B B B B B B B B B B B B B B B B B B A B B A B A A A A B A A A A A A A B B A B B A A A A A A A A A A A A A A A B A A A A A A A A A A A A A A A A A B A A A A A A A A A B A A A B A B A A A A A A A A A A A A A A A B A A A A A A B A A A A B A B A A A A A A A A A A
3B_517260188                         A A A A A A A A B A A A A A A A B A A A A A A A A A A A A A A B A B A A B A A A B B A A A B B A A A A A A A A A A A A A A B B A A A B A A A A B A A B A A B A A A A A A A B A A B B A A A A A A A A A B B A A A A B A A A A B B A A A A B A A A A A B A A A A A A A B A A A A A A A A B A B A A B A A A A A B B A A A A A B A A A B B B A B B B B B B B B B B B B B B B B B B B B B B B B B B B B B B B B B B B A B B B B B B A B B A B B B B B B B B B B A B B B A B B B B B B B B B B B B B B B B B B B A B B B B B B B B B B B B A A A A A A A B A A A A A A A A A A A A A A A A A A A A A A A B A A A A A A A A A A A A A A A A A A A A A A A A A A A A A A A A A A A A A A A A A A B A A A A A B B B B B B B B B B B B B B B B B B B B B B B B B B B B B B B B B B B B B B B B B B B B B B B B B B B B B B B B B B B B B B A B B B A B B B B B A B B B B B B B B A A B B B A B B B B B B A B A B A A A B B A A A B B B A B B B B B B B B B B B B B B B B B B A B B B B B B B A B B B B B B B B B A B B B A B B B B B B B A B B B B B B B B A B B B B B A B B B B B B B B B B A B B B B B B B B B B B B B B B B A A B B B B B B B B B B B B B A A B A A A B A B A A B A A A A A B B A A A A A A A B B A B A A A B A A B B A B A B B A A A A B B A A A B A A A A A A B A A B A A B A B A A B A A A B A A A A A B A B A A A B A A A B A B B B B B B B A B B B B B B A B B B B B B B B B B B B B B B B B A B B B B B B B B B B B B B B B A B B B B B B B B A B B B B B B B B B A B B B B B B B B B B B B B B B B B B B B B B B B B B B A B B A A A A A A A A A A A A A A B A A A A A A A B A A B A A A A A A B A B A B A A A A A A A A A A B A A A A B A A B B A B A A A A B A A A A A A A B A A B A B A A B A A B A A A A A A B A A A A A A A A A A A A A A A A B A A
3B_145306420                         B A B A B A B B B B B B B B B B B B B B B B B B B B A B A B B B A B B B B B B B B B B B A B B B B B B B B B B B B A B B B B B B A B B B A B A B A A B A A B A A A A A A A B A A B B A A A A A A A A A B B A A A A B A A A A B B A A A A B A A A A A B A A A A A A A B A A A A A A A A B A B A A B A A A A A B B A A A A A B A A A B B B A B B B B B B B B B B B B B B B B B B B B B B B B B B B B B B B B B B B A B B B B B B A B B A B B B B B B B B B B A B B B A B B B B B B B B B B B B B B B B B B B A B B B B B B B B B B B B A A A A A A A B A A A A A A A A A A A A A A A A A A A A A A A B A A A A A A A A A A A A A A A A A A A A A A A A A A A A A A A A A A A A A A A A A A B A A A A A B B B B B B B B B B B B B B B B B B B B B B B B B B B B B B B B B B B B B B B B B B B B B B B B B B B B B B B B B B B B B B A B B B A B B B B B A B B B B B B B B A A B B B A B B B B B B A B A B A A A B B A A A B B B A B B B B B B B B B B B B B B B B B B A B B B B B B B A B B B B B B B B B A B B B A B B B B B B B A B B B B B B B B A B B B B B A B B B B B B B B B B A B B B B B B B B B B B B B B B B A A B B B B B B B B B B B B B A A B A A A B A B A A B A A A A A B B A A A A A A A B A A B A A A B A A B B A B A B B A A A A B B A A A B A A A A A A B A A B A A B A B A A B A A A B A A A A A B A B A A A B A A A B A B B B B B B B A B B B B B B A B B B B B B B B B B B B B B B B B A B B B B B B B B B B B B B B B A B B B B B B B B A B B B B B B B B B A B B B B B B B B B B B B B B B B B B B B B B B B B B B A B B B B B B B B B B B B B B B B B B B B B B B B B B B B B B B B B B B B B B B B B B B B B B B B B B B B B B B B B B B B B B A B B B B B B B B B B B B B B B B B B B B B B B B B B B B B B B B B B B B B B B B B B B B B B B B
3B_745647546                         B A B A B A B B B B B B B B B B B B B B B B B B B B A B A B B B A B B B B B B B B B B B A B B B B B B B B B B B B A B B B B B B A B B B A B A B A A B A A B A A A A A A A B A A B B A A A A A A A A A B B A A A A B A A A A B B A A A A B A A A A A B A A A A A A A B A A A A A A A A B A B A A B A A A A A B B A A A A A B A A A B B B A B B B B B B B B B B B B B B B B B B B B B B B B B B B B B B B B B B B A B B B B B B A B B A B B B B B B B B B B A B B B A B B B B B B B B B B B B B B B B B B B A B B B B B B B B B B B B A A A A A A A B A A A A A A A A A A A A A A A A A A A A A A A B A A A A A A A A A A A A A A A A A A A A A A A A A A A A A A A A A A A A A A A A A A B A A A A A B B B B B B B B B B B B B B B B B B B B B B B B B B B B B B B B B B B B B B B B B B B B B B B B B B B B B B B B B B B B B B A B B B A B B B B B A B B B B B B B B A A B B B A B B B B B B A B A B A A A B B A A A B B B A B B B B B B B B B B B B B B B B B B A B B B B B B B A B B B B B B B B B A B B B A B B B B B B B A B B B B B B B B A B B B B B A B B B B B B B B B B A B B B B B B B B B B B B B B B B A A B B B B B B B B B B B B B A A B A A A B A B A A B A A A A A B B A B A A A A A B B A B A A A B A A B B A B A B B A A A A B B A A A B A A A A A A B A A B A A B A B A A B A A A B A A A A A B A B A A A B B A A B A B B B B B B B A B B B B B B A B B B B B B B B B B B B B B B B B A B B B B B B B B B B B B B B B A B B B B B B B B A B B B B B B B B B A B B B B B B B B B B B B B B B B B B B B B B B B B B B A B B B B B B B B B B B B B B B B B B B B B B B B B B B B B B B B B B B B B B B B B B B B B B B B B B B B B B B B B B B B B B B B B B B B B B B B B B B B B B B B B B B B B B B B B B B B B B B B B B B B B B B B B B B B B B B
3B_57932938                          B A B A B A B B B B B B B B B B B B B B B B B B B B A B A B B B A B B B B B B B B B B B A B B B B B B B B B B B B A B B B B B B A B B B A B A B A A B A A B A A A A A A A B A A B B A A A A A A A A A B B A A A A B A A A A B B A A A A B A A A A A B A A A A A A A B A A A A A A A A B A B A A B A A A A A B B A A A A A B A A A B B B A B B B B B B B B B B B B B B B B B B B B B B B B B B B B B B B B B B B A B B B B B B A B B A B B B B B B B B B B A B B B A B B B B B B B B B B B B B B B B B B B A B B B B B B B B B B B B A A A A A A A B A A A A A A A A A A A A A A A A A A A A A A A B A A A A A A A A A A A A A A A A A A A A A A A A A A A A A A A A A A A A A A A A A A B A A A A A B B B B B B B B B B B B B B B B B B B B B B B B B B B B B B B B B B B B B B B B B B B B B B B B B B B B B B B B B B B B B B A B B B A B B B B B A B B B B B B B B A A B B B A B B B B B B A B A B A A A B B A A A B B B A B B A A B B B A A A A A B B A A A A A A A A A B A A A B B A A A A A A B A A B A A B A A A A A A A A A B A A B B A A A A A B A A A A A A A A A B A B A A B A A A A A A A A A A A A A A A A A B A B A A A B B A A A A A A A A A A B A A A A B A A A A A B A A B A A A A A B B A B A A A A A A B B A A A A B A A A A A B A A A B A A A A A A B A A B A A B A B A A B A A A B A A A A A A A B A A A B B A A B A B B B B B B B A B B B B B B A B B B B B B B B B B B B B B B B B A B B B B B B B B B B B B B B B A B B B B B B B B A B B B B B B B B B A B B B B B B B B B B B B B B B B B B B B B B B B B B B A B B B B B B B B B B B B B B B B B B B B B B B B B B B B B B B B B B B B B B B B B B B B B B B B B B B B B B B B B B B B B B B B B B B B B B B B B B B B B B B B B B B B B B B B B B B B B B B B B B B B B B B B B B B B B B B
3B_745647580                         B A B A B A B B B B B B B B B B B B B B B B B B B B A B A B B B A B B B B B B B B B B B A B B B B B B B B B B B B A B B B B B B A B B B A B A B A A B A A B A A A A A A A B A A B B A A A A A A A A A B B A A A A B A A A A B B A A A A B A A A A A B A A A A A A A B A A A A A A A A B A B A A B A A A A A B B A A A A A B A A A B B B A B B B B B B B B B B B B B B B B B B B B B B B B B B B B B B B B B B B A B B B B B B A B B A B B B B B B B B B B A B B B A B B B B B B B B B B B B B B B B B B B A B B B B B B B B B B B B A A A A A A A B A A A A A A A A A A A A A A A A A A A A A A A B A A A A A A A A A A A A A A A A A A A A A A A A A A A A A A A A A A A A A A A A A A B A A A A A B B B B B B B B B B B B B B B B B B B B B B B B B B B B B B B B B B B B B B B B B B B B B B B B B B B B B B B B B B B B B B A B B B A B B B B B A B B B B B B B B A A B B B A B B B B B B A B A B A A A B B A A A B B B A B B B B B B B B B B B B B B B B B B B B B B B B B B B B B B B B B B B B A B B B B B B B B B B B A B B B B B B B B B B B B B B B B B B B B B B B B B B B B B B B B B B B B B B B B B B A B B B B B B B B B B B B B B A B B B B B B B B A B B B B B A A B B B B B B B B B B B B B B B B A A B B B B B B B B B B B B B B B A B B B B B B B B B B B B B B B B B B B B B B B B B B B B B B B B B A A B B B B B B B B B B B B B A B B B B B B A B B B B B B B B B B B B B B B B B A B B B B B B B B B B B B B B B A B B B B B B B B A B B B B B B B B B A B B B B B B B B B B B B B B B B B B B B B B B B B B B A B B B B B B B B B B B B B B B B B B B B B B B B B B B B B B B B B B B B B B B B B B B B B B B B B B B B B B B B B B B B B B B B B B B B B B B B B B B B B B B B B B B B B B B B B B B B B B B B B B B B B B B B B B B B B B B
3B_190674232                         B A B A B A B B B B B B B B B B B B B B B B B B B B A B A B B B A B B B B B B B B B B B A B B B B B B B B B B B B A B B B B B B A B B B A B A B A A B A A B A A A A A A A B A A B B A A A A A A A A A B B A A A A B A A A A B B A A A A B A A A A A B A A A A A A A B A A A A A A A A B A B A A B A A A A A B B A A A A A B A A A B B B A B B B B B B B B B B B B B B B B B B B B B B B B B B B B B B B B B B B A B B B B B B A B B A B B B B B B B B B B A B B B A B B B B B B B B B B B B B B B B B B B A B B B B B B B B B B B B A A A A A A A B A A A A A A A A A A A A A A A A A A A A A A A B A A A A A A A A A A A A A A A A A A A A A A A A A A A A A A A A A A A A A A A A A A B A A A A A B B B B B B B B B B B B B B B B B B B B B B B B B B B B B B B B B B B B B B B B B B B B B B B B B B B B B B B B B B B B B B A B B B A B B B B B A B B B B B B B B A A B B B A B B B B B B A B A B A A A B B A A A B B B A B B B B B B B B B B B B B B B B B B B B B B B B B B B B B B B B B B B B A B B B B B B B B B B B A B B B B B B B B B B B B B B B B B B B B B B B B B B B B B B B B B B B B B B B B B B A B B B B B B B B B B B B B B A B B B B B B B B A B B B B B A A B B B B B B B B B B B B B B B B A A B B B B B B B B B B B B B B B A B B B B B B B B B B B B B B B B B B B B B B B B B B B B B B B B B A A B B B B B B B B B B B B B A B B B B B B A B B B B B B B B B B B B B B B B B A B B B B B B B B B B B B B B B A B B B B B B B B A B B B B B B B B B A B B B B B B B B B B B B B B B B B B B B B B B B B B B A B B B B B B B B B B B B B B B B B B B B B B B B B B B B B B B B B B B B B B B B B B B B B B B B B B B B B B B B B B B B B B B B B B B B B B B B B B B B B B B B B B B B B B B B B B B B B B B B B B B B B B B B B B B B B B B
3B_64345413                          B A B A B A B B B B B B B B B B B B B B B B B B B B A B A B B B A B B B B B B B B B B B A B B B B B B B B B B B B A B B B B B B A B B B A B A B A A B A A B A A A A A A A B A A B B A A A A A A A A A B B A A A A B A A A A B B A A A A B A A A A A B A A A A A A A B A A A A A A A A B A B A A B A A A A A B B A A A A A B A A A B B B A B B B B B B B B B B B B B B B B B B B B B B B B B B B B B B B B B B B A B B B B B B A B B A B B B B B B B B B B A B B B A B B B B B B B B B B B B B B B B B B B A B B B B B B B B B B B B A A A A A A A B A A A A A A A A A A A A A A A A A A A A A A A B A A A A A A A A A A A A A A A A A A A A A A A A A A A A A A A A A A A A A A A A A A B A A A A A B B B B B B B B B B B B B B B B B B B B B B B B B B B B B B B B B B B B B B B B B B B B B B B B B B B B B B B B B B B B B B A B B B A B B B B B A B B B B B B B B A A B B B A B B B B B B A B A B A A A B B A A A B B B A B B B B B B B B B B B B B B B B B B B B B B B B B B B B B B B B B B B B A B B B B B B B B B B B A B B B B A B B B B B B B B B B B B B B B B B B B B B B B B B B B B B B B B B B B B B A B B B B B B B B B B B B B B A B B B B B B B B A B B B B B A A B B B B B B B B B B B B B B B B A A B B B B B B B B B B B B B B B A B B B B B B B B B B B B B B B B B B B B B B B B B B B B B B B B B A A B B B B B B B B B B B B B A B B B B B B A B B B B B B B B B B B B B B B B B A B B B B B B B B B B B B B B B A B B B B B B B B A B B B B B B B B B A B B B B B B B B B B B B B B B B B B B B B B B B B B B A B B B B B B B B B B B B B B B B B B B B B B B B B B B B B B B B B B B B B B B B B B B B B B B B B B B B B B B B B B B B B B B B B B B B B B B B B B B B B B B B B B B B B B B B B B B B B B B B B B B B B B B B B B B B B B B
3B_288239703                         B A B A B A B B B B B B B B B B B B B B B B B B B B A B A B B B A B B B B B B B B B B B A B B B B B B B B B B B B A B B B B B B A B B B A B A B A A B A A B A A A A A A A B A A B B A A A A A A A A A B B A A A A B A A A A B B A A A A B A A A A A B A A A A A A A B A A A A A A A A B A B A A B A A A A A B B A A A A A B A A A B B B A B B B B B B B B B B B B B B B B B B B B B B B B B B B B B B B B B B B A B B B B B B A B B A B B B B B B B B B B A B B B A B B B B B B B B B B B B B B B B B B B A B B B B B B B B B B B B A A A A A A A B A A A A A A A A A A A A A A A A A A A A A A A B A A A A A A A A A A A A A A A A A A A A A A A A A A A A A A A A A A A A A A A A A A B A A A A A B B B B B B B B B B B B B B B B B B B B B B B B B B B B B B B B B B B B B B B B B B B B B B B B B B B B B B B B B B B B B B A B B B A B B B B B A B B B B B B B B A A B B B A B B B B B B A B A B A A A B B A A A B B B A B B B B B B B B B B B B B B B B B B B B B B B B B B B B B B B B B B B B A B B B B B B B B B B B A B B B B B B B B B B B B B B B B B B B B B B B B B B B B B B B B B B B B B B B B B B A B B B B B B B B B B B B B B A B B B B B B B B A B B B B B A A B B B B B B B B B B B B B B B B A A B B B B B B B B B B B B B B B A B B B B B B B B B B B B B B B B B B B B B B B B B B B B B B B B B A A B B B B B B B B B B B B B A B B B B B B A B B B B B B B B B B B B B B B B B A B B B B B B B B B B B B B B B A B B B B B B B B B B B B B B B B B B A B B B B B B B B B B B B B B B B B B B B B B B B B B B A B B B B B B B B B B B B B B B B B B B B B B B B B B B B B B B B B B B B B B B B B B B B B B B B B B B B B B B B B B B B B B B B B B B B B B B B B B B B B B B B B B B B B B B B B B B B B B B B B B B B B B B B B B B B B B B
3B_574951132                         B A B A B A B B B B B B B B B B B B B B B B B B B B A B A B B B A B B B B B B B B B B B A B B B B B B B B B B B B A B B B B B B A B B B A B A B A A B A A B A A A A A A A B A A B B A A A A A A A A A B B A A A A B A A A A B B A A A A B A A A A A B A A A A A A A B A A A A A A A A A A B A A B A A A A A B B A A A A A B A A A B B B A B B B B B B B B B B B B B B B B B B B B B B B B B B B B B B B B B B B A B B B B B B A B B A B B B B B B B B B B A B B B A B B B B B B B B B B B B B B B B B B B A B B B B B B B B B B B B A A A A A A A B A A A A A A A A A A A A A A A A A A A A A A A B A A A A A A A A A A A A A A A A A A A A A A A A A A A A A A A A A A A A A A A A A A B A A A A A B B B B B B B B B B B B B B B B B B B B B B B B B B B B B B B B B B B B B B B B B B B B B B B B B B B B B B B B B B B A A A A B A B A B B A B B A B B B B B B B B A A B B A A B A B B B A A A A A A A A A A A A A A B B A B B A A A B A B A A A B A A A A A B B A B B B A A A A A B A B A A B B B A A B B B A B A A A A A A A B B A B A A A A A A B A A A A A A A A A B B A A A A A B A A A B A A B A A B B A A A B B B A A B A B A B B A A A A A B A A A A A A A A A A A A A A A A A A A B A A A A A A A A A A A A B A B A B A A A A A A A A B A A A B A A A A A B A B A B A B A A B A A A A A A A A A A B A A B B A A A A B A A A A B B A B A A A A B A A A B B A A B A B B B B A A B B A A B A A B A B B B A B B B B A B A B B A A A B B A B A B B A B B B B B B A B B B A B A B B A B B A A A B A B A B B A A A B A B B B B B B A A A A A A A B B A A A A A A A A A A A A A A A A B A A A A A B A B A A A B A A B B B A A B A A B A A A A A A A A A A A A A B A A A B B A A A A B A A A A A A B B A A A A A A A A A B B B A A A A A B B A B A A A A A B B A A A
3B_375479728                         B A B A B A B B B B B B B B B B A B B B B B B B B B A B A B B B A B B B B B B B B B B B A B B B B B B B B B B B B A B B B B B B A B B B A B A B B B B B B B B A B B A B B B B B B B B B B B B B B B B B B B B B B B B B B B B B B B B B B B B B B B B B B B B B B B B B B B B B B B B B B B B B B B B B B B B B B B B B B B B B B B B B A B B B B B B B B B B B B B B B B B B B B B B B B B B B B B B B B B B B A B B B B B B A B B A B B B B B B B B B B A B B B A B B B B B B B B B B B B B B B B B B B A B B B B B B B B B B B B A A A A A A A B A A A A A A A A A A A A A A A A A A A A A A A B A A A A A A A A A A A A A A A A A A A A A A A A A A A A A A A A A A A A A A A A A A B A A A A A B B B B B B B B B B B B B B B B B B B B B B B B B B B B B B B B B B B B B B B B B B B B B B B B B B B B B B B B B B B A A A A B A B A B B A B B B B B B B B B B B A A B B A A B A B B B A A A A A A A A A A B B A A B B A B B A A A B A B A A A B A A A A A B B B B B B A A A A B B A B A B B B B A A B B B A B A A A A A A A B B A B A A A A A A B B A A A A B A A A B B A A B A A B A A A B A A B A A B B A A A B B B A A B A B A B B A A A B B B B B B B B B B B B B B B B B B A B B B B B B B B B B B B B B B B B B B B B B B B B B B B B B B B B B B B B B B B B B B B B B B B B B B B B B B B B B B B B B B B B B B B B B B B B B B B B B B B B B B B B B B B B B B B B B B B B B B B B B B B B B B B B B B B B B B B B B B B B B B B B B B B B B B B B B B B B B B B B B B B B B B B B B B B B B B B B B B B B B B B B B B B B B B A A B A B B B A A B B A A A A A A A A A A A B A A A A A B A B A A A B A A B B B A A B B A B A A A A A A A A A A A A A B B A A B B B A A A B A A A A A A B B B A A A A A A A B B B B B A A A A B B A B A A A A A B B B A A
3B_746346112                         B A B A B A B B B B B B B B B B A B B B B B B B B B A B A B B B A B B B B B B B B B B B A B B B B B B B B B B B B A B B B B B B A B B B A B A B B B B B B B B A B B A B B B B B B B B B B B B B B B B B B B B B B B B B B B B B B B B B B B B B B B B B B B B B B B B B B B B B B B B B B B B B B B B B B B B B B B B B B B B B B B B B A B B B B B B B B B B B B B B B B B B B B B B B B B B B B B B B B B B B A B B B B B B A B B A B B B B B B B B B B A B B B A B B B B B B B B B B B B B B B B B B B A B B B B B B B B B B B B A A A A A A A B A A A A A A A A A A A A A A A A A A A A A A A B A A A A A A A A A A A A A A A A A A A A A A A A A A A A A A A A A A A A A A A A A A B A A A A A B B B B B B B B B B B B B B B B B B B B B B B B B B B B B B B B B B B B B B B B B B B B B B B B B B B B B B B B B B B A A A A B A B A B B A B B B B B B B B B B B A A B B A A B A B B B A A A A A A A A A A B B A A B B A B B A A A B A B A A A B A A A A A B B B B B B A A A A B B A B A B B B B A A B B B A B A A A A A A A B B A B A A A A A A B B A A A A B A A A B B A A B A A B A A A B A A B A A B B A A A B B B A A B A B A B B A A A B B B B B B B B B B B B B B B B B B A B B B B B B B B B B B B B B B B B B B B B B B B B B B B B B B B B B B B B B B B B B B B B B B B B B B B B B B B B B B B B B B B B B B B B B B B B B B B B B B B B B B B B B B B B B B B B B B B B B B B B B B B B B B B B B B B B B B B B B B B B B B B B B B B B B B B B B B B B B B B B B B B B B B B B B B B B B B B B B B B B B B B B B B B B B B A A B A B B B A A B B A A A A A A A A A A A B A A A A A B A B A A A B A A B B B A A B B A B A A A A A A A A A A A A A B B A A B B B A A A B A A A A A A B B B A A A A A A A B B B B B A A A A B B A B A A A A A B B B A A
3B_687596531                         B A B A B A B B B B B B B B B B A B B B B B B B B B A B A B B B A B B B B B B B B B B B A B B B B B B B B B B B B A B B B B B B A B B B A B A B B B B B B B B A B B A B B B B B B B B B B B B B B B B B B B B B B B B B B B B B B B B B B B B B B B B B B B B B B B B B B B B B B B B B B B B B B B B B B B B B B B B B B B B B B B B B A B B B B B B B B B B B B B B B B B B B B B B B B B B B B B B B B B B B A B B B B B B A B B A B B B B B B B B B B A B B B A B B B B B B A B B B A B B B B B B B B A B B B B B A A B B A B B A A A A A A A B A A A A A A A A A A A A A A A A A A A A A A A B A A A A A A A A A A A A A A A A A A A A A A A A A A A A A A A A A A A A A A A A A A B A A A A A B B B B B B B B B B B B B B B B B B B B B B B B B B B B B B B B B B B B B B B B B B B B B B B B B B B B B B B B B B B A A A A B A B A B B A B B B B B B B B B B B A A B B A A B A B B B A A A A A A A A A A B B A A B B A B B A A A B A B A A A B A A A A A B B B B B B A A A A B B A B A B B B B A A B B B A B A A A A A A A B B A B A A A A A A B B A A A A B A A A B B A A B A A B A A A B A A B A A B B A A A B B B A A B A B A B B A A A B B B B B B B B B B B B B B B B B B A B B B B B B B B B B B B B B B B B B B B B B B B B B B B B B B B B B B B B B B B B B B B B B B B B B B B B B B B B B B B B B B B B B B B B B B B B B B B B B B B B B B B B B B B B B B B B B B B B B B B B B B B B B B B B B B B B B B B B B B B B B B B B B B B B B B B B B B B B B B B B B B B B B B B B B B B B B B B B B B B B B B B B B B B B B B A A B A B B B A A B B A A A A A A A A A A A B A A A A A B A B A A A B A A B B B A A B B A B A A A A A A A A A A A A A B B A A B B B A A A B A A A A A A B B B A A A A A A A B B B B B A A A A B B A B A A A A A B B B A A
3B_424444927                         B A B A B A B B B B B B B B B B A B B B B B B B B B A B A B B B A B B B B B B B B B B B A B B B B B B B B B B B B A B B B B B B A B B B A B A B B B B B B B B A B B A B B B B B B B B B B B B B B B B B B B B B B B B B B B B B B B B B B B B B B B B B B B B B B B B B B B B B B B B B B B B B B B B B B B B B B B B B B B B B B B B B A B B B B B B B B B B B B B B B B B B B B B B B B B B B B B B B B B B B A B B B B B B A B B A B B B B B B B B B B A B B B A B B B B B B A B B B A B B B B B B B B A B B B B B A A B B A B B A A A A A A A B A A A A A A A A A A A A A A A A A A A A A A A B A A A A A A A A A A A A A A A A A A A A A A A A A A A A A A A A A A A A A A A A A A B A A A A A B B B B B B B B B B B B B B B B B B B B B B B B B B B B B B B B B B B B B B B B B B B B B B B B B B B B B B B B B B B A A A A B A B A B B A B B B B B B B B B B B A A B B A A B A B B B A A A A A A A A A A B B A A B B A B B A A A B A B A A A B A A A A A B B B B B B A A A A B B A B A B B B B A A B B B A B A A A A A A A B B A B A A A A A A B B A A A A B A A A B B A A B A A B A A A B A A B A A B B A A A B B B A A B A B A B B A A A B B B B B B B B B B B B B B B B B B A B B B B B B B B B B B B B B B B B B B B B B B B B B B B B B B B B B B B B B B B B B B B B B B B B B B B B B B B B B B B B B B B B B B B B B B B B B B B B B B B B B B B B B B B B B B B B B B B B B B B B B B B B B B B B B B B B B B B B B B B B B B B B B B B B B B B B B B B B B B B B B B B B B B B B B B B B B B B B B B B B B B B B B B B B B B A A B A B B B A A B B A A A A A A A A A A A B A A A A A B A B A A A B A A B B B A A B B A B A A A A A A A A A A A A A B B A A B B B A A A B A A A A A A B B B A A A A A A A B B B B B A A A A B B A B A A A A A B B B A A
3B_28389124                          B A B A B A A B A A A A B A B B A A A A B A B A B A A A A B B B A A B B B B A A B B B B A B B B B B B B A B B B B A A A B B A B A A B B A B A B B B B B B B B A B B A B B B B B B B B B B B B B B B B B B B B B B B B B B B B B B B B B B B B B B B B B B B B B B B B B B B B B B B B B B B B B B B B B B B B B B B B B B B B B B B B B A B B B B B B B B B B B B B B B B B B B B B B B B B B B B B B B B B B B A B B B B B B A B B A B B B B B B B B B B A B B B A B B B B B B A B B B A B B B B B B B B A B B B B B A A B B A B B A A A A A A A B A A A A A A A A A A A A A A A A A A A A A A A B A A A A A A A A A A A A A A A A A A A A A A A A A A A A A A A A A A A A A A A A A A B A A A A A B B B B B B B B B B B B B B B B B B B B B B B B B B B B B B B B B B B B B B B B B B B B B B B B B B B B B B B B B B B A A A A B A B A B B A B B B B B B B B B B B A A B B A A B A B B B A A A A A A A A A A B B A A B B A B B A A A B A B A A A B A A A A A B B B B B B A A A A B B A B A B B B B A A B B B A B A A A A A A A B B A B A A A A A A B B A A A A B A A A B B A A B A A B A A A B A A B A A B B A A A B B B A A B A B A B B A A A B B B B B B B B B B B B B B B B B B A B B B B B B B B B B B B B B B B B B B B B B B B B B B B B B B B B B B B B B B B B B B B B B B B B B B B B B B B B B B B B B B B B B B B B B B B B B B B B B B B B B B B B B B B B B B B B B B B B B B B B B B B B B B B B B B B B B B B B B B B B B B B B B B B B B B B B B B B B B B A B B B B B B B B B B B B B B B B B B B B B B B B B B B B B B B A A B A B B B A A B B A A A A A A A A A A A B A A A A A B A B A A A B A A B B B A A B B A B A A A A A A A A A A A A A B B A A B B B A A A B A A A A A A B B B A A A A A A A B B B B B A A A A B B A B A A A A A B B B A A
3B_424444872                         B A B A B A A B A A A A B A B B A A A A B A B A B A A A A B B B A A B B B B A A B B B B A B B B B B B B A B B B B A A A B B A B A A B B A B A B B B B B B B B A B B A B B B B B B B B B B B B B B B B B B B B B B B B B B B B B B B B B B B B B B B B B B B B B B B B B B B B B B B B B B B B B B B B B B B B B B B B B B B B B B B B B A B B B B B B B B B B B B B B B B B B B B B B B B B B B B B B B B B B B A B B B B B B A B B A B B B B B B B B B B A B B B A B B B B B B A B B B A B B B B B B B B A B B B B B A A B B A B B A A A A A A A B A A A A A A A A A A A A A A A A A A A A A A A B A A A A A A A A A A A A A A A A A A A A A A A A A A A A A A A A A A A A A A A A A A B A A A A A B B B B B B B B B B B B B B B B B B B B B B B B B B B B B B B B B B B B B B B B B B B B B B B B B B B B B B B B B B B A A A A B A B A B B A B B B B B B B B B B B A A B B A A B A B B B A A A A A A A A A A B B A A B B A B B A A A B A B A A A B A A A A A B B B B B B A A A A B B A B A B B B B A A B B B A B A A A A A A A B B A B A A A A A A B B A A A A B A A A B B A A B A A B A A A B A A B A A B B A A A B B B A A B A B A B B A A A B B B B B B B B B B B B B B B B B B A B B B B B B B B B B B B B B B B B B B B B B B B B B B B B B B B B B B B B B B B B B B B B B B B B B B B B B B B B B B B B B B B B B B B B B B B B B B B B B B B B B B B B B B B B B B B B B B B B B B B B B B B B B B B B B B B B B B B B B B B B B B B B B B B B B B B B B B B B B B A B B B B B B B B B B B B B B B B B B B B B B B B B B B B B B B A A B A B B B A A B B A A A A A A A A A A A B A A A A A B A B A A A B A A B B B A A B B A B A A A A A A A A A A A A A B B A A B B B A A A B A A A A A A B B B A A A A A A A B B B B B A A A A B B A B A A A A A B B B A A
3B_506936900                         B A A A B A A A A A A A B A A A A A A A A A A A A A A A A A A A A A A A A A A A A B A A A A A A B A A B A A B A A A A A A A A A A A A A A A A B B B B B B B B A B B A B B B B B B B B B B B B B B B B B B B B B B B B B B B B B B B B B B B B B B B B B B B B B B B B B B B B B B B B B B B B B B B B B B B B B B B B B B B B B B B B B A B B B B B B B B B B B B B B B B B B B B B B B B B B B B B B B B B B B A B B B B B B A B B A B B B B B B B B B B A B B B A B B B B B B A B B B A B B B B B B B B A B B B B B A A B B A B B A A A A A A A B A A A A A A A A A A A A A A A A A A A A A A A B A A A A A A A A A A A A A A A A A A A A A A A A A A A A A A A A A A A A A A A A A A B A A A A A B B B B B B B B B B B B B B B B B B B B B B B B B B B B B B B B B B B B B B B B B B B B B B B B B B B B B B B B B B B A A A A B A B A B B A B B B B B B B B B B B A A B B A A B A B B B A A A A A A A A A A B B A A B B A B B A A A B A B A A A B A A A A A B B B B B B A A A A B B A B A B B B B A A B B B A B A A A A A A A B B A B A A A A A A B B A A A A B A A A B B A A B A A B A A A B A A B A A B B A A A B B B A A B A B A B B A A A B B B B B B B B B B B B B B B B B B A B B B B B B B B B B B B B B B B B B B B B B B B B B B B B B B B B B B B B B B B B B B B B B B B B B B B B B B B B B B B B B B B B B B B B B B B B B A A A A A A A A B A A A A A B A B A A A A A A A A A A A A A A B A A B A A A A A A A B A A A A A B A A A A A A A A B B A B A A A A A A A A A A A A A A A A B A A A A A A A B A A A A A B A A A A A A A B A B B B A A B B A A A A A A A A A A A B A A A A A B A B A A A B A A B B B A A B B A B A A A A A A A A A A A A A B B A A B B B A A A B A A A A A A B B B A A A A A A A B B B B B A A A A B B A B A A A A A B B B A A
3B_266101218                         B A A B A A B A A A A A A B A B A A A A A A A A A A A A A A A B A A A A A A A A A A A B A A A A A A A A A A A A A A B A A A A A A A A A A A A B B B B B B B B A B B A B B B B B B B B B B B B B B B B B B B B B B B B B B B B B B B B B B B B B B B B B B B B B B B B B B B B B B B B B B B B B B B B B B B B B B B B B B B B B B B B B A B B B B B B B B B B B B B B B B B B B B B B B B B B B B B B B B B B B A B B B B B B A B B A B B B B B B B B B B A B B B A B B B B B B A B B B A B B B B B B B B A B B B B B A A B B A B B A A A A A A A B A A A A A A A A A A A A A A A A A A A A A A A B A A A A A A A A A A A A A A A A A A A A A A A A A A A A A A A A A A A A A A A A A A B A A A A A B B B B B B B B B B B B B B B B B B B B B B B B B B B B B B B B B B B B B B B B B B B B B B B B B B B B B B B B B B B A A A A B A B A B B A B B B B B B B B B B B A A B B A A B A B B B A A A A A A A A A A B B A A B B A B B A A A A A A A A A B A A A A A A B B A A A A A A A B B A B A B A A A A A B A B A B A A A A A A A A A A A A A A A A A A B A A A A B A A A A A A A B A A A A A A A A A A A A B A A A A A A A A A A A B A A B A A A B B B B B B B B B B B B B B B B B B A B B B B B B B B B B B B B B B B B B B B B B B B B B B B B B B B B B B B B B B B B B B B B B B B B B B B B B B B B B B B B B B B B B B B B B B B B B B B B B B A B B B B B B B A B B B B B B B B B B A B B B A B B B B B B B B B B A A B B B A A B B B B B B B B B B B B B B B B A B B B B B B A B B B B A B A B B B B B B B B B B B A B B B B A A B B A A B A A A B A A B B A A A A A A A A A A A A A A A A A B A B A A A A A A A A A A A A B A A A A A A A A A A A A A A A A B A A A A B A A A A A A A A A A A A B A A A A A A A B A A A B A A A A B A A A A A A A A A A B A A
3B_26069205                          B B A B A B B B A B B B A B B B B B A A B B B B A B B B A A B B B A B A B B A B A B B B B B B A A B B B B A B B B B B B B A B B A B B B A B B B B B B B B B B A B B A B B B B B B B B B B B B B B B B B B B B B B B B B B B B B B B B B B B B B B B B B B B B B B B B B B B B B B B B B B B B B B B B B B B B B B B B B B B B B B B B B A B B B B B B B B B B B B B B B B B B B B B B B B B B B B B B B B B B B A B B B B B B A B B A B B B B B B B B B B A B B B A B B B B B B A B B B A B B B B B B B B A B B B B B A A B B A B B A A A A A A A B A A A B A A A A A A A A A A A B A A A A A A A B A A A A A A A A A A A A B A A A A A A A A A A A A A A A B B A A A A A A A A A A A A B B A A A A B B B B B B B B B B B B B B B B B B B B B B B B B B B B B B B B B B B B B B B B B B B B B B B B B B B B B B B B B B B A A A A B A B A B B A B B B B B B B B B B B A A B B A A B A B B B A A A A A A A A A A B B A A B B A B B B B A A B B B B A B B B B B B A B B B B B B B A B B B B B B B B B B B B B B B B B B B B B B B B B B B B B B B B B B B B B B B B B A B B B B B B B B B B B B B B B B B B A B B B B A A B B B B A B B B B B B B B B B B B B B B B B B B B B B B B B B A B B B B B B B B B B B B B B B B B B B B B B B B B B B B B B B B B B B B B B B B B B B B B B B B B A B B B B B B B B B B B B B B B B B B B B B B B B B B B B B A B B B B B B B A B B B B B B B B B B A B B B A B B B B B B B B B B A A B B B A A B B B B B B B B B B B B B B B B A B B B B B B A B B B B A B A B B B B B B B B B B B A B B B B A A B B B B B B B B B B B B B B B B B B B B B B B B B B B B B B B B B B B B B B B B B B B B B B B B B B B B B B B B B B B B B B B B B B B B B B B B B B B B B B B B B B B B B B B B B B B B B B B B A B B B B B B B B B A B B B B
3B_100889712                         B B A B A B B B A B B B A B B B B B A A B B B B A B B B A A B B B A B A B B A B A B B B B B B A A B B B B A B B B B B B B A B B A B B B A B B B B B B B B B B A B B A B B B B B B B B B B B B B B B B B B B B B B B B B B B B B B B B B B B B B B B B B B B B B B B B B B B B B B B B B B B B B B B B B B B B B B B B B B B B B B A B A A A A A A A A A A A A A A A A A A A A B B A A A A A A A A A A B B A B A A A A A A A B A A B A A A A A B A A A A A A A A A A A A A A A A A A B A A A A A A A A A A A A A A A A A A A A A A A A A A A A A A B A A A B A A A A A A A A A A A B A A A A A A A B A A A A A A A A A A A A B A A A A A A A A A A A A A A A B B A A A A A A A A A A A A B B A A A A B B B B B B B B B B B B B B B B B B B B B B B B B B B B B B B B B B B B B B B B B B B B B B B B B B B B B B B B B B B A A A A A A A A B A A A A B A A B A A A A A A A A A A A A A A A A A A A A A A A A A A B B A A A A A A A A A A A A A A A A B A A A A A A A A A A A A A A A A A B B A A A A A A A A B B A B A A A A A A A A A A A A A A B A A A A A B A B A A B A B A A A A A A A A A A A A A A A A A A A A A A A A A A A A A A A A A A A B B B B B B B B B B B B B B B B B B A B B B B B B B B B B B B B B B B B B B B B B B B B B B B B B B B B B B B B B B B B B B B B B B B B A B B B B B B B B B B B B B B B B B B B B B B B B B B B B B A B B B B B B B A B B B B B B B B B B A B B B A B B B B B B B B B B A A B B B A A B B B B B B B B B B B B B B B B A B B B B B B A B B B B A B A B B B B B B B B B B B A B B B B A A B B B B B B B B B B B B B B B B B B B B B B B B B B B B B B B B B B B B B B B B B B B B B B B B B B B B B B B B B B B B B B B B B B B B B B B B B B B B B B B B B B B B B B B B B B B B B B B B A B B B B B B B B B A B B B B
3B_393681900                         B B A B A B B B A B B B A B B B B B A A B B B B A B B B A A B B B A B A B B A B A B B B B B B A A B B B B A B B B B B B B A B B A B B B A B B B B B B B B B B A B B A B B B B B B B B B B B B B B B B B B B B B B B B B B B B B B B B B B B B B B B B B B B B B B B B B B B B B B B B B B B B B B B B B B B B B B B B B B B B B B A B A A A A A A A A A A A A A A A A A A A A B B A A A A A A A A A A B B A B A A A A A A A B A A B A A A A A B A A A A A A A A A A A A A A A A A A B A A A A A A A A A A A A A A A A A A A A A A A A A A A A A A B A A A B A A A A A A A A A A A B A A A A A A A B A A A A A A A A A A A A B A A A A A A A A A A A A A A A B B A A A A A A A A A A A A B B A A A A B B B B B B B B B B B B B B B B B B B B B B B B B B B B B B B B B B B B B B B B B B B B B B B B B B B B B B B B B B B B B B B B B B B B B A B B B A A B B A B B B B B B B B B B A B B B B B A B A B B B B B B B B B B B B B B B B B B B B B B B B B B B B B A B B B B B B B B B B B B B B B B B B B B B B B A B B B B B B B A B B B A B B B B B B B B B A B B B B B B B B B B B B B B B B B B B B B B B B B B B B B B B B A A B B B B B B B B B B B B B B B B B B B B B B B B B B A B B B B B B B B B B B B B B B B B B B B B B B B B B B B B B B B B B B B B B B B B B B B B B B B B A B B B B B B B B B B B B B B B B B B B B B B B B B B B B B A B B B B B B B A B B B B B B B B B B A B B B A B B B B B B B B B B A A B B B A A B B B B B B B B B B B B B B B B A B B B B B B A B B B B A B A B B B B B B B B B B B A B B B B A A B B B B B B B B B B B B B B B B B B B B B B B B B B B B B B B B B B B B B B B B B B B B B B B B B B B B B B B B B B B B B B B B B B B B B B B B B B B B B B B B B B B B B B B B B B B B B B B B A B B B B B B B B B A B B B B
3B_522165494                         B B A B A B B B A B B B A B B B B B A A B B B B A B B B A A B B B A B A B B A B A B B B B B B A A B B B B A B B B B B B B A B B A B B B A B B B B B B B B B B A B B A B B B B B B B B B B B B B B B B B B B B B B B B B B B B B B B B B B B B B B B B B B B B B B B B B B B B B B B B B B B B B B B B B B B B B B B B B B B B B B A B A A A A A A A A A A A A A A A A A A A A B B A A A A A A A A A A B B A B A A A A A A A B A A B A A A A A B A A A A A A A A A A A A A A A A A A B A A A A A A A A A A A A A A A A A A A A A A A A A A A A A A B A A A B A A A A A A A A A A A B A A A A A A A B A A A A A A A A A A A A B A A A A A A A A A A A A A A A B B A A A A A A A A A A A A B B A A A A B B B B B B B B B B B B B B B B B B B B B B B B B B B B B B B B B B B B B B B B B B B B B B B B B B B B B B B B B B B B B B B B B B B B B A B B B A A B B A B B B B B B B B B B A B B B B B A B A B B B B B B B B B B B B B B B B B B B B B B B B B B B B B A B B B B B B B B B B B B B B B B B B B B B B B A B B B B B B B A B B B A B B B B B B B B B A B B B B B B B B B B B B B B B B B B B B B B B B B B B B B B B B A A B B B B B B B B B B B B B B B B B B B B B B B B B B A B B B B B B B B B B B B B B B B B B B B B B B B B B B B B B B B B B B B B B B B B B B B B B B B B A B B B B B B B B B B B B B B B B B B B B B B B B B B B B B A B B B B B B B A B B B B B B B B B B A B B B A B B B B B B B B B B A A B B B A A B B B B B B B B B B B B B B B B A B B B B B B A B B B B A B A B B B B B B B B B B B A B B B B A A B B B B B B B B B B B B B B B B B B B B B B B B B B B B B B B B B B B B B B B B B B B B B B B B B B B B B B B B B B B B B B B B B B B B B B B B B B B B B B B B B B B B B B B B B B B B B B B B A B B B B B B B B B A B B B B
3B_522753296                         B B A B A B B B A B B B A B B B B B A A B B B B A B B B A A B B B A B A B B A B A B B B B B B A A B B B B A B B B B B B B A B B A B B B A B B B B B B B B B B A B B A B B B B B B B B B B B B B B B B B B B B B B B B B B B B B B B B B B B B B B B B B B B B B B B B B B B B B B B B B B B B B B B B B B B B B B B B B B B B B B A B A A A A A A A A A A A A A A A A A A A A B B A A A A A A A A A A B B A B A A A A A A A B A A B A A A A A B A A A A A A A A A A A A A A A A A A B A A A A A A A A A A A A A A A A A A A A A A A A A A A A A A B A A A B A A A A A A A A A A A B A A A A A A A B A A A A A A A A A A A A B A A A A A A A A A A A A A A A B B A A A A A A A A A A A A B B A A A A B B B B B B B B B B B B B B B B B B B B B B B B B B B B B B B B B B B B B B B B B B B B B B B B B B B B B B B B B B B B B B B B B B B B B A B B B A A B B A B B B B B B B B B B A B B B B B A B A B B B B B B B B B B B B B B B B A A A A A B A A A A A B B A A B B A A A B B A A A B A A A A A A A A B A A A B A A A A A B A A A A A B A A A A B A B A A B A A A B A A B B A A A A A A A A A A A A A B A A A A A A A A A A A A A B B A A A A B B B B B B B B B B B B B B B B B B A B B B B B B B B B B B B B B B B B B B B B B B B B B B B B B B B B B B B B B B B B B B B B B B B B A B B B B B B B B B B B B B B B B B B B B B B B B B B B B B A B B B B B B B A B B B B B B B B B B A B B B A B B B B B B B B B B A A B B B A A B B B B B B B B B B B B B B B B A B B B B B B A B B B B A B A B B B B B B B B B B B A B B B B A A B B B B B B B B B B B B B B B B B B B B B B B B B B B B B B B B B B B B B B B B B B B B B B B B B B B B B B B B B B B B B B B B B B B B B B B B B B B B B B B B B B B B B B B B B B B B B B B B A B B B B B B B B B A B B B B
3B_512233274                         B B A B A B B B A B B B A B B B B B A A B B B B A B B B A A B B B A B A B B A B A B B B B B B A A B B B B A B B B B B B B A B B A B B B A B B B B B B B B B B A B B A B B B B B B B B B B B B B B B B B B B B B B B B B B B B B B B B B B B B B B B B B B B B B B B B B B B B B B B B B B B B B B B B B B B B B B B B B B B B B B A B A A A A A A A A A A A A A A A A A A A A B B A A A A A A A A A A B B A B A A A A A A A B A A B A A A A A B A A A A A A A A A A A A A A A A A A B A A A A A A A A A A A A A A A A A A A A A A A A A A A A A A B A A A B A A A A A A A A A A A B A A A A A A A B A A A A A A A A A A A A B A A A A A A A A A A A A A A A B B A A A A A A A A A A A A B B A A A A B B B B B B B B B B B B B B B B B B B B B B B B B B B B B B B B B B B B B B B B B B B B B B B B B B B B B B B B B B B B B B B B B B B B B A B B B A A B B A B B B B B B B B B B A B B B B B A B A B B B B B B B B B B B B B B B B A A A A A B A A A A A B B A A B B A A A B B A A A B A A A A A A A A B A A A B A A A A A B A B A A A B A A A A B A B A A B A A A B A A B B A A A A A A A A A A A A A B A A A A A A A A A A A A A B B A A A A B B B B B B B B B B B B B B B B B B A B B B B B B B B B B B B B B B B B B B B B B B B B B B B B B B B B B B B B B B B B B B B B B B B B A B B B B B B B B B B B B B B B B B B B B B B B B B B B B B A B B B B B B B A B B B B B B B B B B A B B B A B B B B B B B B B B A A B B B A A B B B B B B B B B B B B B B B B A B B B B B B A B B B B A B A B B B B B B B B B B B A B B B B A A B B B B B B B B B B B B B B B B B B B B B B B B B B B B B B B B B B B B B B B B B B B B B B B B B B B B B B B B B B B B B B B B B B B B B B B B B B B B B B B B B B B B B B B B B B B B B B B B A B B B B B B B B B A B B B B
3B_473495133                         A B A A A A B B A A A A A B A A A A A A A A A A A A A A A A A A A A A A A A A A A A A A A A B A A A A A A A A A A A B A A A A A A A A A A A B A A B A A A A A A B A A B A A A B B A A A A A A A A A A A A B A A A A B A A A A B A A A A A A A A A A A A A A A A A A A A A A A A A A A A A A A A A A A A A A B A A A A A A A A A A A B A A A A A A A A A A A A A A A A A A A A B B A A A A A A A A A A B B A B A A A A A A A B A A B A A A A A B A A A A A A A A A A A A A A A A A A B A A A A A A A A A A A A A A A A A A A A A A A A A A A A A A B A A A B A A A A A A A A A A A B A A A A A A A B A A A A A A A A A A A A B A A A A A A A A A A A A A A A B B A A A A A A A A A A A A B B A A A A B A A A A A A A A B A A A A A A A A A A A A A A A A A A B B A B A A A A A B A A A B A A A A A A A A A A A B A A A A A B A A B B A A A A A A A A A A A A A A A A A A A A A A A A A B B A A A A A A B B A A A A B A A A A A A A A A A A A A A A A A A A A A A A A A A A A A B B A A A B A A A A A A A A A A A A A A A A A A B A B A A A A A A A A A A A A A A A A A A A A A A A A A A A A A A A A A A A A A A A A A A A A A A A A A A A A A A A A A B A A A B A A A A A A A A A A B A A A A A A A A A B B B B A A A A A A A A A A A A A B A A A A B A A A A A A A A A A A A A A A B A A A A A B A A A A A A A A A B A A A A A A A A A A A B B B B B A B B B B B B B A B B B B B B B B B B A B B B A B B B B B B B B B B A A B B B A A B B B B B B B B B B B B B B B B A B B B B B B A B B B B A B A B B B B B B B B B B B A B B B B A A B B B B B B B B B B B B B B B B B B B B B B B B B B B B B B B B B B B B B B B B B B B B B B B B B B B B B B B B B B B B B B B B B B B B B B B B B B B B B B B B B B B B B B B B B B B B B B B B A B B B B B B B B B A B B B B
3B_576896266                         A B A A A A B B A A A A A B A A A A A A A A A A A A A A A A A A A A A A A A A A A A A A A A B A A A A A A A A A A A B A A A A A A A A A A A B B B B B B B B B B B B B B B B B B B B B B B B B B B B B B B B B B B B B B B B B B B B B B B B B B B A B B B B B B B B B B B B B B B B B B B B B B B B B B B B B B B B B B B B B B B A B A A A A A A A A A A A A A A A A A A A A B B A A A A A A A A A A B B A B A A A A A A A B A A B A A A A A B A A A A A A A A A A A A A A A A A A B A A A A A A A A A A A A A A A A A A A A A A A A A A A A A A B A A A B A A A A A A A A A A A B A A A A A A A B A A A A A A A A A A A A B A A A A A A A A A A A A A A A B B A A A A A A A A A A A A B B A A A A B A A A A A A A A B A A A A A A A A A A A A A A A A A A B B A B A A A A A B A A A B A A A A A A A A A A A B A A A A A B A A B B A A A B A A A A A B A A A A A A A A B A B A B A A B B A A A A A A B B A A A A B A A A B A A A A A A A A A A A A A A A A A A A A A A A A A B B A A A B A A A A A A A A A A A A A A A A A A B A B A A A A A A A A A A A B A A A A A A B A A A A A A A A A A A B A A A A A A A A A A A A A A A A A A A A A A A A A A A A A A A A A A A A A A A A A A A A A A A A A A A A A A A A A A A A A A A A A A A A A A A A A A A A A A A A A A A A A A A A A A A A A A A A A A A A A A A A A A A A A A A A A A A A A B B A B B A A A B A A A B A A A B A A A A B A B A A A B A A B A A B A B A B A A A A A B A A A A A A A B A A A A A B A A B A A A B A B B B A B A A B A A A A B B B A B A B A A B A A B A A A A A B B A B B A B A B A A A A A A A A A A A B A A B B A B A B A A A A B A A A B A B A A A A B A A B A A A A A B A A A A A A A A A B A A A A A B A A B B A B B A A A B B B A A A A B B A A A A A A A A A A B A A A A A A A A A A
3B_576896324                         A B A A A A B B A A A A A B A A A A A A A A A A A A A A A A A A A A A A A A A A A A A A A A B A A A A A A A A A A A B A A A A A A A A A A A B B B B B B B B B B B B B B B B B B B B B B B B B B B B B B B B B B B B B B B B B B B B B B B B B B B A B B B B B B B B B B B B B B B B B B B B B B B B B B B B B B B B B B B B B B B A B A A A A A A A A A A A A A A A A A A A A B B A A A A A A A A A A B B A B A A A A A A A B A A B A A A A A B A A A A A A A A A A A A A A A A A A B A A A A A A A A A A A A A A A A A A A A A A A A A A A A A A B A A A B A A A A A A A A A A A B A A A A A A A B A A A A A A A A A A A A B A A A A A A A A A A A A A A A B B A A A A A A A A A A A A B B A A A A B A A A A A A A A B A A A A A A A A A A A A A A A A A A B B A B A A A A A B A A A B A A A A A A A A A A A B A A A A A B A A B B A A A B A A A A A B A A A A A A A A B A B A B A A B B A A A A A A B B A A A A B A A A B A A A A A A A A A A A A A A A A A A A A A A A A A B B A A A B A A A A A A A A A A A A A A A A A A B A B A A A A A A A A A A A B A A A A A A B A A A A A A A A A A A B A A A A A A A A A A A A A A A A A A A A A A A A A A A A A A A A A A A A A A A A A A A A A A A A A A A A A A A A A A A A A A A A A A A A A A A A A A A A A A A A A A A A A A A A A A A A A A A A A A A A A A A A A A A A A A A A A A A A A B B A B B A A A B A A A B A A A B A A A A B A B A A A B A A B A A B A B A B A A A A A B A A A A A A A B A A A A A B A A B A A A B A B B B A B A A B A A A A B B B A B A B A A B A A B A A A A A B B A B B A B A B A A A A A A A A A A A B A A B B A B A B A A A A B A A A B A B A A A A B A A B A A A A A B A A A A A A A A A B A A A A A B A A B B A B B A A A B B B A A A A B B A A A A A A A A A A B A A A A A A A A A A
3B_333769531                         A A A A A A B A A A A A A A A A A A A A A A A A A A A A A A A A A A A A A A A A A A A A A A B A A A A A A A A A A A A A A A A A A A A A A A A B B B B B B B B B B B B B B B B B B B B B B B B B B B B B B B B B B B B B B B B B B B B B B B B B B A B B B B B B B B B B B B B B B B B B B B B B B B B B B B B B B B B B B B B B B A B A A A A A A A A A A A A A A A A A A A A B B A A A A A A A A A A B B A B A A A A A A A B A A B A A A A A B A A A A A A A A A A A A A A A A A A B A A A A A A A A A A A A A A A A A A A A A A A A A A A A A A B A A A B A A A A A A A A A A A B A A A A A A A B A A A A A A A A A A A A B A A A A A A A A A A A A A A A B B A A A A A A A A A A A A B B A A A A B A A A A A A A A B A A A A A A A A A A A A A A A A A A B B A B A A A A A B A A A B A A A A A A A A A A A B A A A A A B A A B B A A A B A A A A A B A A A A A A A A B A B A B A A B B A A A A A A B B A A A A B A A A B A A A A A A A A A A A A A A A A A A A A A A A A A A B A A A A A A A A A A A A A A A A A A A A A A A A B A A A A A A A A A A A B A A A A A A B A A A A A A A A A A A B A A A A A A A A A A A A A A A A A A A A A A A A A A A A A A A A A A A A A A A A A A A A A A A A A A A A A A A A A A A A A A A A A A A A A A A A A A A A A A A A A A A A A A B A A A A A A A A A A A A A A A A A A A A A A A A A A A A A A B B B B B A B B B B B B B A B B B B B B A B A B A B B B B B B B A B B B B B A B B B B B B B B B B B B B B B B B B B B B B B B B B A B B B A B B B B B B B B B B B B B A B B B B B A B B B A A B B B A B B B B A B A A B A A A A A A A B B A A B B A B A B A A A A B A B A B A B A A A A B A A B A A A A A B A A A A A A A A B B A A A B B B A A B B A B B A A A B B B A B A A B B A A A A A A A A A A B A B A A A A B A A A
3B_332033380                         A A A A A A A A A A A A A A A A A A A A A A A A A A A A A A A A A A A A A A A A A A A A A A A A A A A A A A A A A A A A A A A A A A A A A A A B B B B B B B B B B B B B B B B B B B B B B B B B B B B B B B B B B B B B B B B B B B B B B B B B B A B B B B B B B B B B B B B B B B B B B B B B B B B B B B B B B B B B B B B B B A B A A A A A A A A A A A A A A A A A A A A B B A A A A A A A A A A B B A B A A A A A A A B A A B A A A A A B A A A A A A A A A A A A A A A A A A B A A A A A A A A A A A A A A A A A A A A A A A A A A A A A A B A A A B A A A A A A A A A A A B A A A A A A A B A A A A A A A A A A A A B A A A A A A A A A A A A A A A B B A A A A A A A A A A A A B B A A A A B A A A A A A A A B A A A A A A A A A A A A A A A A A A B B A B A A A A A B A A A B A A A A A A A A A A A B A A A A A B A A B B A A A B A A A A A B A A A A A A A A B A B A B A A B B A A A A A A B B A A A A B A A A B A A A A B A A B B A A A B A A A B A A A B A A B A A B A A A A A A A A A A A A A A A B A A A A A A A A B A A A A A A A A A A A B A A A A A A B A A B B B A A A A B A B A A A B A A A A A A A A A A A A A A B A A A B A A A A A A A A A A A A A A A A A A A A A A A A A A A A A A A A A A A A A A A A A A A A A A A A A A A A A A A A A A A A A A A B A A A A A A A A A A A B A A A A A A A A A A A A A A A A A A B B B B B A B B B B B B B A B B B B B B A B A B A B B B B B B B A B B B B B A B B B B B B B B B B B B B B B B B B B B B B B B B B A B B B A B B B B B B B B B B B B B A B B B B B A B B B A A B B B A B B B B A B A A B A A A A A A A B B A A B B A B A B A A A A B A B A B A B A A A A B A A B A A A A A B A A A A A A A A B B A A A B B B A A B B A B B A A A B B B A B A A B B A A A A A A A A A A B A B A A A A B A A A
3B_327356455                         A A A A A A A A A A A A A A A A A A A A A A A A A A A A A A A A A A A A A A A A A B A A A A A A A A A A A A A A A A A A A A A A A A A A A A A B B B B B B B B B B B B B B B B B B B B B B B B B B B B B B B B B B B B B B B B B B B B B B B B B B A B B B B B B B B B B B B B B B B B B B B B B B B B B B B B B B B B B B B B B B A B A A A A A A A A A A A A A A A A A A A A B B A A A A A A A A A A B B A B A A A A A A A B A A B A A A A A B A A A A A A A A A A A A A A A A A A B A A A A A A A A A A A A A A A A A A A A A A A A A A A A A A B A A A B A A A A A A A A A A A B A A A A A A A B A A A A A A A A A A A A B A A A A A A A A A A A A A A A B B A A A A A A A A A A A A B B A A A A B A A A A A A A A B A A A A A A A A A A A A A A A A A A B B A B A A A A A B A A A B A A A A A A A A A A A B A A A A A B A A A A A A A B A A A A A B A A A A A A A A B A B A B A A A A A A A A A A A A A A A A A A A A B A A A A B A A B B A A A B A A A B A A A B A A B A A B A A A A A A A A A A A A A A A B A A A A A A A A B A A A A A A A A A A A B A A A A A A B A A B B B A A A A B A B A A A B A A A A A A A A A A A A A A B A A A B A A A A A B A A A A A A A A A A A A B A B A A B A A A A A B A A A A B A B B A A B A A B A A A A A B A A A B A A B A A A B A A B A B A B A A A A A A A B A A A A A A B A A A A A A B A A A A B B B B B A B B B B B B B A B B B B B B A B A B A B B B B B B B A B B B B B A B B B B B B B B B B B B B B B B B B B B B B B B B B A B B B A B B B B B B B B B B B B B A B B B B B A B B B A A B B A A A A B A A A A A B A A A A A A A B A A A A A A A A A A A A A A A B A A A A A A A A A A A A A A A A A A A A A A A A A A B A A A A B B A A A A A A A A A A A B A A A B A A A A A A A A A A A A A A A A B A A A A B A A A
3B_331850325                         A A A A A A A A A A A A A A A A A A A A A A A A A A A A A A A A A A A A A A A A A B A A A A A A A A A A A A A A A A A A A A A A A A A A A A A B B B B B B B B B B B B B B B B B B B B B B B B B B B B B B B B B B B B B B B B B B B B B B B B B B A B B B B B B B B B B B B B B B B B B B B B B B B B B B B B B B B B B B B B B B A B A A A A A A A A A A A A A A A A A A A A B B A A A A A A A A A A B B A B A A A A A A A B A A B A A A A A B A A A A A A A A A A A A A A A A A A B A A A A A A A A A A A A A A A A A A A A A A A A A A A A A A B A A A B A A A A A A A A A A A B A A A A A A A B A A A A A A A A A A A A B A A A A A A A A A A A A A A A B B A A A A A A A A A A A A B B A A A A B A A A A A A A A B A A A A A A A A A A A A A A A A A A B B A B A A A A A B A A A B A A A A A A A A A A A B A A A A A B B B B B B B B B B B B B B B B B B B A B B B B B B B B B B B B B A B B B B B B B A B A B B B B B B B B A B A A B B A A A B A A A B A A A B A A B A A B A A A A A A A A A A A A A A A B A A A A A A A A B A A A A A A A A A A A B A A A A A A B A A B B B A A A A B A B A A A B A A A A A A A A A A A A A A B A A A B A A A A A B A A A A A A A A A A A A B A B A A B A A A A A B A A A A B A B B A A B A A B A A A A A B A A A B A A B A A A B A A B A B A B A A A A A A A B A A A A A A B A A A A A A B A A A A B B B B B A B B B B B B B A B B B B B B A B A B A B B B B B B B A B B B B B A B B B B B B B B B B B B B B B B B B B B B B B B B B A B B B A B B B B B B B B B B B B B A B B B B B A B B B A A B B B B B B B B B B B A B B B B A B A B B B B B A B B B B B B B B B B B B B B B B B B B B A B B B B B B B B B A B B B B B B B B B B B B B B B A B B A B B B A B B B B B B B B B B B A B B B B B A B B B B B B B B B B B B B B
3B_327356451                         A A A A A A A A A A A A A A A A A A A A A A A A A A A A A A A A A A A A A A A A A B A A A A A A A A A A A A A A A A A A A A A A A A A A A A A B B B B B B B B B B B B B B B B B B B B B B B B B B B B B B B B B B B B B B B B B B B B B B B B B B A B B B B B B B B B B B B B B B B B B B B B B B B B B B B B B B B B B B B B B B A B A A A A A A A A A A A A A A A A A A A A B B A A A A A A A A A A B B A B A A A A A A A B A A B A A A A A B A A A A A A A A A A A A A A A A A A B A A A A A A A A A A A A A A A A A A A A A A A A A A A A A A B A A A B A A A A A A A A A A A B A A A A A A A B A A A A A A A A A A A A B A A A A A A A A A A A A A A A B B A A A A A A A A A A A A B B A A A A B A A A A A A A A B A A A A A A A A A A A A A A A A A A B B A B A A A A A B A A A B A A A A A A A A A A A B A A A A A B A A A A A A A B A A A A A B A A A A A A A A B A B A B A A A A A A A A A A A A A A A A A A A A B A A A A B A A B B A A A B A A A B A A A B A A B A A B A A A A A A A A A A A A A A A B A A A A A A A A B A A A A A A A A A A A B A A A A A A B A A B B B A A A A B A B A A A B A A A A A A A A A A A A A A B A A A B A A A A A B A A A A A A A A A A A A B A B A A B A A A A A B A A A A B A B B A A B A A B A A A A A B A A A B A A B A A A B A A B A B A B A A A A A A A B A A A A A A B A A A A A A B A A A A B B B B B A B B B B B B B A B B B B B B A B A B A B B B B B B B A B B B B B A B B B B B B B B B B B B B B B B B B B B B B B B B B A B B B A B B B B B B B B B B B B B A B B B B B A B B B A A B B A A A A B A A A A A B A A A A A A A B A A A A A A A A A A A A A A A B A A A A A A A A A A A A A A A A A A A A A A A A A A B A A A A B B A A A A A A A A A A A B A A A B A A A A A A A A A A A A A A A A B A A A A B A A A
3B_396465821                         A A A A A A A A A A A A A A A A A A A A A A A A A A A A A A A A A A A A A A A A A B A A A A A A A A A A A A A A A A A A A A A A A A A A A A A B B B B B B B B B B B B B B B B B B B B B B B B B B B B B B B B B B B B B B B B B B B B B B B B B B A B B B B B B B B B B B B B B B B B B B B B B B B B B B B B B B B B B B B B B B A B A A A A A A A A A A A A A A A A A A A A B B A A A A A A A A A A B B A B A A A A A A A B A A B A A A A A B A A A A A A A A A A A A A A A A A A B A A A A A A A A A A A A A A A A A A A A A A A B B B B A A B B B A B B B A B B A B B B B B B B B B B B B B B B A A B A B B B B B A B B B A B B B B B B B A B B B B B B B B B B B B B A B B B A B B B B B B A B B A A A A A A A A B A A A A A A A A A A A A A A A A A A B B A B A A A A A B A A A B A A A A A A A A A A A B A A A A A B A A A A A A A B A A A A A B A A A A A A A A B A B A B A A A A A A A A A A A A A A A A A A A A B A A A B B B B B B B B B B B B A B B B B B B B B B B B A B B B B B A B B B B B B B B B B B B B B B B B B B B B B B B B B B B B B A B B B B B B B B B B B B B B B B A B B A B B A A B B B B B B B A B B B B B B B A B A B B B A B B A B A B B B B B B B B B B B B B B B B B B B B B B B B B B B B B B B B B B B A B B B B B A B B B B B B B B B B B B B B B B B B B B B B B B B B B B B B B B B B B B B B B B B B B B B B B A B B B B B B B A B B B B B B A B A B A B B B B B B B A B B B B B A B B B B B B B B B B B B B B B B B B B B B B B B B B A B B B A B B B B B B B B B B B B B A B B B B B A B B B A A B B A A A B B A A A A A B B B A A A A A B A A B B B A B A A A A B A A A B A B A A A A A A A A A A A A A B A A A A A A A A A A B A A B A B B A A A A A A B A B A A B A A A B A A B B A A A A A A A A A A B A B A A A A B A A A
3B_555218441                         A A A A A A A A A A A A A A A A A A A A A A A A A A A A A A A A A A A A A A A A A B A A A A A A A A A A A A A A A A A A A A A A A A A A A A A B B B B B B B B B B B B B B B B B B B B B B B B B B B B B B B B B B B B B B B B B B B B B B B B B B A B B B B B B B B B B B B B B B B B B B B B B B B B B B B B B B B B B B B B B B A B A A A A A A A A A A A A A A A A A A A A B B A A A A A A A A A A B B A B A A A A A A A B A A B A A A A A B A A A A A A A A A A A A A A A A A A B A A A A A A A A A A A A A A A A A A A A A A A B B B B A A B B B A B B B A B B A B B B B B B B B B B B B B B B A A B A B B B B B A B B B A B B B B B B B A B B B B B B B B B B B B B A B B B A B B B B B B A B B A A A A A A A A B A A A A A A A A A A A A A A A A A A B B A B A A A A A B A A A B A A A A A A A A A A A B A A A A A B A A A A A A A B A A A A A B A A A A A A A A B A B A B A A A A A A A A A A A A A A A A A A A A B A A A B B B B B B B B B B B B A B B B B B B B B B B B A B B B B B A B B B B B B B B B B B B B B B B B B B B B B B B B B B B B B A B B B B B B B B B B B B B B B B A B B A B B A A B B B B B B B A B B B B B B B A B A B B B A B B A B A B B B B B B B B B B B B B B B B B B B B B B B B B B B B B B B B B B B A B B B B B A B B B B B B B B B B B B B B B B B B B B B B B B B B B B B B B B B B B B B B B B B B B B B B B A B B B B B B B A B B B B B B A B A B A B B B B B B B A B B B B B A B B B B B B B B B B B B B B B B B B B B B B B B B B A B B B A B B B B B B B B B B B B B A B B B B B A B B B A A B B A A A B B A A A A A B B B A A A A A B A A B B B A B A A A A B A A A B A B A A A A A A A A A A A A A B A A A A A A A A A A B A A B A B B A A A A A A B A B A A B A A A B A A B B A A A A A A A A A A B A B A A A A B A A A
3B_665703806                         A A A A A A A A A A A A A A A A A A A A A A A A A A A A A A A A A A A A A A A A A B A A A A A A A A A A A A A A A A A A A A A A A A A A A A A B B B B B B B B B B B B B B B B B B B B B B B B B B B B B B B B B B B B B B B B B B B B B B B B B B A B B B B B B B B B B B B B B B B B B B B B B B B B B B B B B B B B B B B B B B A B A A A A A A A A A A A A A A A A A A A A B A A A A A A A A A A A A A A A A A A A A A A A A A A A A A A A B A A A A A A A A A A A A A A A A A A A A A A A A A A A A A A A A A A A A A A A A A A B B B B A A B B B A B B B A B B A B B B B B B B B B B B B B B B A A B A B B B B B A B B B A B B B B B B B A B B B B B B B B B B B B B A B B B A B B B B B B A B B A A A A A A A A B A A A A A A A A A A A A A A A A A A B B A B A A A A A B A A A B A A A A A A A A A A A B A A A A A A A A A A A A A A A A A A A A A A A A A A A A A A A A A A A A A A A A A A A A A A A A A A A A A A A A A A A A A A A A A B B A A A A A A A A A A A A A A A A A A A A A A A A A B A A A A A A A B A A B B A A B A A A A A A A A A A A A A A A A A A A A A A A A A A A A A A A A A A A A A A A A A A A A A A A A B A A A A B B B A B B A B A B B B B B B B B B B B B B B B B B B B B B B B B B B B B B B B B B B B A B B B B B A B B B B B B B B B B B B B B B B B B B B B B B B B B B B B B B B B B B B B B B B B B B B B B B A B B B B B B B A B B B B B B A B A B A B B B B B B B A B B B B B A B B B B B B B B B B B B B B B B B B B B B B B B B B A B B B A B B B B B B B B B B B B B A B B B B B A B B B A A B B A A A B B A A A A A B B B A A A A A B A A B B B A B A A A A B A A A B A B A A A A A A A A A A A A A B A A A A A A A A A A B A A B A B B A A A A A A B A B A A B A A A B A A B B A A A A A A A A A A B A B A A A A B A A A
3B_275377281                         A A A A A A A A A A A A A A A A A A A A A A A A A A A A A A A A A A A A A A A A A B A A A A A A A A A A A A A A A A A A A A A A A A A A A A A B B B B B B B B B B B B B B B B B B B B B B B B B B B B B B B B B B B B B B B B B B B B B B B B B B A B B B B B B B B B B B B B B B B B B B B B B B B B B B B B B B B B B B B B B B A B A A A A A A A A A A A A A A A A A A A A B A A A A A A A A A A A A A A A B A A A A A A A A A A A A A A A B A A A A A A A A A A A A A A A A A A A A A A A A A A A A A A A A A A A A A A A A A A B B B B A A B B B A B B B A B B A B B B B B B B B B B B B B B B A A B A B B B B B A B B B A B B B B B B B A B B B B B B B B B B B B B A B B B A B B B B B B A B A A A A A A A A A A A A A A A A A A A A A A A A A A A A A A A A A A A A A A A A A B A A A A A A A A A A A A A A A A A A A A A A A A A A A A A A A A A A A A A A A A A A A A A A A A A A A A A A A A A A A A A A A A A A A A A A A A A A A A A B B A A A A A A A A A A A A A A A A A A A A A A A A A B A A A A A A A B A A B B A A B A A A A A A A A A A A A A A B A A A A A A A A A A A A A A A A A A A A A A A A A A A A A A A A A B A A A A B B B A B B A B A B B B B B B B B B B B B B B B B B B B B B B B B B B B B B B B B B B B A B B B B B A B B B B B B B B B B B B B B B B B B B B B B B B B B B B B B B B B B B B B B B B B B B B B B B A B B B B B B B A B B B B B B A B A B A B B B B B B B A B B B B B A B B B B B B B B B B B B B B B B B B B B B B B B B B A B B B A B B B B B B B B B B B B B A B B B B B A B B B A A B B A A A B B A A A A A B B B A A A A A B A A B B B A B A A A A B A A A B A B A A A A A A A A A A A A A B A A A A A A A A A A B A A B A B B A A A A A A B A B A A B A A A B A A B B A A A A A A A A A A B A B A A A A B A A A
3B_101077267                         A A A A A A A A A A A A A A A A A A A A A A A A A A A A A A A A A A A A A A A A A B A A A A A A A A A A A A A A A A A A A A A A A A A A A A A B B B B B B B B B B B B B B B B B B B B B B B B B B B B B B B B B B B B B B B B B B B B B B B B B B A B B B B B B B B B B B B B B B B B B B B B B B B B B B B B B B B B B B B B B B A B A A A A A A A A A A A A A A A A A A A A A A A A A A A A A A A A A A A A B A A A A A A A A A A A A A A A A A A A A A A A A A A A A A A A A A A A A A A A A A A A A A A A A A A A A A A A A A A B B B B A A B B B A B B B A B B A B B B B B B B B B B B B B B B A A B A B B B B B A B B B A B B B B B B B A B B B B B B B B B B B B B A B B B A B B B B B B A B A B A A A A A A A A A B A A A B A A A A A A A A A A A A A A A A A A A A A A A A A B A A A A A A A A A A A A B B A A A A A A A A A A B A A A A A A A A A A A A A A A A A A A A A A A A A A A A A A A A A A A A A A A A A A A A A A A A A A A A B B A A A A A A A A A A A A A A A A A A A A A A A A A B A A A A A A A B A A B B A A B A A A A A A A A A A A A A A B A A A A A A A A A A A A A A A A A A A A A A A A A A A A A A A A A B A A A A B B B A B B A B A B B B B B B B B B B B B B B B B B B B B B B B B B B B B B B B B B B B A B B B B B A B B B B B B B B B B B B B B B B B B B B B B B B B B B B B B B B B B B B B B B B B B B B B B B A B B B B B B B A B B B B B B A B A B A B B B B B B B A B B B B B A B B B B B B B B B B B B B B B B B B B B B B B B B B A B B B A B B B B B B B B B B B B B A B B B B B A B B B A A B B A A A B A A A A A A B B B A A A A A A A A B B B A B A A A A B A A A B A B A A A A A A A A A A A A A B A A A A A A A A A A A A A B A A A A A A A A A B A B A A B A A A A A A B B A A A A A A A A A A B A A A A A A A A A A
3B_476096464                         A A A A A A A A A A A A A A A A A A A A A A A A A A A A A A A A A A A A A A A A A B A A A A A A A A A A A A A A A A A A A A A A A A A A A A A B B B B B B B B B B B B B B B B B B B B B B B B B B B B B B B B B B B B B B B B B B B B B B B B B B A B B B B B B B B B B B B B B B B B B B B B B B B B B B B B B B B B B B B B B B A B A A A A A B A A A A A B A A A A A A A A A A A A A A A B A A A A A A A A B A A A A A A A A A A A A A A A A A A A A A A A A A A A A A A A A A A A A A A A A A B A A A A A A A A A A A A A A A A B B B B A A B B B A B B B A B B A B B B B B B B B B B B B B B B A A B A B B B B B A B B B A B B B B B B B A B B B B B B B B B B B B B A B B B A B B B B B B A B B B B B B B B B B B B B B B B B A B A B B B B B B B B B A B B B A B A A A B B B B B A B B B B B B A B B B A B B B B B A A A A A A A B A A A A A A A A A A A A A A A A A A A A A A A A A A A A A A A A A A A A A A A A A A A A A A A A A A A A B B A A A A A A A A A A A A A A A A A A A A A A A A A B A A A A A A A B A A B B A A B A A A A A A A A A A A A A A B A A A A A A A A A A A A A A A A A A A A A A A A A A A A A A A A A B A A A A B B B A B B A B A B B B B B B B B B B B B B B B B B B B B B B B B B B B B B B B B B B B A B B B B B A B B B B B B B B B B B B B B B B B B B B B B B B B B B B B B B B B B B B B B B B B B B B B B B A B B B B B B B A B B B B B B A B A B A B B B B B B B A B B B B B A B B B B B B B B B B B B B B B B B B B B B B B B B B A B B B A B B B B B B B B B B B B B A B B B B B A B B B A A B B A A B B B B B B B B B B B B B A A B B B B B B B B B B B B B B B B B B B B B B B B B A B B B B B B B B B A B B A B B B A B B A A B B B B B A B B B B B B B B B B B B B B B B B B A B B A B A B B B B B B B B B B B B A B B
3B_514261555                         A A A A A A A A A A A A A A A A A A A A A A A A A A A A A A A A A A A A A A A A A B A A A A A A A A A A A A A A A A A A A A A A A A A A A A A B B B B B B B B B B B B B B B B B B B B B B B B B B B B B B B B B B B B B B B B B B B B B B B B B B A B B B B B B B B B B B B B B B B B B B B B B B B B B B B B B B B B B B B B B B A B A A A A A B A A A A A B A A A A A A A A A A A A A A A B A A A A A A A A B A A A A A A A A A A A A A A A A A A A A A A A A A A A A A A A A A A A A A A A A A B A A A A A A A A A A A A A A A A B B B B A A B B B A B B B A B B A B B B B B B B B B B B B B B B A A B A B B B B B A B B B A B B B B B B B A B B B B B B B B B B B B B A B B B A B B B B B B A B B B B B B B B B B B B B B B B B A B A B B B B B B B B B A B B B A B A A A B B B B B A B B B B B B A B B B A B B B B B A A A A A A A B A A A A A A A A A A A A A A A A A A A A A A A A A A A A A A A A A A A A A A A A A A A A A A A A A A A A A B A A A A A A A A A A A A A A A A A A A A A A A A A B A A A A A A A A A A A A A A A A A A A A A A A A A A A A A B A A A A A A A A A A A A A A A A A A A A A A A A A A A A A A A A A A A A A A B B B A B B A B A B B B B B B B B B B B B B B B B B B B B B B B B B B B B B B B B B B B A B B B B B A B B B B B B B B B B B B B B B B B B B B B B B B B B B B B B B B B B B B B B B B B B A A A A A A A A A A A A A A A B A A A A A B A A A A A A A B A B A B A A A A A A A A A B A B A B A A A A A A A A B A A A A A A A A A A A A A A A A B A A A B A A A A A A A A B A A A A A A A A A A A A B B B B B B B B B B B B B A A B B B B B B B B B B B B B B B B B B B B B B B B B A B B B B B B B B B A B B A B B B A B B A A B B B B B A B B B B B B B B B B B B B B B B B B A B B A B A B B B B B B B B B B B B A B B
3B_456588461                         A A A A A A A A A A A A A A A A A A A A A A A A A A A A A A A A A A A A A A A A A B A A A A A A A A A A A A A A A A A A A A A A A A A A A A A B B B B B B B B B B B B B B B B B B B B B B B B B B B B B B B B B B B B B B B B B B B B B B B B B B A B B B B B B B B B B B B B B B B B B B B B B B B B B B B B B B B B B B B B B B A B A A A A A B A A A A A B A A A A A A A A A A A A A A A B A A A A A A A A B A A A A A A A A A A A A A A A A A A A A A A A A A A A A A A A A A A A A A A A A A B A A A A A A A A A A A A A A A A B B B B A A B B B A B B B A B B A B B B B B B B B B B B B B B B A A B A B B B B B A B B B A B B B B B B B A B B B B B B B B B B B B B A B B B A B B B B B B A B B B B B B B B B B B B B B B B B A B A B B B B B B B B B A B B B A B A A A B B B B B A B B B B B B A B B B A B B B B B A A A A A A A B A A A A A A A A A A A A A A A A A A A A A A A A A A A A A A A A A A A A A A A A A A A A A A A A A A A A A A A A A A A A A A A A A A A A A A A A A A A A A A A B A A A A A A A A A A A A A A A A A A A A A A A A A A A A A B A A A A A A A A A A A A A A A A A A A A A A A A A A A A A A A A A A A A A A B B B A B B A B A B B B B B B B B B B B B B B B B B B B B B B B B B B B B B B B B B B B A B B B B B A B B B B B B B B B B B B B B B B B B B B B B B B B B B B B B B B B B B B B B B B B B A A A A A A A A A A A A A A A B A A A A A B A A A A A A A B A B A B A A A A A A A A A B A B A B A A A A A A A A B A A A A A A A B A A A A A A A A B A A A B A A A A A A A A B A A A A A A A A A A A A B B B B B B B B B B B B B A A B B B B B B B B B B B B B B B B B B B B B B B B B A B B B B B B B B B A B B A B B B A B B A A B B B B B A B B B B B B B B B B B B B B B B B B A B B A B A B B B B B B B B B B B B A B B
3B_288244491                         A A A A A A A A A A A A A A A A A A A A A A A A A A A A A A A A A A A A A A A A A B A A A A A A A A A A A A A A A A A A A A A A A A A A A A A B B B B B B B B B B B B B B B B B B B B B B B B B B B B B B B B B B B B B B B B B B B B B B B B B B A B B B B B B B B B B B B B B B B B B B B B B B B B B B B B B B B B B B B B B B A B A A A A A B A A A A A B A A A A A A A A A A A A A A A B A A A A A A A A B A A A A A A A A A A A A A A A A A A A A A A A A A A A A A A A A A A A A A A A A A B A A A A A A A A A A A A A A A A A A A A A A A A B A A A A A A A A A A A A A A A A A B A A B A A A A A A A A A B B A A A A A A A A A A A A A B A A A A A A B A B A A A A A A A A B A A A A A A A A B A A A A A A A A A A A A A A A A A A B A B A A A A A A A A B A B A A A A A A A A A A A A A A A A A A A A B A A A A A A A A A A A A A A A A A A A A A A A A A A A A A A A A A A A A A A A A A A A A A A A A A A A A A A A A A A A A A A A A A A B A A A A A A A A A A A A B A A A A A A A A A A A B A A A A A A A A A A A A A A A A A A A A A A A A A A A A A B A A A A A A A A A A A A A A A A A A A A A A A A A A A A A A A A A A A A A A B B B A B B A B A B B B B B B B B B B B B B B B B B B B B B B B B B B B B B B B B B B B A B B B B B A B B B B B B B B B B B B B B B B B B B B B B B B B B B B B B B B B B B B B B B B B B A A A A A A A A A A A A A A A A A A A A A A A A A A A A A A A A A A A A A A A A A A A A A A A A A A A A A A A A A A A A A A A A B A A A A A A A A A A A A A A A A A A A A A B A A A A A A A A A A A A A A A A A B B A A A A A A A A A A A A A A A A A A A A B A A A A A A A A B A A A A A A A A A B A A A A A A A B A A A B A A A A A A A A A A B A A A B B A B B A A A A A A A B A A A A A A A A A A A A A A A A A A A A A
3B_515279548                         A A A A B A A A A A A A A A A A B B A A A A A A A A A A A A A A A A A A A A A A A B A B A A A A A A A A A A A A B A A A A A A A A A A A A B A B B B B B B B B B B B B B B B B B B B B B B B B B B B B B B B B B B B B B B B B B B B B B B B B B B A B B B B B B B B B B B B B B B B B B B B B B B B B B B B B B B B B B B B B B B A B A A A A A B A A A A A B A A A A A A A A A A A A A A A B A A A A A A A A B A A A A A A A A A A A A A A A A A A A A A A A A A A A A A A A A A A A A A A A A A B A A A A A A A A A A A A A A A A B B B B A A B B B B B A B B B A B A A B B B A B B B B B A B A A B B A B B B B B B A B B B A A B B B B B B B B B B B B A B B A B B A B B B A B B B B B A B B B B A A A A A A A A A A A A A A A A A A A A B A A A B A A B A A A A A B A A A A A A A A A A A A A A A A A A A A A A A A A A A A B A A A A A A A A A A A A A A A A A A A A A A A A A A A A A A A A A A A A A A A A A A A A A A A A A A A A A A A A A A B A A A A A A A A A A A A B A A A A A A A A A A A B A A A A A A A A A A A A A A A A A A A A A A A A A A A A A B A A A A A A A A A A A A A A A A A A A A A A A A A A A A A A A A A A A A A A B B B A B B A B A B B B B B B B B B B B B B B B B B B B B B B B B B B B B B B B B B B B A B B B B B A B B B B B B B B B B B B B B B B B B B B B B B B B B B B B B B B B B B B B B B B B B A B A A A A A A A A A A A A A A A A A A A A B B A B A A A A B A A A A A A A A A A B A A A A A A A A A A A A A A A A A B B A A A B B A A A A A A A A A A A A A A A A A A A A A A B A A A A A A A A A A A A A A A B B A A A A A A A A A A A A A A A A A A A A B A A A A A A A A B A A A A A A A A A B A A A A A A A B A A A B A A A A A A A A A A B A A A B B A B B A A A A A A A B A A A A A A A A B A A A A A A A A A A A A
3B_380231292                         B B B A B B A A B B B A B B B A B B B A B A B A A B B B B A B A B A B A A B B B A B B B B B B B A B B A A A B B B A A B A A B B B A A B B B B B B B B B B B B A B B A B A B B B B B B B B A B B B B B B B B B B B B B B B B B B B A B B B B B B B A B B B B B B B B B B B B B B B B B B B B B B B B B B B B B B B B B B B B B B B A B A A A A A B A A A A A B A A A A A A A A A A A A A A A B A A A A A A A A B A A A A A A A A A A A A A A A A A A A A A A A A A A A A A A A A A A A A A A A A A B A A A A A A A A A A A A A A A A B B B B A A B B B B B A B B B A B A A B B B A B B B B B A B A A B B A B B B B B B A B B B A A B B B B B B B B B B B B A B B A B B A B B B A B B B B B A B B B B B B A A B B A B B B B A B B B B B B A A B B B A B A B B A B B B A B B B B B B B A A B B B B A B B B B A B B B A B B A A A A B A A A A A A A A A A A A A A A A A A A A A A A A A A A A A A A A A A A A A A A A A A A A A A A A A A A A A A A A A A B A A A A A A A A A A A A B A A A A A A A A A A A B A A A A A A A A A A A A A A A A A A A A A A A A A A A A A B A A A A A A A A A A A A A A A A A A A A A A A A A A A A A A A A A A A A A A B B B A B B A B A B B B B B B B B B B B B B B B B A B B B B B B B B B B B B B B B B B B A B B B B B A B B B B B B B B B B B B B B B B B B A B B B B B B B B B B B B B B B B B B B B B B B B B A B B B B B B A B B B A B A A A B B B B B B B B B B B B B B A B B B A A B B A B B B B B B B A B B B B B B B B B A B B A B B B B B A B B B B B B B B B B B A A B B B B B B B B B B A B B B A A A A A A A A A B B A A A A A A A A A A A A A A A A A A A A B A A A A A A A A B A A A A A A A A A B A A A A A A A B A A A B A A A A A A A A A A B A A A B B A B B A A A A A A A B A A A A A A A A B A A A A A A A A A A A A
3B_751233657                         A A A A B A A A A A A A B A A A A A B A A A B A A B A A B A A A A A A A A A B A A A A A A B B A A B A A A A B A A A A A A A A A A A A B A B A B B B B B B B B B B B B B A B B B B B B B B A B B B B B B B B B B B B B B B B B B B A B B B B B B B A B B B B B B B B B B B B B B B B B B B B B B B B B B B B B B B B B B B B B B B A B A A A A A B A A A A A B A A A A A A A A A A A A A A A B A A A A A A A A B A A A A A A A A A A A A A A A A A A A A A A A A A A A A A A A A A A A A A A A A A B A A A A A A A A A A A A A A A A B B B B A A B B B B B A B B B A B A A B B B A B B B B B A B A A B B A B B B B B B A B B B A A B B B B B B B B B B B B A B B A B B A B B B A B B B B B A B B B B B B A A B B A B B B B A B B B B B B A A B B B A B A B B A B B B A B B B B B B B A A B B B B A B B B B A B B B A B B A A A A B A A A A A A A A A A A A A A A A A A A A A A A A A A A A A A A A A A A A A A A A A A A A A A A A A A A A A A A A A A B A A A A A A A A A A A A B A A A A A A A A A A A B A A A A A A A A A A A A A A A A A A A A A A A A A A A A A B A A A A A A A A A A A A A A A A A A A A A A A A A A A A A A A A A A A A A A B B B A B B A B A B B B B B B B B B B B B B B B B A B B B B B B B B B B B B B B B B B B A B B B B B A B B B B B B B B B B B B B B B B B B A B B B B B B B B B B B B B B B B B B B B B B B B B A B B B B B B A B B B A B A A A B B B B B B B B B B B B B B A B B B A A B B A B B B B B B B A B B B B B B B B B A B B A B B B B B A B B B B B B B B B B B A A B B B B B B B B B B A B B B A A A A A A A A A B B A A A A A A A A A A A A A A A A A A A A B A A A A A A A A B A A A A A A A A A B A A A A A A A B A A A B A A A A A A A A A A B A A A B B A B B A A A A A A A B A A A A A A A A B A A A A A A A A A A A A
3B_686277551                         A A A A A A A A A A A A A A A A A A A A A A A A A B A A A A A A A A A A A A B A A A A A A A B A A A A A A A A A A A A A A A A A A A A B A A A B B B B B B B B B B B B B A B B B B B B B B A B B B B B B B B B B B B B B B B B B B A B B B B B B B A B B B B B B B B B B B B B B B B B B B B B B B B B B B B B B B B B B B B B B B A B A A A A A B A A A A A B A A A A A A A A A A A A A A A B A A A A A A A A B A A A A A A A A A A A A A A A A A A A A A A A A A A A A A A A A A A A A A A A A A B A A A A A A A A A A A A A A A A B A A A A A B A A B A A A A A A A A A A A A A A B A B B A A A A A A A A A A A A B A B A A A A A A B A A A A A A A A B A B B A A A A A A A A A A A A A A A B A A B B A A B B A B B B B A B B B B B B A A B B B A B A B B A B B B A B B B B B B B A A B B B B A B B B B A B B B A B B A A A A B A A A A A A A A A A A A A A A A A A A A A A A A A A A A A A A A A A A A A A A A A A A A A A A A B A A B A A A A A A B A A A A A A A A A A A A B A A A A A A A A A A A B A A A A B A A A B A B B A A B A A A A A A A A A A B A A A B A A A A A A A A A A A A A A A B A A A A A A A A B A A A A B A A A A A A A B B B B A B B A B A B B B B B B B B B B B B B B B B A B B B B B B B B B B B B B B B B B B A B B B B B A B B B B B B B B B B B B B B B B B B A B B B B B B B B B B B B B B B B B B B B B B B B B A B B B B B B A B B B A B A A A B B B B B B B B B B B B B B A B B B A A B B A B B B B B B B A B B B B B B B B B A B B A B B B B B A B B B B B B B B B B B A A B B B B B B B B B B A B B B A A A A A A A A A B B A A A A A A A A A A A A A A A A A A A A B A A A A A A A A B A A A A A A A A A B A A A A A A A B A A A B A A A A A A A A A A B A A A B B A B B A A A A A A A B A A A A A A A A B A A A A A A A A A A A A
3B_400621154                         A A A A A A A A A A A A A A A A A A A A A A A A A B A A A A A A A A A A A A A A A A A A A A A A A A A A A A A A A B A A A A A A A A A A A A A B B B B B B B B B B B B B A B B B B B B B B A B B B B B B B B B B B B B B B B B B B A B B B B B B B A B B B B B B B B B B B B B B B B B B B B B B B B B B B B B B B B B B B B B B B A B A A A A A B B A A A A B A A A A A A A A A A B A B A A B A A A A A B A B B A A A A A A A A A A A A A B A A A A A A A A A A A B A A A A A B B A A A B A A A A B A A A A A A A A A A A B A A A A A A A A A A A A A B A A A A A A A A A A A A A A A A A A A A A B A A A A A A A A B A A A A A A A A A A A A A A A A A A A B B A A A A A A A A A A A A A A A B A A B B A A B B A B B B B A B B B B B B A A B B B A B A B B A B B B A B B B B B B B A A B B B B A B B B B A B B B A B B A A A A B A A A A A A A A A A A A A A A A A A A A A A A A A A A A A A A A A A A A A A A A A A A A A A A A B A A B A A A A A A B A A A A A A A A A A A A B A A A A A A A A A A A A A A A A B A A A B A B B A A B A A A A A A A A A A B A A A A A A A A A A A A A A A A A A A B A A A A A A A A B A A A A B A A A A A A A B B B B A B B A B A B B B B B B B B B B B B B B B B A B B B B B B B B B B B B B B B B B B A B B B B B A B B B B B B B B B B B B B B B B B B A B B B B B B B B B B B B B B B B B B B B B B B B B A B B B B B B A B B B A B A A A B B B B B B B B B B B B B B A B B B A A B B A B B B B B B B A B B B B B B B B B A B B A B B B B B A B B B B B B B B B B B A A B B B B B B B B B B A B B B A A A A A A A A A A A A A A A A A A A A A A A A A A A A A A A A A A A A A A A A B A A A A A A A A A A A A A A A A A A A A A A A A A A A A A A A A A A A A B A A B A A A A A A A A A A A A A A A A A B A A A A A A A A A A A A
3B_7396454                           A B A A A A A A A A A A A A B A A A B A B B B A A B A A B A A A A A A A A A A A A A A A A A A A A A A A A A A A A B A A A A A B A A A A A A A B B B B B B B B B B B B B A B B B B B B B B A B B B B B B B B B B B B B B B B B B B A B B B B B B B A B B B B B B B B B B B B B B B B B B B B B B B B B B B B B B B B B B B B B B B A A A A A A A B B A A A A B A A A A A A A A A A B A B A A A A A A A A B A B B A A A A A A A A A A A A A B A A A A A A A A A A A B A A A A A B B A A A B A A A A B A A A A A A A A A A A B A A A A A A A A A A A A A A A A A A A A A A A A A A A A A A A A A A A B A A A A A A A A B A A A A A A A A A A A A A A A A A A A B A A A A A A A A A A A A A A A A B A A B B A A B B A B B B B A B B B B B B A A B B B A B A B B A B B B A B B B B B B B A A B B B B A B B B B A B B B A B B A A A A B A A A A A A A A A A A A A A A A A A A A A A A A A A A A A A A A A A A A A A A A A A A A A A A A B A B B B B A A B A B B B A A B A A A B B B A B B A A B B A A B B B A A A B A A B A B B B B B B A B B A A B A A B A A B A B B A B A B A A B A A B B A A A A A B B B A A A B A A B B B B B B B B B A A A A A A B B B B A B B A B A B B B B B B B B B B B B B B B B A B B B B B B B B B B B B B B B B B B A B B B B B A B B B B B B B B B B B B B B B B B B A B B B B B B B B B B B B B B B B B B B B B B B B B A B B B B B B A B B B A B A A A B B B B B B B B B B B B B B A B B B A A B B A B B B B B B B A B B B B B B B B B A B B A B B B B B A B B B B B B B B B B B A A B B B B B B B B B B A B B B A A A A A A A A A A A A A A A A A A A A A A A A A A A A A A A A A A A A A A A A B A A A A A B A A A A A A A A A A A A A A A A A A A A A A A A A A A A A A B A A B A A A A A A A A A A A A A A A A A B A A A A A A A A A A A A
3B_162150226                         A B A A A A A A A A A A A A B A A A B A B B B A A B A A B A A A A A A A A A A A A A A A A A A A A A A A A A A A A B A A A A A B A A A A A A A A A A A A B A A B A B B A A A A A A A A A A A A A A B A A A A A B A A A A A A B B A A A A A B A B A A A A A B A B A A A A A A A A B A A A A A A A B B A B A A B A A B B B B B B A A A A A A B A A B B A A A A B A A A A A A A A A A B A B A A A A A A A B B A B B A A A A A A A A A A A A A B A A A A A A A A A A A B A A A A A B B A A A B A A A A B A A A A A A A A A A A B A A A A A A A A A A A A A A A A A A A A A A A A A A A A A A A A A A A B A A A A A A A A A A A A A A A A A A A A A A A A A A A A A A A A A A A A A A A A A A A A A B A A B B A A B B A B B B B A B B B B B B A A B B B A B A B B A B B B A B B B B B B B A A B B B B A B B B B A B B B A B B A A A A B A A A A A A A A A A A A A A A A A A A A A A A A A A A A A A A A A A A A A A A A A A A A A A A A B A B B B B A A B A B B B A A B A A A B B B A B B A A B B A A B B B A A A B A A B A B B B B B B A B B A A B A A B A A B A B B A B A B A A B A A B B A A A A A B B B A A A B A A B B B B B B B B B A A A A A A B B B B A B B A B A B B B B B B B B B B B B B B B B A B B B B B B B B B B B B B B B B B B A B B B B B A B B B B B B B B B B B B B B B B B B A B B B B B B B B B B B B B B B B B B B B B B B B B A B B B B B B A B B B A B A A A B B B B B B B B B B B B B B A B B B A A B B A B B B B B B B A B B B B B B B B B A B B A B B B B B A B B B B B B B B B B B A A B B B B B B B B B B A B B B A A A A A A A A A A A A A A A A A A A A A A A A A A A A A A A A A A A A A A A A B A A A A A B A A A A A A A A A A A A A A A A A A A A A A A A A A A A A A B A A B A A A A A A A A A A A A A A A A A B A A A A A A A A A A A A
3B_242977315                         B B B B A B A B B A A B B B B B B A B B B B B B B B B B B B B B B B B A B B B A B B B A A B B A B B A A B B B B B B B B B B B B B A A A A B B A B A A A B A A B B B B B A A A B A A A A A B A B A B B B A A A B B A B B B A B B A B A B B B B B B B B B B B B B B A B B A A B B B B B A B A B A B B B B A A B A A B B B B B B B A B B B B B B B B B B B B B B B B B B B B A B B B B B B B B B B B B B B B B B B A B B B A B B A B B B A B B A B B A B B B B B B B B B B A B B B B B A B B B A B B B A B B B B B B B B A B B A B B B A A A A A A A A A A A A A A A A A A A A A A A A A A A A A A A B A A A A A A A A A A A A A A A A A A A A A A A A A A A A A A A A A A A A A A A A A A A A A B A A B B A A B B A B B B B A B B B B B B A A B B B A B A B B A B B B A B B B B B B B A A B B B B A B B B B A B B B A B B A A A A B A A A A A A A A A A A A A A A A A A A A A A A A A A A A A A A A A A A A A A A A A A A A A A A A B A B B B B A A B A B B B A A B A A A B B B A B B A A B B A A B B B A A A B A A B A B B B B B B A B B A A B A A B A A B A B B A B A B A A B A A B B A A A A A B B B A A A B A A B B B B B B B B B A A A A A A B B B B A B B A B A B B B B B B B B B B B B B B B B A B B B B B B B B B B B B B B B B B B A B B B B B A B B B B B B B B B B B B B B B B B B A B B B B B B B B B B B B B B B B B B B B B B B B B A B B B B B B A B B B A B A A A B B B B B B B B B B B B B B A B B B A A B B A B B B B B B B A B B B B B B B B B A B B A B B B B B A B B B B B B B B B B B A A B B B B B B B B B B A B B B A A A A A A A A A A A A A A A A A A A A A A A A A A A A A A A A A A A A A A A A B A A A A A B A A A A A A A A A A A A A A A A A A A A A A A A A A A A A A B A A B A A A A A A A A A A A A A A A A A B A A A A A A A A A A A A
3B_108671407                         A A A A A A A A A A A A A A A A A A A B A A A A A A A A A A A B B A A A B A A A B A A A A A A A A B A A B A A B A B B A B A A A A A A A A A A A B A A A B A A B B B B B A A A B A A A A A B A B A B B B A A A B B A B B B A B B A B A B B B B B B B B B B B B B B A B B A A B B B B B A B A B A B B B B A A B A A B B B B B B B A B B B B B B B B B B B B B B B B B B B B A B B B B B B B B B B B B B B B B B B A B B B A B B A B B B A B B A B B A B B B B B B B B B B A B B B B B A B B B A B B B A B B B B B B B B A B B A B B B A A A A A A A A A A A A A A A A A A A A A A A A A A A A A A A A A A A A A A A A A A A A A A A A A A A A A A A A A A A A A A A A A A A A A A A A A A A A A A A A B B A A B B A B B B B A B B B B B B A A B B B A B A B B A B B B A B B B B B B B A A B B B B A B B B B A B B B A B B A A A A B A A A A A A A A A A A A A A A A A A A A A A A A A A A A A A A A A A A A A A A A A A A A A A A A B A B B B B A A B A B B B A A B A A A B B B A B B A A B B A A B B B A A A B A A B A B B B B B B A B B A A B A A B A A B A B B A B A B A A B A A B B A A A A A B B B A A A B A A B B B B B B B B B A A A A A A B A B A A A A A B A A A A B A A A B A B B B A A A A A A A A A A B A A A A A A A A A A A B A B A A A A A A A A A A A A A A A A A B A B A A A A B B A A A A B A A A A A A A A A A B B B A A A B B A B B B B B B A B B B A B A A A B B B B B B B B B B B B B B A B B B A A B B A B B B B B B B A B B B B B B B B B A B B A B B B B B A B B B B B B B B B B B A A B B B B B B B B B B A B B B A A A A A A A A A A A A A A A A A A A A A A A A A A A A A A A A A A A A A A A A A A A A A A B A A A A A A A A A A A A A A A A A A A A A A A A A A A A A A A A A A A A A A A A A A A A A A A A A A A B A A A A A A A A A A A A
3B_99375624                          A B B B B B B B B B A B B B B B B B A B B B B B A B B B B A B B B B B B B A A B B B B A B B B B B B B A B B B B B B B B B B B B B B B B B B B A B A A A B A A B B B B B A A A B A A A A A B A B A B B B A A A B B A B B B A B B A B A B B B B B B B B B B B B B B A B B A A B B B B B A B A B A B B B B A A B A A B B B B B B B A B B B B B B B B B B B B B B B B B B B B A B B B B B B B B B B B B B B B B B B A B B B A B B A B B B A B B A B B A B B B B B B B B B B A B B B B B A B B B A B B B A B B B B B B B B A B B A B B B A A A A A A A A A A A A A A A A A A A A A A A A A A A A A A A A A A A A A A A A A A A A A A A A A A A A A A A A A A A A A A A A A A A A A A A A A A A A A A A A B B A A B B A B B B B A B B B B B B A A B B B A B A B B A B B B A B B B B B B B A A B B B B A B B B B A B B B A B B A A A A B B A A A A A A A A A A A B A A A A A A B B A A A A A A A A A A A A A A A A A A A A A A A A B A A B A B B B B A A B A B B B A A B A A A B B B A B B A A B B A A B B B A A A B A A B A B B B B B B A B B A A B A A B A A B A B B A B A B A A B A A B B A A A A A B B B A A A B A A B B B B B B B B B A A A A A A B A B A A A A A B A A A A B A A A B A B B B A A A A A A A A A A B A A A A A A A A A A A B A B A A A A A A A A A A A A A A A A A B A B A A A A B B A A A A B A A A A A A A A A A B B B A A A B B A B B B B B B A B B B A B A A A B B B B B B B B B B B B B B A B B B A A B B A B B B B B B B A B B B B B B B B B A B B A B B B B B A B B B B B B B B B B B A A B B B B B B B B B B A B B B A A A A A A A A A A A A A A A A A A A A A A A A A A A A A A A A A A A A A A A A A A A A A A B A A A A A A A A A A A A A A A A A A A A A A A A A A A A A A A A A A A A A A A A A A A A A A A A A A A B A A A A A A A A A A A A
3B_108671453                         A A A A A A A A A A A A A A A A A A A B A A A A A A A A A A A B B A A A B A A A A A A A A A A A A B A A B A A B A B B A B A A A A A A A A A A A B A A A B A A B B B B B A A A B A A A A A B A B A B B B A A A B B A B B B A B B A B A B B B B B B B B B B B B B B A B B A A B B B B B A B A B A B B B B A A B A A B B B B B B B A B B B B B B B B B B B B B B B B B B B B A B B B B B B B B B B B B B B B B B B A B B B A B B A B B B A B B A B B A B B B B B B B B B B A B B B B B A B B B A B B B A B B B B B B B B A B B A B B B A A A A A A A A A A A A A A A A A A A A A A A A A A A A A A A A A A A A A A A A A A A A A A A A A A A A A A A A A A A A A A A A A A A A A A A A A A A A A A A A B B A A B B A B B B B A B B B B B B A A B B B A B A B B A B B B A B B B B B B B A A B B B B A B B B B A B B B A B B A A A A B B A A A A A A A A A A A B A A A A A A B B A A A A A A A A A A A A A A A A A A A A A A A A B A A B A B B B B A A B A B B B A A B A A A B B B A B B A A B B A A B B B A A A B A A B A B B B B B B A B B A A B A A B A A B A B B A B A B A A B A A B B A A A A A B B B A A A B A A B B B B B B B B B A A A A A A B A B A A A A A B A A A A B A A A B A B B B A A A A A A A A A A B A A A A A A A A A A A B A B A A A A A A A A A A A A A A A A A B A B A A A A B B A A A A B A A A A A A A A A A B B B A A A B B A B B B B B B A B B B A B A A A B B B B B B B B B B B B B B A B B B A A B B A B B B B B B B A B B B B B B B B B A B B A B B B B B A B B B B B B B B B B B A A B B B B B B B B B B A B B B A A A A A A A A A A A A A A A A A A A A A A A A A A A A A A A A A A A A A A A A A A A A A A B A A A A A A A A A A A A A A A A A A A A A A A A A A A A A A A A A A A A A A A A A A A A A A A A A A A B A A A A A A A A A A A A
3B_723742037                         A A A A A A A A A A A A A A A A A A A B A A A A A A A A A A A B B A A B B A A A A A A A A A A A A B A A B A A B A B B A B A A A A A A A A A A A B A A A B A A B B B B B A A A B A A A A A B A B A B B B A A A B B A B B B A B A A B A B B A B B B B B B B B B A B A B B A A B B B B B A B A B A A B B B A A B A A B A B A A B B A B B B B B B B B B B B B B B B B B B B B A B B B B B B B B B B B B B B B B B B A B B B A B B A B B B A B B A B B A B B B B B B B B B B A B B B B B A B B B A B B B A B B B B B B B B A B B A B B B A A A A A A A A A A A A A A A A A A A A A A A A A A A A A A A A A A A A A A A A A A A A A A A A A A A A A A A A A A A A A A A A A A A A A A A A A A A A A A A A B B A A B B A B B B B A B B B B B B A A B B B A B A B B A B B B A B B B B B B B A A B B B B A B B B B A B B B A B B A A A A B B A A A A A A A A A A A B A A A A A A B B A A A A A A A A A A A A A A A A A A A A A A A A B A A B A B B B B A A B A B B B A A B A A A B B B A B B A A B B A A B B B A A A B A A B A B B B B B B A B B A A B A A B A A B A B B A B A B A A B A A B B A A A A A B B B A A A B A A B B B B B B B B B A A A A A A B A B A A A A A B A A A A B A A A B A B B B A A A A A A A A A A B A A A A A A A A A A A B A B A A A A A A A A A A A A A A A A A B A B A A A A B B A A A A B A A A A A A A A A A B B B A A A B B A B B B B B B A B B B A B A A A B B B B B B B B B B B B B B A B B B A A B B A B B B B B B B A B B B B B B B B B A B B A B B B B B A B B B B B B B B B B B A A B B B B B B B B B B A B B B A A A A A A A A A A A A A A A A A A A A A A A A A A A A A A A A A A A A A A A A A A A A A A B A A A A A A A A A A A A A A A A A A A A A A A A A A A A A A A A A A A A A A A A A A A A A A A A A A A B A A A A A A A A A A A A
3B_108671441                         A A A A A A A A A A A A A A A A A A A B A A A A A A A A A A A B B A A B B A A A A A A A A A A A A B A A B A A B A B B A B A A A A A A A A A A A B A A A B A A B B B B B A A A B A A A A A B A B A B B B A A A B B A B B B A B A A B A B B A B B B B B B B B B A B A B B A A B B B B B A B A B A A B B B A A B A A B A B A A B B A B B B B B B B B B B B B B B B B B B B B A B B B B B B B B B B B B B B B B B B A B B B A B B A B B B A B B A B B A B B B B B B B B B B A B B B B B A B B B A B B B A B B B B B B B B A B B A B B B A A A A A A A A A A A A A A A A A A A A A A A A A A A A A A A A A A A A A A A A A A A A A A A A A A A A A A A A A A A A A A A A A A A A A A A A A A A A A A A A B B A A B B A B B B B A B B B B B B A A B B B A B A B B A B B B A B B B B B B B A A B B B B A B B B B A B B B A B B A A A A B B A A A A A A A A B A A B A A A A A A B B A A B A B A A A A A A A A A A A A A A A A A A A B A A B A B B B B A A B B B B B A A B A A A B B B A B B A A B B A A B B B A A A B A A B A B B B B B B A B B A A B A B B A A B A B B A B A B A A B A A B B A A A A A B B B A A A B A A B B B B B B B B B A A A A A A B A B A A A A A B A A A A B A A A B A B B B A A A A A A A A A A B A A A A A A A A A A A B A B A A A A A A A A A A A A A A A A A B A B A A A A B B A A A A B A A A A A A A A A A B B B A A A B B A B B B B B B A B B B A B A A A B B B B B B B B B B B B B B A B B B A A B B A B B B B B B B A B B B B B B B B B A B B A B B B B B A B B B B B B B B B B B A A B B B B B B B B B B A B B B A A A A A A A A A A B A A A A A A A A A A A A A A A A A A A A A B A A A A B A A A A A A A A B A A A A A A A A A A A A A A A A B A A A A A A A A A A A A A A A A A A A A A A A A A A A A A A A A A A B A B A A A A A A A A A A
3B_93883384                          A A A A A A A A A A A A A A A A A A A A A A A A A A A A A A A A A A A B A A A A A A A A A A A A A A A A A A A A A B B A B A A A A A A A A A A A B A A A B A A B B B B B A A A B A A A A A B A B A B B B A A A B B A B B B A B A A B A B B A B B B B B B B B B A B A B B A A B B B B B A B A B A A B B B A A B A A B A B A A B B A A B A A A A A A A A A A A A A A A A A A A A A A B A A A A A B A A A A A B A A A A A A A A A A A A A A B A A B B A A A A A A A B A A A A A B A A A A A B A A B A A A B A A A A A A A A A A A B B A A A A A A A A A A A A A A A A A A A A A A A A A A A A A A A A A A A A A A A A A A A A A A A A A A A A A A A A A A A A A A A A A A A A A A A A A A A A A A A A A B B A A B B A B B B B A B B B B B B A A B B B A B A B B A B B B A B B B B B B B A A B B B B A B B B B A B B B A B B A A A A B B A A A A A A A A B A A B A A A A A A B B A A B A B A A A A A A A A A A A A A A A A A A A B A A B A B B B B A A B B B B B A A B A A A B B B A B B A A B B A A B B B A A A B A A B A B B B B B B A B B A A B A B B A A B A B B A B A B A A B A A B B A A A A A B B B A A A B A A B B B B B B B B B A A A A A A B A B B A A A A B B B A A B A A B B B B B B A A A A A A A A B B B A A A A A B B A A B A B A B A B B A A A A B A A A A B A A B A B A B A A A A B B B A B A B A B A A A A A A A A B B B A A A B B A B B B B B B A B B B A B A A A B B B B B B B B B B B B B B A B B B A A B B A B B B B B B B A B B B B B B B B B A B B A B B B B B A B B B B B B B B B B B A A B B B B B B B B B B A B B B A A A A A A A A A A B A A A A A B A A A A A A A A A A A A A A A B B A A A B A A A A A A B A A A A A A A B A A A A A A A A A A B B A A A A A B B A A A A A B B A B A A A A A A A A B A A A B A A B A B A B A A A A A A A A A A
3B_597496099                         A A A A A A A A A A A A A A A A A A A A A A A A A A A A A A A A A A A B A A A A A A A A A A A A A A A A A A A A A A B A B A A A A A A B A A A A B A A A B A A A B A A B A A A A A A A A A A A B A B A B A A A A A A A A B A A A A B A A A A A A B A A A B A A A B A A A A A A A A A A A A A A A A A A A A A A A A A A A A A A A A A A A A A A A A A A A A A A A A A A A A A A A A A A A A A A B A A A A A A A A A A A A A A A A A A A A A A A A A A A A A A A A B A A A A A A A A A A A B A A A A A A A A A A A A A A A A A A A B A A A A A A A A A A A A A A A A A A A A A A A A A A A A A A A A A A A A A A A A A A A A A A A A A A A A A A A A A A A A A A A A A A A A A A A A A A A A A A A A A B B A A B B A B B B B A B B B B B B A A B B B A B A B B A B B B A B B B B B B B A A B B B B A B B B B A B B B A B B A A A A A A A A A A A A A A B A A A A A A A A A A A A A B A B A A A A A A A A A A A A A A A A A A A A A A A A A B B A A A A B A B A A A A A A A A A B A A A A A A A A A A A A A A A A A A A A B A A B A A A A B A A B A B A A A A A A B A B A A A A A A A A B A A A A A B A B A A A A A A A A A A A B A A A A A A A A A A A B B A A A A B B B A A B A A B B B B B B A A A A A A A A B B B A A A A A B B A A B A B A B A B B A A A A B A A A A B A A B A B A B A A A A B B B A B A B A B A A A A A A A A B B B A A A A A A A A B A A A A A A A A A A A A A A B A A A A B A A B A A A A A A A A A A A A A A A A A A A A A B A B B A A A A A A A A A A A A A A B A A A B A A A A A B A A B B A A A A A A A A A A A A A A A B B B B B B B B A B B B A B B B A A A A A B B A A B B B A B B B B B B B B A B B A B B B B B A A A B B A B B B B B B B B B B B A A B B B B B B A B B B B A B B B B B B B B B B B B B B A B B B B B B A B B B A B A B B B
3B_497879037                         A A A A B A A A B A B A B A B A A A A A A A A A A A A A A A A B A A A B A A A A A A B A A A B A A A A A A A A A A A B A B A A A A A A B A B A A B A A A B A A A B A A B A A A A A A A A A A A B A B A B A A A A A A A A B A A A A B A A A A A A B A A A B A A A B A A A A A A A A A A A A A A A A A A A A A A A A A A A A A A A A A A A A A A A A A A A A A A A A A A A A A A A A A A A A A A A A A A A A A A A A A A A A A A A A A A A A A A A A A A A A A A A A A A A A A A A A A A A A A A A A A A A A A A A A A A A A A A A A A A A A A A A A A A A A A A A A A A A A A A A A A A A A A A A A B A A A A A A A A A A A A A A A A A A A A A A A A A A A A A A A A A A A A A A A A A A A A A A A A B A A A A A A A A A A A A A A A A A A A A A A A A A A A A A A A A A B A A A A A A A A A A A A A B A A A A A B A A A A A B A B A B B A A A A A A B A A A A A A A A A A A A A B A B A A A A B A A A A A B A A A A A A B A A A A A A A B B B A A B B A B A A A A A A A B B B A A B A B B B A A A A A B B A A A A B A B B A B A A A A B A A B A B B B B B A A B B B A B A B A B B B B A B B A B B A B B B A A B B B A A B B B B B B B B B B A B A A B B A A A A B B B A A B A A B B B B B B A A A A A A A A B B B A A A A A B B A A B A B A B A B B A A A A B A A A A B A A B A B A B A A A A B B B A B A B A B A A A A A A A A B B B A A A A A A A A B A A A A A A A A A A A A A A B A A A A B A A B A A A A A A A A A A A A A A A A A A A A A B A B B A A A A A A A A A A A A A A B A A A B A A A A A B A A B B A A A A A A A A A A A A A A A B B B B B B B B A B B B A B B B A A A A A B B A A B B B A B B B B B B B B A B B A B B B B B A A A B B A B B B B B B B B B B B A A B B B B B B A B B B B A B B B B B B B B B B B B B B A B B B B B B A B B B A B A B B B
3B_630989706                         A A A A B A A A B A B A B A B A A A A A A A A A A A A A A A A B A A A B A A A A A A B A A A B A A A A A A A A A A A B A B A A A A A A B A B A A B A A A B A A A B A A B A A A A A A A A A A A B A B A B A A A A A A A A B A A A A B A A A A A A B A A A B A A A B A A A A A A A A A A A A A A A A A A A A A A A A A A A A A A A A A B A A A A B A A A A A A A A A A A A A A A A B A A A A A A A A A A A A A A A A A A A A A A B A A A A B A B B A A A B A B A B A A A A A B A A A A A A A A A A A A A A A A A A A A A A A A A A A A A A A A A A A A A A A A A A A A A A A A A A A A A A A A A A A B A A A A A A A A A A A A A A A A A A A A A A A A A A A A A A A A A A A A A A A A A A A A A A A A B A A A A A A A A A A A A A A A A A A A A A A A A A A A A A A A A A B A A A A A A A A A A A A A B A A A A A B A A A A A B A B A B B A A A A A A B A A A A A A A A A A A A A B A B A A A A B A A A A A B A A A A A A B A A A A A A A B B B A A B B A B A A A A A A A B B B A A B A B B B A A A A A B B A A A A B A B B A B A A A A B A A B A B B B B B A A B B B A B A B A B B B B A B B A B B A B B B A A B B B A A B B B B B B B B B B A B A A B B A A A A B B B A A B A A B B B B B B A A A A A A A A B B B A A A A A B B A A B A B A B A B B A A A A B A A A A B A A B A B A B A A A A B B B A B A B A B A A A A A A A A B B B A A A A A A A A A A A A A A A A A A A A A A A A A A A A A A A A A A A A A A A A A A A A A A A A A A A A A A A A A A A A A A A A A A A A A A A A A A A A A A A A A A A A A A A A A A A A A A A A A A A A A B B B B B B B B A B B B A B B B A A A A A B B A A B B B A B B B B B B B B A B B A B B B B B A A A B B A B B B B B B B B B B B A A B B B B B B A B B B B A B B B B B B B B B B B B B B A B B B B B B A B B B A B A B B B
3B_515279508                         A A A A B A A A B A B A B A B A A A A A A A A A A A A A A A A B A A A B A A A A A A B A A A B A A A A A A A A A A A B A B A A A A A A B A B A A B A A A B A A A B A A B A A A A A A A A A A A B A B A B A A A A A A A A B A A A A B A A A A A A B A A A B A A A B A A A A A A A A A A A A A A A A A A A A A A A A A A A A A A A A A B A A A A B A A A A A A A A A A A A A A A A B A A A A A A A A A A A A A A A A A A A A A A B A A A A B A B B A A A B A B A B A A A A A B A A A A A A A A A A A A A A A A A A A A A A A A A A A A A A A A A A A A A A A A A A A A A A A A A A A A A A A A A A A B A A A A A A A A A A A A A A A A A A A A A A A A A A A A A A A A A A A A A A A A A A A A A A A A A A A A A A A A A A A A A A A A A A A A A A A A A A A A A A A A A A A A A A A A A A A A A A A A A A A A A A A A A A A A B A B A B B A A A A A A B A A A A A A A A A A A A A B A B A A A A B A A A A A B A A A A A A B A A A A A A A B B B A A B B A B A A A A A A A B B B A A B A B B B A A A A A B B A A A A B A B B A B A A A A B A A B A B B B B B A A B B B A B A B A B B B B A B B A B B A B B B A A B B B A A B B B B B B B B B B A B A A B B A A A A B B B A A B A A B B B B B B A A A A A A A A B B B A A A A A B B A A B A B A B A B B A A A A B A A A A B A A B A B A B A A A A B B B A B A B A B A A A A A A A A B B B A A A A A A A A A A A A A A A A A A A A A A A A A A A A A A A A A A A A A A A A A A A A A A A A A A A A A A A A A A A A A A A A A A A A A A A A A A A A A A A A A A A A A A A A A A A A A A A A A A A A A B B B B B B B B A B B B A B B B A A A A A B B A A B B B A B B B B B B B B A B B A B B B B B A A A B B A B B B B B B B B B B B A A B B B B B B A B B B B A B B B B B B B B B B B B B B A B B B B B B A B B B A B A B B B
3B_614618529                         A A A A B A A A B A B A B A B A A A A A A A A A A A A A A A A B A A A B A A A A A A B A A A B A A A A A A A A A A A B A B A A A A A A B A B A A B A A A B A A A B A A B A A A A A A A A A A A B A B A B A A A A A A A A B A A A A B A A A A A A B A A A B A A A B A A A A A A A A A A A A A A A A A A A A A A A A A A A A A A A A A B A A A A B A A A A A A A A A A A A A A A A B A A A A A A A A A A A A A A A A A A A A A A B A A A A B A B B A A A B A B A B A A A A A B A A A A A A A A A A A A A A A A A A A A A A A A A A A A A A A A A A A A A A A A A A A A A A A A A A A A A A A A A A A B A A A A A A A A A A A A A A A A A A A A A A A A A A A A A A A A A A A A A A A A A A A A A A A A A A A A A A A A A A A A A A A A A B A A A A A A A A B A A A A A A A A A B A A B A A A A A A B A A A A A A A A B A A B A B A B A B B A A A A A A B A A A A A A A A A A A A A B A B A A A A B A A A A A B A A A A A A B A A A A A A A B B B A A B B A B A A A A A A A B B B A A B A B B B A A A A A B B A A A A B A B B A B A A A A B A A B A B B B B B A A B B B A B A B A B B B B A B B A B B A B B B A A B B B A A B B B B B B B B B B A B A A B B A A A A B B B A A B A A B B B B B B A A A A A A A A B B B A A A A A B B A A B A B A B A B B A A A A B A A A A B A A B A B A B A A A A B B B A B A B A B A A A A A A A A B B B A A A A A A A A A A A A A B A A A A A A A A A A A A A A A A A A A A A A A A A A A A A A A A A A A A A A A A A A A A A A A A A A A A A A A A A A A A A A A A A A A A A A A A A A A A A A A A A A A A A A A B B B B B B B B A B B B A B B B A A A A A B B A A B B B A B B B B B B B B A B B A B B B B B A A A B B A B B B B B B B B B B B A A B B B B B B A B B B B A B B B B B B B B B B B B B B A B B B B B B A B B B A B A B B B
3B_614618521                         A A A A B A A A B A B A B A B A A A A A A A A A A A A A A A A B A A A B A A A A A A B A A A B A A A A A A A A A A A B A B A A A A A A B A B A A B A A A B A A A B A A B A A A A A A A A A A A B A B A B A A A A A A A A B A A A A B A A A A A A B A A A B A A A B A A A A A A A A A A A A A A A A A A A A A A A A A A A A A A A A A B A A A A B A A A A A A A A A A A A A A A A B A A A A A A A A A A A A A A A A A A A A A A B A A A A B A B B A A A B A B A B A A A A A B A A A A A A A A A A A A A A A A A A A A A A A A A A A A A A A A A A A A A A A A A A A A A A A A A A A A A A A A A A A B A A A A A A A A A A A A A A A A A A A A A A A A A A A A A A A A A A A A A A A A A A A A A A A A A A A A A A A A A A A A A A A A A B A A A A A A A A B A A A A A A A A A B A A B A A A A A A B A A A A A A A A B A A B A B A B A B B A A A A A A B A A A A A A A A A A A A A B A B A A A A B A A A A A B A A A A A A B A A A A A A A B B B A A B B A B A A A A A A A B B B A A B A B B B A A A A A B B A A A A B A B B A B A A A A B A A B A B B B B B A A B B B A B A B A B B B B A B B A B B A B B B A A B B B A A B B B B B B B B B B A B A A B B A A A A B B B A A B A A B B B B B B A A A A A A A A B B B A A A A A B B A A B A B A B A B B A A A A B A A A A B A A B A B A B A A A A B B B A B A B A B A A A A A A A A B B B A A A A A A A A A A A A A B A A A A A A A A A A A A A A A A A A A A A A A A A A A A A A A A A A A A A A A A A A A A A A A A A A A A A A A A A A A A A A A A A A A A A A A A A A A A A A A A A A A A A A A B B B B B B B B A B B B A B B B A A A A A B B A A B B B A B B B B B B B B A B B A B B B B B A A A B B A B B B B B B B B B B B A A B B B B B B A B B B B A B B B B B B B B B B B B B B A B B B B B B A B B B A B A B B B
3B_284948157                         A A A A B A A A B A B A B A B A A A A A A A A A A A A A A A A B A A A B A A A A A A B A A A B A A A A A A A A A A A B A B A A A A A A B A B A A B A A A B A A A B A A B A A A A A A A A A A A B A B A B A A A A A A A A B A A A A B A A A A A A B A A A B A A A B A A A A A A A A A A A A A A A A A A A A A A A A A A A A A A A A A B A A A A B A A A A A A A A A A A A A A A A B A A A A A A A A A A A A A A A A A A A A A A B A A A A B A B B A A A B A B A B A A A A A B A A A A A A A A A A A A A A A A A A A A A A A A A A A A A A A A A A A A A A A A A A A A A A A A A A A A A A A A A A A B A A A A A A A A A A A A A A A A A A A A A A A A A A A A A A A A A A A A A A A A A A A A A A A A B B B B B B B B B B B B B B B B B B B B B B B B B B B B B B B B B B B B B B B B B B B B B B B B B B B B B B B B B B B A B A B A B B A A A A A A B A A A A A A A A A A A A A B A B A A A A B A A A A A B A A A A A A B A A A A A A A B B B A A B B A B A A A A A A A B B A A A B A B B B A A A A A B B A A A A B A B B A B A A A A B A A B A B B B B B A A A B B A B A B A B B B A A B B A B B A B B B A A B B B A A B B A B B B B B B B A B A A B B A A A A B B B A A B A A B B B B B B A A A A A A A A B B B A A A A A B B A A B A B A B A B B A A A A B A A A A B A A B A B A B A A A A B B B A B A B A B A A A A A A A A B B B A A A A A A A A A A A A A B A A A A A A A A A A A A A A A A A A A A A A A A A A A A A A A A A A A A A A A A A A A A A A A A A A A A A A A A A A A A A A A A A A A A A A A A A A A A A A A A A A A A A A A B B B B B B B B A B B B A B B B A A A A A B B A A B B B A B B B B B B B B A B B A B B B B B A A A B B A B B B B B B B B B B B A A B B B B B B A B B B B A B B B B B B B B B B B B B B A B B B B B B A B B B A B A B B B
3B_737334364                         A A A A B A A A B A B A B A B A A A A A A A A A A A A A A A A B A A A B A A A A A A B A A A B A A A A A A A A A A A A A A A A A A A A B A B A A B A A A B A A A B A A B A A A A A A A A A A A B A B A B A A A A A A A A B A A A A B A A A A A A B A A A B A A A B A A A A A A A A A A A A A A A A A A A A A A A A A A A A A A A A A B A A A A B A A A A A A A A A A A A A A A A B A A A A A A A A A A A A A A A A A A A A A A B A A A A B A B B A A A B A B A B A A A A A B A A A A A A A A A A A A A A A A A A A A A A A A A A A A A A A A A B A A A A A A A A A A A A A A A A A A A A A A A A A A A A A A A A A A A A A A A A A A A A A A A A A A A A A A A A A A A A A A A A A A A A A A A A A A B B B B B B B B B B B B B B B B B B B B B B B B B B B B B B B B B B B B B B B B B B B B B B B B B B B B B B B B B B B A B A B A B B A A A A A A B A A A A A A A A A A A A A B A B A A A A B A A A A A B A A A A A A B A A A A A B B B B B B A B B B B A B B B B B B B B B B A B B B B B B A B B B B B B A B B B B B B B B B B B B B A B B B B B B B B B A A B B A B A B B B B B B B B B B B B B B B B B B B B B B B B B B B B B B B B B B B B A B B A A A A B B B A A B A A B B B B B B A A A A A A A A B B B A A A A A B B A A B A B A B A B B A A A A B A A A A B A A B A B A B A A A A B B B A B A B A B A A A A A A A A B B B A A A A A A A A A A A A A B A A A A A A A A A A A A A A A A A A A A A A A A A A A A A A A A A A A A A A A A A A A A A A A A A A A A A A A A A A A A A A A A A A A A A A A A A A A A A A A A A A A A A A A B B B B B B B B A B B B A B B B A A A A A B B A A B B B A B B B B B B B B A B B A B B B B B A A A B B A B B B B B B B B B B B A A B B B B B B A B B B B A B B B B B B B B B B B B B B A B B B B B B A B B B A B A B B B
3B_630989696                         B A B A B B B B B B B B B B B A B B A A B B A B B B B A A A B B A A B B A B B B B B B A B B B B A B B A B B B B A B B B B B B B B B B B B B B A B A A A B A A A B A A B A A A A A A A A A A A B A B A B A A A A A A A A B A A A A B A A A A A A B A A A B A A A B A A A A A A A A A A A A A A A A A A A A A A A A A A A A A A A A A B A A A A B A A A A A A A A A A A A A A A A B A A A A A A A A A A A A A A A A A A A A A A B A A A A B A B B A A A B A B A B A A A A A B A A A A A A A A A A A A A A A A A A A A A A A A A A A A A B A A A B A A A A A A A A A B A A A A A A A B A A A A A A A B A A A A A A A A A A A B A A A A A A A A A A A A A A A A A A A A A A A A A A A A A A A A A A A A B B B B B B B B B B B B B B B B B B B B B B B B B B B B B B B B B B B B B B B B B B B B B B B B B B B B B B B B B B B A B A B A B B A A A A A A B A A A A A A A A A A A A A B A B A A A A B A A A A A B A A A A A A B A A A A A B B B B B B A B B B B A B B B B B B B B B B A B B B B B B A B B B B B B A B B B B B B B B B B B B B A B B B B B B B B B A A B B A B A B B B B B B B B B B B B B B B B B B B B B B B B B B B B B B B B B B B B A B B A A A A B B B A A B A A B B B B B B A A A A A A A A B B B A A A A A B B A A B A B A B A B B A A A A B A A A A B A A B A B A B A A A A B B B A B A B A B A A A A A A A A B B B A A A A B A A B A A A A B B A A A A A B A A A A A A A A A A A A B A A A A A A A A A A A A A A A A B A A A A A A A A A A A A A A B A A A A A A A A B A A A A A A A A A A A A B A A A A A A A A A A A A A A B B B B B B B B A B B B A B B B A A A A A B B A A B B B A B B B B B B B B A B B A B B B B B A A A B B A B B B B B B B B B B B A A B B B B B B A B B B B A B B B B B B B B B B B B B B A B B B B B B A B B B A B A B B B
3B_78985950                          B A B A B B B B B B B B B B B A B B A A B B A B B B B A A A B B A A B B A B B B B B B A B B B B A B B A B B B B A B B B B B B B B B B B B B B A B A A A B A A A B A A B A A A A A A A A A A A B A B A B A A A A A A A A B A A A A B A A A A A A B A A A B A A A B A A A A A A A A A A A A A A A A A A A A A A A A A A A A A A A A B B A B B B B B B B A B B B B B B B B B B B B B B B B B B A B A B B B B B B B A B B B A B B B B B B B B A B B A B B B B B B B B B B B B B B B B B A B B B A B B B B B A B A B A B B B B B A B B B A B A A A B A A A A A A A A A B A A A A A A A B A A A A A A A B A A A A A A A A A A A B A A A A A A A A A A A A A A A A A A A A A A A A A A A A A A A A A A A A B B B B B B B B B B B B B B B B B B B B B B B B B B B B B B B B B B B B B B B B B B B B B B B B B B B B B B B B B B B A B A B A B B A A A A A A B A A A A A A A A A A A A A B A B A A A A B A A A A A B A A A A A A B A A A A A B B B B B B A B B B B A B B B B B B B B B B A B B B B B B A B B B B B B A B B B B B B B B B B B B B A B B B B B B B B B A A B B A B A B B B B B B B B B B B B B B B B B B B B B B B B B B B B B B B B B B B B A B B A A A A B B B A A B A A B B B B B B A A A A A A A A B B B A A A A A B B A A B A B A B A B B A A A A B A A A A B A A B A B A B A A A A B B B A B A B A B A A A A A A A A B B B A A A B B B B B B B B B B B B B B B B B B B B B B B B B A B B B B B B B B B A B B B B B B A B B B B B B B B B B B B B B B A B B B B B B A B B B B B A B B B B B B B B B B B B B B B A B B B B B B B B A A B B B B B B B B A B B B A B B B A A A A A B B A A B B B A B B B B B B B B A B B A B B B B B A A A B B A B B B B B B B B B B B A A B B B B B B A B B B B A B B B B B B B B B B B B B B A B B B B B B A B B B A B A B B B
3B_191985409                         B A B A B B B B B B B B B B B A B B A A B B A B B B B A A A B B A A B B A B B B B B B A B B B B A B B A B B B B A B B B B B B B B B B B B B B A B A A A B A A A B A A B A A A A A A A A A A A B A B A B A A A A A A A A B A A A A B A A A A A A B A A A B A A A B A A A A A A A A A A A A A A A A A A A A A A A A A A A A A A A A B B A A A A A A A B A A A A B A A A A A A A B B B A B B A A A A A A A A A B A A A B A A A A A A A B A A A A A A A A A A B A B A A B A B A A B A A A B A A A A A B B A A A A A A A A B A A A A A A A B A A A B A A A A A A A A A B A A A A A A A B A A A A A A A B A A A A A A A A A A A B A A A A A A A A A A A A A A A A A A A A A A A A A A A A A A A A A A A A B B B B B B B B B B B B B B B B B B B B B B B B B B B B B B B B B B B B B B B B B B B B B B B B B B B B B B B B B B B A B A B A B B A A A A A A B A A A A A A A A A A A A A B A B A A A A B A A A A A B A A A A A A B A A A A A B B B B B B A B B B B A B B B B B B B B B B A B B B B B B A B B B B B B A B B B B B B B B B B B B B A B B B B B B B B B A A B B A B A B B B B B B B B B B B B B B B B B B B B B B B B B B B B B B B B B B B B A B B A A A A B B B A A B A A B B B B B B A A A A A A A A B B B A A A A A B B A A B A B A B A B B A A A A B A A A A B A A B A B A B A A A A B B B A B A B A B A A A A A A A A B B B A A A B B B B B B B B B B B B B B B B B B B B B B B B B A B B B B B B B B B A B B B B B B A B B B B B B B B B B B B B B B A B B B B B B A B B B B B A B B B B B B B B B B B B B B B A B B B B B B B B A A B B B B B B B B A B B B A B B B A A A A A B B A A B B B A B B B B B B B B A B B A B B B B B A A A B B A B B B B B B B B B B B A A B B B B B B A B B B B A B B B B B B B B B B B B B B A B B B B B B A B B B A B A B B B
3B_77055183                          B A B A B B B B B B B B B B B A B B A A B B A B B B B A A A B B A A B B A B B B B B B A B B B B A B B A B B B B A B B B B B B B B B B B B B B A B A A A B A A A B A A B A A A A A A A A A A A B A B A B A A A A A A A A B A A A A B A A A A A A B A A A B A A A B A A A A A A A A A A A A A A A A A A A A A A A A A A A A A A A A B B B B B B B B B B B B B B B B B B B A B B B B B B B B B B B B B B B B B B B B B B B B B B B B B B B B B B B B B B B B B B B B B B B B A B B B B B B B B B B B B B B B B B B B B B B B B B B B B B B A B B B A A B A B A B B A B B B B B B B B B A B B B B A B B A B B B A B B B B B B B B B A B B A B B B B A B A B A A B B B A B B A A B B B B B B B B B B A B B B B B B B B B B B B B B B B B B B B B B B B B B B B B B B B B B B B B B B B B B B B B B B B B B B B B B B B B B B B B B B B B B B B B B A B B B B B B B B B B B B B B B B B B B B B B B B B B B B B B B B B B B B B B B B B A B B B B B B A B B B B A B B B B B B B B B B A B B B B B B A B B B B B B A B B B B B B B B B B B B B A B B B B B B B B B A A B B A B A B B B B B B B B B B B B B B B B B B B B B B B B B B B B B B B B B B B B A B B A A A A B B B A A B A A B B B B B B A A A A A A A A B B B A A A A A B B A A B A B A B A B B A A A A B A A A A B A A B A B A B A A A A B B B A B A B A B A A A A A A A A B B B A A A B B B B B B B B B B B B B B B B B B B B B B B B B A B B B B B B B B B A B B B B B B A B B B B B B B B B B B B B B B A B B B B B B A B B B B B A B B B B B B B B B B B B B B B A B B B B B B B B A A B B B B B B B B A B B B A B B B A A A A A B B A A B B B A B B B B B B B B A B B A B B B B B A A A B B A B B B B B B B B B B B A A B B B B B B A B B B B A B B B B B B B B B B B B B B A B B B B B B A B B B A B A B B B
3B_748406837                         B A B A B B B B B B B B B B B A B B A A B B A B B B B A A A B B A A B B A B B B B B B A B B B B A B B A B B B B A B B B B B B B B B B B B B B A B A A A B A A A B A A B A A A A A A A A A A A B A B A B A A A A A A A A B A A A A B A A A A A A B A A A B A A A B A A A A A A A A A A A A A A A A A A A A A A A A A A A A A A A A B B B B B B B B B B B B B B B B B B B A B B B B B B B B B B B B B B B B B B B B B B B B B B B B B B B B B B B B B B B B B B B B B B B B A B B B B B B B B B B B B B B B B B B B B B B B B B B B B B B A B B B A A B A B A B B A B B B B B B B B B A B B B B A B B A B B B A B B B B B B B B B A B B A B B B B A B A B A A B B B A B B A A B B B B B B B B B B A B B B B B B B B B B B B B B B B B B B B B B B B B B B B B B B B B B B B B B B B B B B B B B B B B B B B B B B B B B B B B B B B B B B B B B A B B B B B B B B B B B B B B B B B B B B B B B B B B B B B B B B B B B B B B B B B A B B B B B B A B B B B A B B B B B B B B B B A B B B B B B A B B B B B B A B B B B B B B B B B B B B B B B B B B B B B B A A B B A B A B B B B B B B B B B B B B B B B B B B B B B B B B B B B B B B B B B B B A B B A A A A B B B A A B A A B B B B B B A A A A A A A A B B B A A A A A B B A A B A B A B A B B A A A A B A A A A B A A B A B A B A A A A B B B A B A B A B A A A A A A A A B B B A A A B B B B B B B B B B B B B B B B B B B B B B B B B A B B B B B B B B B A B B B B B B A B B B B B B B B B B B B B B B A B B B B B B A B B B B B A B B B B B B B B B B B B B B B A B B B B B B B B A A A A A A B A A A A A A A A A A A A A A A A A A A A A A B A A A A B B A A A A A B A A A A A A A A A A A A A A B A A A A A A A A A A B A A B A A A A A A A A A A A A A B A B A A A A A A A A B A B A B A B A A A A A A A A
3B_309089386                         B A B A B B B B B B B B B B B A B B A A B B A B B B B A A A B B A A B B A B B B B B B A B B B B A B B A B B B B A B B B B B B B B B B B B B B A B A A A B A A A B A A B A A A A A A A A A A A B A B A B A A A A A A A A B A A A A B A A A A A A B A A A B A A A B A A A A A A A A A A A A A A A A A A A A A A A A A A A A A A A A B B B B B B B B B B B B B B B B B B B A B B B B B B B B B B B B B B B B B B B B B B B B B B B B B B B B B B B B B B B B B B B B B B B B A B B B B B B B B B B B B B B B B B B B B B B B B B B B B B B A B B B A A B A B A B B A B B B B B B B B B A B B B B A B B A B B B A B B B B B B B B B A B B A B B B B A B A B A A B B B A B B A A B B B B B B B B B B A B B B B B B B B B B B B B B B B B B B B B B B B B B B B B B B B B B B B B B B B B B B B B B B B B B B B B B B B B B B B B B B B B B B B B B A B B B B B B B B B B B B B B B B B B B B B B B B B B B B B B B B B B B B B B B B B A B B B B B B A B B B B A B B B B B B B B B B A B B B B B B A B B B B B B A B B B B B B B B B B B B B B B B B B B B B B B A A B B A B A B B B B B B B B B B B B B B B B B B B B B B B B B B B B B B B B B B B B A B B A A A A B B B A A B A A B B B B B B A A A A A A A A B B B A A A A A B B A A B A B A B A B B A A A A B A A A A B A A B A B A B A A A A B B B A B A B A B A A A A A A A A B B B A A A B B B B B B B B B B B B B B B B B B B B B B B B B A B B B B B B B B B A B B B B B B A B B B B B B B B B B B B B B B A B B B B B B A B B B B B A B B B B B B B B B B B B B B B A B B B B B B B B A A B A A A B A B A B B A B B B B A B A A B A A A A A A B B B B B A B B A B B B A B A B B A A B B B A A B B A A B A B A B B B B A B A B B B B A B B B B A A B A B A B A B B B B A B A A B A A B B B A B A B A A B A A A B A
3B_739675931                         A A A A A A A A A A A B A B A A A A A A A B A A A A A A A A A A A A A A A B A A A A A A A A A A A B A A A A A A A A A B A A A A A A A A A A A A A A A A A A A A A A A B A A A A A A A A A A A A A A A A A A A A A A A A A A A A A A A A A A A A A A A A A A A A B A A A A A A A A A A A A A A A A A A A A A A A A A A A A A A A A B B B B B B B B B B B B B B B B B B B A B B B B B B B B B B B B B B B B B B B B B B B B B B B B B B B B B B B B B B B B B B B B B B B B A B B B B B B B B B B B B B B B B B B B B B B B B B B B B B B A B B B A A B A B A B B A B B B B B B B B B A B B B B A B B A B B B A B B B B B B B B B A B B A B B B B A B A B A A B B B A B B A A B B B B B B B B B B A B B B B B B B B B B B B B B B B B B B B B B B B B B B B B B B B B B B B B B B B B B B B B B B B B B B B B B B B B B B B B B B B B B B B B B A B B B B B B B B B B B B B B B B B B B B B B B B B B B B B B B B B B B B B B B B B A B B B B B B A B B B B A B B B B B B B B B B A B B B B B B A B B B B B B A B B B B B B B B B B B B B B B B B B B B B B B A A B B A B A B B B B B B B B B B B B B B B B B B B B B B B B B B B B B B B B B B B B A B B A A A A B B B A A B A A B B B B B B A A A A A A A A B B B A A A A A B B A A B A B A B A B B A A A A B A A A A B A A B A B A B A A A A B B B A B A B A B A A A A A A A A B B B A A A A A A A A A A A A B A A A A A A A B A B A A A A A A A A A A A B A A A A A A A A A B A A A A A A B A A A A A A A B A A A A A A A B A A A A A A A A B A A A A A A A A A A B A A A A A A A A A A A A A B A A A B A B A B B A B B B B A B A A B A A A A A A B B B B B A B B A B B B A B A B B A A B B B A A B B A A B A B A B B B B A B A B B B B A B B B B A A B A B A B A B B B B A B A A B A A B B B A B A B A A B A A A B A
3B_751233636                         A A A A A A A A A A A A A A A A A A A A A A A A A A A A A A A A A A A A A A A A A A A A A B A A A B A A B A B A A A A A A A A A A A A A A A A A A A A A A A A A A A A B A A A A A A A B A A A A A A A A A A A A A A A A A A A A A A A A A A A A A A A A A A A A B A A A A B A A A A A A A A A A A A A A A A A A A A A A A A A A A B B B B B B B B B B B B B B B B B B B A B B B B B B B B B B B B B B B B B B B B B B B B B B B B B B B B B B B B B B B B B B B B B B B B A B B B B B B B B B B B B B B B B B B B B B B B B B B B B B B A B B B A A B A B A B B A B B B B B B B B B A B B B B A B B A B B B A B B B B B B B B B A B B A B B B B A B A B A A B B B A B B A A B B B B B B B B B B A B B B B B B B B B B B B B B B B B B B B B B B B B B B B B B B B B B B B B B B B B B B B B B B B B B B B B B B B B B B B B B B B B B B B B B A B B B B B B B B B B B B B B B B B B B B B B B B B B B B B B B B B B B B B B B B B A A B A B B B A B B B A A B A B B B A B A B A A B B A A B A A A B B B B A A B B B B A A A B B A A A A B B B A B B A B A A A A B A A B A A A A B B A A A B A B A B A B B B B B B A A A B A A B A A A B B B A A A A B B A A A A B B B A A B A A B B B B B B A A A A A A A A B B B A A A A A B B A A B A B A B A B B A A A A B A A A A B A A B A B A B A A A A B B B A B A B A B A A A A A A A A B B B A A A A A A A A A A A A B A A A A A A A B A B A A A A A A A A A A B B A A A A A B A A A B A A A A A A B A A A A A A A B A A A A A A A B A A A A A A A B B A A A A A A A A A A B A A A A A A A A A A A A A B A A A B A B A B B A B B B B A B A A B A A A A A A B B B B B A B B A B B B A B A B B A A B B B A A B B A A B A B A B B B B A B A B B B B A B B B B A A B A B A B A B B B B A B A A B A A B B B A B A B A A B A A A B A
3B_604395136                         A A A A A A A A B A A A A A A A A A A A A A A A A A A A A A A A B A A A A A A B A A A A A B A A A A A A B A B A A A A A A A A A A A A A A A A A A A A A A A A A A A A A A A A A A A A B A A A A A A A A A A A A A A A A A A A A A A A A A A A A A A A A A A A A A A A A A B A A A A A A A A A A A A A A A A A A A A A A A A A A A B B B B B B B B B B B B B B B B B B B A B B B B B B B B B B B B B B B B B B B B B B B B B B B B B B B B B B B B B B B B B B B B B B B B A B B B B B B B B B B B B B B B B B B B B B B B B B B B B B B A B B B A A B A B A B B A B B B B B B B B B A B B B B A B B A B B B A B B B B B B B B B A B B A B B B B A B A B A A B B B A B B A A B B B B B B B B B B A B B B B B B B B B B B B B B B B B B B B B B B B B B B B B B B B B B B B B B B B B B B B B B B B B B B B B B B B B B B B B B B B B B B B B B A B B B B B B B B B B B B B B B B B B B B B B B B B B B B B B B B B B B B B B B B B A A B B B B B A B B B A A B A B B B A B B B A A B B A A B A A A B B B B A A B B B B A A A B B A A B A B B B B B B A B B A A A B A A B A A A A B B B A A B A B B B A B B B B B B A A A B A A B B B A B B B B A A A A B A A A A A B B A A A A A B B B A A A A A A A A A A A B B A A A A A A B B A A B A A A B A B B A A A A B A A A A B A A B A A A A A A A A A A B A B A A A B A A A A A A A A A B A A A A A A A A A A A A A A A A A A A A A B A A A A A A A A A A A A B A A A A A A B A A A A A A A A A A B A A A A A A A B A A A A A A A A A A A A A A A B B A A A A A A A A A A A A A A A A A A A A A A A A B A A A B A B A B B A B B B B A B A A B A A A A A A B B B B B A B B A B B B A B A B B A A B B B A A B B A A B A B A B B B B A B A B B B B A B B B B A A B A B A B A B B B B A B A A B A A B B B A B A B A A B A A A B A
3B_68703685                          B B B B B B B B B B B B A B B A B B B B B B B B B B A B A A B B B A B B A B B B B B B B B B B B A B B B B B B B A B B B B B B B B A B B B B B A B B A A A A A B A A A A A B A A A B A B A A A A A B A A B A A A A A A A A A B A A A A A A A A A A A B B B A A A A B B A A B A A B A A A A A A A A A A A A A A A A B A A A A B A A B B B B B B B B B B B B B B B B B B B A B B B B B B B B B B B B B B B B B B B B B B B B B B B B B B B B B B B B B B B B B B B B B B B B A B B B B B B B B B B B B B B B B B B B B B B B B B B B B B B A B B B A A B A B A B B A B B B B B B B B B A B B B B A B B A B B B A B B B B B B B B B A B B A B B B B A B A B A A B B B A B B A A B B B B B B B B B B A B B B B B B B B B B B B B B B B B B B B B B B B B B B B B B B B B B B B B B B B B B B B B B B B B B B B B B B B B B B B A B A A A A B A A A A A B A A A A A A B B A A A A B A A A A A A A B A A A B A A A A A A A A A B A A A A A A B B B B B A B B B A A B A B B B A B B B A A B B A A B A A A B B B B A A B B B B A A A B B A A B A B B B B B B A B B A A A B A A B A A A A B B B A A B A B B B A B B B B B B A A A B A A B B B A B B B B A A A B B B B A B B B B B B B B B B B B B B B B B B B B A B B B B B B B B B B B B B B B B A B B B B B B B B B B B B B B B B B B A B B B A B B B B B B A B A B B B B B B B B A B B A B A B A B A B A A A A A A A A A A A A A B A A A A A B A A A A A A A A B A A A A A A B A A A A A A A A A A A B A A A A A A A A A A A A A B A A A B A A A A B A A A A A A B A A A A B A A A A A A A A A A B A A B A A A B A B A B B A B B B B A B A A B A A A A A A B B B B B A B B A B B B A B A B B A A B B B A A B B A A B A B A B B B B A B A B B B B A B B B B A A B A B A B A B B B B A B A A B A A B B B A B A B A A B A A A B A
3B_73842846                          B B B B B B B B B B B B A B B A B B B B B B B B B B A B A A B B B A B B A B B B B B B B B B B B A B B B B B B B A B B B B B B B B A B B B B B A B B A A A A A B A A A A A B A A A B A B A A A A A B A A B A A A A A A A A A B A A A A A A A A A A A B B B A A A A B B A A B A A B A A A A A A A A A A A A A A A A B A A A A B A A B B B B B B B B B B B B B B B B B B B A B B B B B B B B B B B B B B B B B B B B B B B B B B B B B B B B B B B B B B B B B B B B B B B B A B B B B B B B B B B B B B B B B B B B B B B B B B B B B B B A B B B A A B A B A B B A B B B B B B B B B A B B B B A B B A B B B A B B B B B B B B B A B B A B B B B A B A B A A B B B A B B A A B B B B B B B B B B A B B B B B B B B B B B B B B B B B B B B B B B B B B B B B B B B B B B B B B B B B B B B B B B B B B B B B B B B B B B B B B B B B B B B B B B B B A B B B B B B B B B B B B B B B B B B B B B B B B B B B B B B B B B B B B B B A A B B B B B A B B B A A B A B B B A B B B A A B B A A B A A A B B B B A A B B B B A A A B B A A B A B B B B B B A B B A A A B A A B A A A A B B B A A B A B B B A B B B B B B A A A B A A B B B A B B B B A A A B B B B A B B B B B B B B B B B B B B B B B B B B A B B B B B B B B B B B B B B B B A B B B B B B B B B B B B B B B B B B A B B B A B B B B B B A B A B B B B B B B B A B B A B A B A B B B B B B B B B B B B A A B A B B B B B B B B B A B B B B A B A A B B B A B B B A B A B B B B B B B B A B B B B A B B A B B B B A B B B B A B A B B B B B B B B B B A A B A A B B A B B B B B B B A B A A A B A B A B B A B B B B A B A A B A A A A A A B B B B B A B B A B B B A B A B B A A B B B A A B B A A B A B A B B B B A B A B B B B A B B B B A A B A B A B A B B B B A B A A B A A B B B A B A B A A B A A A B A
3B_73842860                          B B B B B B B B B B B B A B B A B B B B B B B B B B A B A A B B B A B B A B B B B B B B B B B B A B B B B B B B A B B B B B B B B A B B B B B A B B A A A A A B A A A A A B A A A B A B A A A A A B A A B A A A A A A A A A B A A A A A A A A A A A B B B A A A A B B A A B A A B A A A A A A A A A A A A A A A A B A A A A B A A B B B B B B B B B B B B B B B B B B B A B B B B B B B B B B B B B B B B B B B B B B B B B B B B B B B B B B B B B B B B B B B B B B B B A B B B B B B B B B B B B B B B B B B B B B B B B B B B B B B A B B B A A B A B A B B A B B B B B B B B B A B B B B A B B A B B B A B B B B B B B B B A B B A B B B B A B A B A A B B B A B B A A B B B B B B B B B B A B B B B B B B B B B B B B B B B B B B B B B B B B B B B B B B B B B B B B B B B B B B B B B B B B B B B B B B B B B B B B B B B B B B B B B B B B A B B B B B B B B B B B B B B B B B B B B B B B B B B B B B B B B B B B B B B A A B B B B B A B B B A A B A B B B A B B B A A B B A A B A A A B B B B A A B B B B A A A B B A A B A B B B B B B A B B A A A B A A B A A A A B B B A A B A B B B A B B B B B B A A A B A A B B B A B B B B A A A B B B B A B B B B B B B B B B B B B B B B B B B B A B B B B B B B B B B B B B B B B A B B B B B B B B B B B B B B B B B B A B B B A B B B B B B A B A B B B B B B B B A B B A B A B A B B B B B B B B B B B B A A B A B B B B B B B B B A B B B B A B A A B B B A B B B A B A B B B B B B B B A B B B B A B B A B B B B A B B B B A B A B B B B B B B B B B A A B A A B B A B B B B B B B A B A A A B A B A B B A B B B B A B A A B A A A A A A B B B B B A B B A B B B A B A B B A A B B B A A B B A A B A B A B B B B A B A B B B B A B B B B A A B A B A B A B B B B A B A A B A A B B B A B A B A A B A A A B A
3B_423900914                         B B B B B B B B B B B B A B B A B B B B B B B B B B A B A A B B B A B B A B B B B B B B B B B B A B B B B B B B A B B B B B B B B A B B B B B A B B A A A A A B A A A A A B A A A B A B A A A A A B A A B A A A A A A A A A B A A A A A A A A A A A B B B A A A A B B A A B A A B A A A A A A A A A A A A A A A A B A A A A B A A B B B B B B B B B B B B B B B B B B B A B B B B B B B B B B B B B B B B B B B B B B B B B B B B B B B B B B B B B B B B B B B B B B B B A B B B B B B B B B B B B B B B B B B B B B B B B B B B B A A A B A A A A A A A A A B A A A A A B A A A A A A B A A A A A A A B A A A A A A A A A A A A A A A A B A A A A A A A A A A A A A A A A A A A A A A A A A A A A B B B B B B B B B B B B B B B B B B B B B B B B B B B B B B B B B B B B B B B B B B B B B B B B B B B B B B B B B B B B B B B B B B B B B B B B A B B B B B B B B B B B B B B B B B B B B B B B B B B B B B B B B B B B B B B A A A B A A A A A A A A A A A A B A A A B B A A A A A A A A A A A A A A A A A A A A A A A A A A A B A B A A B A A A B B A A A A A A A A A A A A A B A A A A A B A A A B B A A B A A A A A A A B B A B B A B A A A B B B B A B B B B B B B B B B B B B B B B B B B B A B B B B B B B B B B B B B B B B A B B B B B B B B B B B B B B B B B B A B B B A B B B B B B A B A B B B B B B B B A B B A B A B A B A A A A A B A A A A A A A A A B B A A B A B A B A B A A A A A A A A A A B A A B A A A A A B A A A A A A A A A A A B A A A B A A A A A A A A A A A A A A A A A A B A A A A A A A B A A A A B A A A A B A A A B A B A B B A B B B B A B A A B A A A A A A B B B B B A B B A B B B A B A B B A A B B B A A B B A A B A B A B B B B A B A B B B B A B B B B A A B A B A B A B B B B A B A A B A A B B B A B A B A A B A A A B A
3B_540695095                         B B B B B B B B B B B B A B B A B B B B B B B B B B A B A A B B B A B B A B B B B B B B B B B B A B B B B B B B A B B B B B B B B A B B B B B A B B B B B B A B A B B B B B B B B B A B A B B A B B B A B A B A B B B B A B B B B B B B A B B B B B B B B B B B A B B B B B B A B B A B B B A B A A B B B B B B B B B B B B B B B B B B B B B B B B B B B B B B B B B B A B B B B B B B B B B B B B B B B B B B B B B B B B B B B B B B B B B B B B B B B B B B B B B B B A B B B B B B B B B B B B B B B B B B B B B B B B B B B B A A A B A A A A A A A A A B A A A A A B A A A A A A B A A A A A A A B A A A A A A A A A A A A B A A A B A A A A A A A A A A A A A A A A A A A A A A A A A B A A B B B B B B B B B B B B B B B B B B B B B B B B B B B B B B B B B B B B B B B B B B B B B B B B B B B B B B B B B B B B B B B B B B B B B B B B A B B B B B B B B B B B B B B B B B B B B B B B B B B B B B B B B B B B B B B B B B B B B B B A B B A B B B B B B B B B B B B B B A B B B B B B B B B B B B B B B B B B A B B B B B B B B B B B B B B A B B B B B B B B B A B B B B B B B B B B B B B B B B B B A B B B B B B B B B B B B B B A B B B B A B B B B B B B B B B B B B B B B B B B B A B B B B B B B B B B B B B B B B A B B B B B B B B B B B B B B B B B B A B B B A B B B B B B A B A B B B B B B B B A B B A B A B A B A B B B B B B B B B A B B A B B B B B B B B B B B B B B B A B A A B B B B A B B B B B B B B A B B B B B B B B B B B B B B B B B A B B B A B B B B B B B B B B B B B A B B B B B B B B A B B B B B A B A A A B A B A B B A B B B B A B A A B A A A A A A B B B B B A B B A B B B A B A B B A A B B B A A B B A A B A B A B B B B A B A B B B B A B B B B A A B A B A B A B B B B A B A A B A A B B B A B A B A A B A A A B A
3B_13045209                          B B B B B B B B B B B B A B B A B B B B B B B B B B A B A A B B B A B B A B B B B B B B B B B B A B B B B B B B A B B B B B B B B A B B B B B A A A A A A A A A A A A B B A A A A A A B A B A A B B A A B A A A A A A A A A A A A B B A A A A A B A A A B B A A A A B B A B A A A A A A A A A A A A A A A A B A A B B A B B A B B B B B B B B B B B B B B B B B B B B B A B B B B B B B B B B B B B B B B B B B B B B B B B B B B B B B B B B B B B B B B B B B B B B B B A B B B B B B B B B B B B B B B B B B B B B B B B B B B B A A A B A A A A A A A A A B A A A A A B A A A A A A B A A A A A A A B A A A A A A A A A A A A B A A A B A A A A A A A A A A A A A A A A A A A A A A A A A B A A B B B B B B B B B B B B B B B B B B B B B B B B B B B B B B B B B B B B B B B B B B B B B B B B B B B B B B B B B B B B B B B B B B B B B B B B A B B B B B B B B B B B B B B B B B B B B B B B B B B B B B B B B B B B B B B B B B B B B B B A B B A B B B B B B B B B B B B B B A B B B B B B B B B B B B B B B B B B A B B B B B B B B B B B B B B A B B B B B B B B B A B B B B B B B B B B B B B B B B B B A B B B B B B B B B B B B B B A B B B B A B B B B B B B B B B B B B B B B B B B B A B B B B B B B B B B B B B B B B A B B B B B B B B B B B B B B B B B B A B B B A B B B B B B A B A B B B B B B B B A B B A B A B A B A B B B B B B B B B A B B A B B B B B B B B B B B B B B B A B A A B B B B A B B B B B B B B A B B B B B B B B B B B B B B B B B A B B B A B B B B B B B B B B B B B A B B B B B B B B A B B B B B A B A A A B A B A B B A B B B B A B A A B A A A A A A B B B B B A B B A B B B A B A B B A A B B B A A B B A A B A B A B B B B A B A B B B B A B B B B A A B A B A B A B B B B A B A A B A A B B B A B A B A A B A A A B A
3B_597826599                         B B B B B B B B B B B B A B B A B B B B B B B B B B A B A A B B B A B B A B B B B B B B B B B B A B B B B B B B A B B B B B B B B A B B B B B B B B B B B B B B B B B B B B B B B B B B B B B B B B B B B B B B B B B B B B B B B B B B B B B B B A B B B B B B B B B B B B B B B B B B B B B B B B B B B B B B B B B B B B B B B B B B B B B B B B B B B B B B B B B B A B B B B B B B B B B B B B B B B B B B B B B B B B B B B B B B B B B B B B B B B B B B B B B B B A B B B B B B B B B B B B B B B B B B B B B B B B B B B B A A A B A A A A A A A A A B A A A A A B A A A A A A B A A A A A A A B A A A A A A A A A A A A B A A A B A A A A A A A A A A A A A A A A A A A A A A A A A B A A B B B B B B B B B B B B B B B B B B B B B B B B B B B B B B B B B B B B B B B B B B B B B B B B B B B B B B B B B B B B B B B B B B B B B B B B A B B B B B B B B B B B B B B B B B B B B B B B B B B B B B B B B B B B B B B B B B B B B B B A B B A B B B B B B B B B B B B B B A B B B B B B B B B B B B B B B B B B A B B B B B B B B B B B B B B A B B B B B B B B B A B B B B B B B B B B B B B B B B B B A B B B B B B B B B B B B B B A B B B B A B B B B B B B B B B B B B B B B B B B B A B B B B B B B B B B B B B B B B A B B B B B B B B B B B B B B B B B B A B B B A B B B B B B A B A B B B B B B B B A B B A B A B A B A B B B B B B B B B A B B A B B B B B B B B B B B B B B B A B A A B B B B A B B B B B B B B A B B B B B B B B B B B B B B B B B A B B B A B B B B B B B B B B B B B A B B B B B B B B A B B B B B A B A A A B A B A B B A B B B B A B A A B A A A A A A B B B B B A B B B B B B A B A B B A A B B B A A B B A A B A B B B B B B A B A B B B B A B B B B A A B A B A B A B B B B A B A A B A A B B B A B A B A A B A A A B A
3B_535052610                         B B B B B B B B B B B B A B B A B B B B B B B B B B A B A A B B B A B B A B B B B B B B B B B B A B B B B B B B A B B B B B B B B A B B B B B B B B B B B B B B B B B B B B B B B B B B B B B B B B B B B B B B B B B B B B B B B B B B B B B B B A B B B B B B B B B B B B B B B B B B B B B B B B B B B B B B B B B B B B B B B B B B B B B B B B B B B B B B B B B B A B B B B B B B B B B B B B B B B B B B B B B B B B B B B B B B B B B B B B B B B B B B B B B B B A B B B B B B B B B B B B B B B B B B B B B B B B B B B B A A A B A A A A A A A A A B A A A A A B A A A A A A B A A A A A A A B A A A A A A A A A A A A B A A A B A A A A A A A A A A A A A A A A A A A A A A A A A B A A A A A A A A A A A A A B A B B A A B A A A A A A A A A A A A A A A A A A B A A B A A A A A A A A B A A A A A A A A A B B B B B B B B B B B B B B A B B B B B B B B B B B B B B B B B B B B B B B B B B B B B B B B B B B B B B B B B B B B B B A B B A B B B B B B B B B B B B B B A B B B B B B B B B B B B B B B B B B A B B B B B B B B B B B B B B A B B B B B B B B B A B B B B B B B B B B B B B B B B B B A B B B B B B B B B B B B B B A B B B B A B B B B B B B B B B B B B B B B B B B B A B B B B B B B B B B B B B B B B A B B B B B B B B B B B B B B B B B B A B B B A B B B B B B A B A B B B B B B B B A B B A B A B A B A B B B B B B B B B A B B A B B B B B B B B B B B B B B B A B A A B B B B A B B B B B B B B A B B B B B B B B B B B B B B B B B A B B B A B B B B B B B B B B B B B A B B B B B B B B A B B B B B A B A A A B A A A A A A B A A A A A A A A A A A A A A A B A A A A A B B B B B A A A A B A A A A A A A A A A A A A B B B A B A A A A A A B A A B A A A A A B A A A A A A B A B A B A A B A A A A A A A A A A A A A A A B A
3B_536200824                         B B B B B B B B B B B B A B B A B B B B B B B B B B A B A A B B B A B B A B B B B B B B B B B B A B B B B B B B A B B B B B B B B A B B B B B B A B B B B B B B B B B B B B B B B B B A B A B B B B B B B A B B B B A A B B B A A A B B B A B B B A B B B B B B B B B B B A B B B B B B B B B B B B B B B B A B B B B B B B B B B B B B B B B B B B B B B B B B B B B B A B B B B B B B B B B B B B B B B B B B B B B B B B B B B B B B B B B B B B B B B B B B B B B B B A B B B B B B B B B B B B B B B B B B B B B B B B B B B B A A A B A A A A A A A A A B A A A A A B A A A A A A B A A A A A A A B A A A A A A A A A A A A B A A A B A A A A A A A A A A A A A A A A A A A A A A A A A B A A B A B A A A B B A B B B B B B B A B B B A B A B B A A B B B B B A B B B B B A B B B B B A B B B B A B B B B A A B B B B B A B B B B B B B B B B A B B B B B B B B B B B B A B B B B B B B A B B B B B B B B B B B B B B B B B B B B B B B B B A B B A B B B B B B B B B B B B B B A B B B B B B B B B B B B B B B B B B A B B B B B B B B B B B B B B A B B B B B B B B B A B B B B B B B B B B B B B B B B B B A B B B B B B B B B B B B B B A B B B B A B B B B B B B B B B B B B B B B B B B B A B B B B B B B B B B B B B B B B A B B B B B B B B B B B B B B B B B B A B B B A B B B B B B A B A B B B B B B B B A B B A B A B A B A B B B B B B A B B A B B A A B B B B B B B B B B B B B B A B A A A B B B A B B B B B B B B A B B B B B B A B B B B B B B B A B A B B B A B A B B B B B B B B B B B A A B A B B B A B A B B B B B A B A A A B A A A A A A B A A A A A A A A A A A A A A A B A A A A A B B B B B A A A A B A A A A A A A A A A A A A B B B A B A A A A A A B A A B A A A A A B A A A A A A B A B A B A A B A A A A A A A A A A A A A A A B A
3B_535052601                         B B B B B B B B B B B B A B B A B B B B B B B B B B A B A A B B B A B B A B B B B B B B B B B B A B B B B B B B A B B B B B B B B A B B B B B B B B B B B B B B B B B B B B B B B B B B B A B B B B B B B B B B B B B A B B B B B B B B B B B B B A B B B B B B B B B B B B B B B B B B B B B B B B B B B B B B B B B B B B B B B B B B B B B B B B B B B B B B B B B B A B B B B B B B B B B B B B B B B B B B B B B B B B B B B B B B B B B B B B B B B B B B B B B B B A B B B B B B B B B B B B B B B B B B B B B B B B B B B B A A A B A A A A A A A A A B A A A A A B A A A A A A B A A A A A A A B A A A A A A A A A A A A B A A A B A A A A A A A A A A A A A A A A A A A A A A A A A B A A A A A A A A A A A A A B A B B A A B A A A A A A A A A A A A A A A A A A B A A B A A A A A A A A B A A A A A A A A A B B B A B B B B B B B B B B A B B B B B B B B B B B B A B B B B B B B A B B B B B B B B B B B B B B B B B B B B B B B B B A B B A B B B B B B B B B B B B B B A B B B B B B B B B B B B B B B B B B A B B B B B B B B B B B B B B A B B B B B B B B B A B B B B B B B B B B B B B B B B B B A B B B B B B B B B B B B B B B B B B B B B B B B B B B B B B B B B B B B B B B B B B B B B B B B B B B B B B B B B B B B B B B B B B B B B B B B B B B B B B B B B B B B B B B B B B B B B B B B B B B B B B B B B B B A B B B B B B A B B A B B A A B B B B B B B B B B B B B B A B A A A B B B A B B B B B B B B A B B B B B B B B B B B B B B B A B A B B B A B A B B B B B B B B B B B A A B A B B B A B A B B B B B A B A A A B A A A A A A B A A A A A A A A A A A A A A A B A A A A A B B B B B A A A A B A A A A A A A A A A A A A B B B A B A A A A A A B A A B A A A A A B A A A A A A B A B A B A A B A A A A A A A A A A A A A A A B A
3B_535075289                         B B B B B B B B B B B B A B B A B B B B B B B B B B A B A A B B B A B B A B B B B B B B B B B B A B B B B B B B A B B B B B B B B A B B B B B B B B B B B B B B B B B B B B B B B B B B B A B B B B B B B B B B B B B A B B B B B B B B B B B B B A B B B B B B B B B B B B B B B B B B B B B B B B B B B B B B B B B B B B B B B B B B B B B B B B B B B B B B B B B B A B B B B B B B B B B B B B B B B B B B B B B B B B B B B B B B B B B B B B B B B B B B B B B B B A B B B B B B B B B B B B B B B B B B B B B B B B B B B B A A A B A A A A A A A A A B A A A A A B A A A A A A B A A A A A A A B A A A A A A A A A A A A B A A A B A A A A A A A A A A A A A A A A A A A A A A A A A B A A A A A A A A A A A A A B A B B A A B A A A A A A A A A A A A A A A A A A B A A B A A A A A A A A B A A A A A A A A A B B B A B B B B B B B B B B A B B B B B B B B B B B B A B B B B B B B A B B B B B B B B B B B B B B B B B B B B B B B B B A B B A B B B B B B B B B B B B B B A B B B B B B B B B B B B B B B B B B A B B B B B B B B B B B B B B A B B B B B B B B B A B B B B B B B B B B B B B B B B B B A B B B B B B B B B B B B B B B B B B B B B B B B B B B B B B B B B B B B B B B B B B B B B B B B B B B B B B B B B B B B B B B B B B B B B B B B B B B B B B B B B B B B B B B B B B B B B B B B B B B B B B B B B B B A B B B B B B A B B A B B A A B B B B B B B B B B B B B B A B A A A B B B A B B B B B B B B A B B B B B B B B B B B B B B B A B A B B B A B A B B B B B B B B B B B A A B A B B B A B A B B B B B B B B A A B B B B B B B B B B B B B B B B B B A B B B B B B B B B B B B B B B B B B B B B B B A B B A A A B A B B B B B B B B B B A B B B B A B B B B B B B A B B B B B B B B B B B B B B B B B B B B B B B B B B B B B B
3B_544512756                         B B B B B B B B B B B B A B B A B B B B B B B B B B A B A A B B B A B B A B B B B B B B B B B B A B B B B B B B A B B B B B B B B A B B B B B B B B B B B B B B B B B B B B B B B B B B B A B B B B B B B B B B B B B A B B B B B B B B B B B B B A B B B B B B B B B B B B B B B B B B B B B B B B B B B B B B B B B B B B B B B B B B B B B B B B B B B B B B B B B B A B B B B B B B B B B B B B B B B B B B B B B B B B B B B B B B B B B B B B B B B B B B B B B B B A B B B B B B B B B B B B B B B B B B B B B B B B B B B B A A A B A A A A A A A A A B A A A A A B A A A A A A B A A A A A A A B A A A A A A A A A A A A B A A A B A A A A A A A A A A A A A A A A A A A A A A A A A B A A A A A A A A A A A A A A A A B A A B A A A A A A A A A A A A A A A A A A A A A A A A A A A A A A A A A A A A A A A A A A A A A A A A A A A A A A A A A B A A A A A A A A A A A A A B A B A A A A A A A A A B A B A A A A A A A B B B B B B B B B B B B B B B B B B B B B B B B B B A B B B B B B B B B B B B B B B B B B A B B B B B B B B B B B B B B A B B B B B B B B B A B B B B B B B B B B B B B B B B B B A B B B B B B B B B B B B B B B B B B B B B B B B B B B B B B B B B B B B B B B B B B B B B B B B B B B B B B B B B B B B B B B B B B B B B B B B B B B B B B B B B B B B B B B B B B B B B B B B B B B B B B B B B B B A B B B B B B A B B A B B A A B B B B B B B B B B B B B B A B A A A B B B A B B B B B B B B A B B B B B B B B B B B B B B B A B A B B B A B A B B B B B B B B B B B A A B A B B B A B A B B B B B A B A A A A A A A A A A B A A B A B A A A A A A A A A A A A A B B A A A A B A A A A A A A A A A A A A A A A A A A A B A A A A A A A A A A A A A A A A B A A A A B A A A B A A A A A A B A B A A A A A A A A A A B A A A A
3B_499883233                         B B B B B B B B B B B B A B B A B B B B B B B B B B A B A A B B B A B B A B B B B B B B B B B B A B B B B B B B A B B B B B B B B A B B B B B B B A B B B B B B B B B B B B A B B B B B B A B B B B B B B B B B B B B A B B B B B B B B B B B B B A B B A B B B B B B B A B B B A B B B A B B B B A B B B B B B B B B B B B A B B B B B B B B B B B B B B B B B B B B B A B B B B B B B B B B B B B B B B B B B B B B B B B B B B B B B B B B B B B B B B B B B B B B B B A B B B B B B B B B B B B B B B B B B B B B B B B B B B B A A A B A A A A A A A A A B A A A A A B A A A A A A B A A A A A A A B A A A A A A A A A A A A B A A A B A A A A A A A A A A A A A A A A A A A A A A A A A B A A A A A A A A A A A A A A A B B A A B A A A A A A A A A A A A A A A A A A A A A A A A A A A A A A A A A A A A A A A A A B B B B B B A B B B B A B B B B B A B B B B B B B B B B B B A B B B B B B B B B B B B B B B B B B A B B B B B B B B B B B B B B B B B B A B B B B B A B B B A B B B B B B B B B B B B B B B B B B A B B B B B A A B A B B B B A A B B B B B A B B B A B B B B B B B B B A B B B B B B A B A B B B B B B B B B B B B B B B B B B B B B B B B B B B B B B B B B B B B B B B B B B B B B B B B B B B B B B B B B B B B B B B B B B B B B B B B B B B B B B B B B B B B B B B B B B B B B B B B B B B B B B B B B B B A B B B B B B A B B A B B A A B B B B B B B B B B B B B B A B A A A B B B A B B B B B B B B A B B B B B B B B B B B B B B B A B A B B B A B A B B B B B B B B B B B A A B A B B B A B A B B B B B A B B B B A B B B B B B B B B B B B B B B B B B B B B A B B B B B B B B B B B B B B B B B B A B A B B B B B B A B B B B B B B B B A B B B B B B B B A B B B B B B B B B B B B B B B B B A B B B B B B B B B B B B B B B A
3B_499883236                         B B B B B B B B B B B B A B B A B B B B B B B B B B A B A A B B B A B B A B B B B B B B B B B B A B B B B B B B A B B B B B B B B A B B B B B B B B B B B B B B B B B B B B B B B B B B B A B B B B B B B B B B B B B A B B B B B B B B B B B B B A B B A B B B B B B B B B B B B B B B A B B B B A B B B B B B B B B B B B A B B B B B B B B B B B B B B B B B B B B B B B B B B B B B B B B B B B B B B B B B B B B B B B B B B B B B B B B B B B B B B B B B B B B B B B B B B B B B B B B B B B B B B B B B B B B B B B B B B B A A A B A A A A A A A A A B A A A A A B A A A A A A B A A A A A A A B A A A A A A A A A A A A B A A A B A A A A A A A A A A A A A A A A A A A A A A A A A B A A A A A A A A A A A A A A A B B A A B A A A A A A A A A A A A A A A A A A A A A A A A A A A A A A A A A A A A A A A A A B B B B B B A B B B B A B B B B B A B B B B B B B B B B B B A B B B B B B B B B B B B B B B B B B A B B B B B B B B B B B B B B B B B B A B B B B B A B B B A B B B B B B B B B B B B B B B B B B A B B B B B A A B A B B B B A A B B B B B A B B B A B B B B B B B B B A B B B B B B A B A B B B B B B B B B B B B B B B B B B B B B B B B B B B B B B B B B B B B B B B B B B B B B B B B B B B B B B B B B B B B B B B B B B B B B A B B B B B B B B B B B B B B B B B B B B B B B B B B B B B B B B B B B B B A B B B B B B A B B A B B A A B B B B B B B B B B B B B B A B A A A B B B A B B B B B B B B A B B B B B B B B B B B B B B B A B A B B B A B A B B B B B B B B B B B A A B A B B B A B A B B B B B A B B B B A B B B B B B B B B B B B B B B B B B B B B A B B B B B B B B B B B B B B B B B B A B A B B B B B B A B B B B B B B B B A B B B B B B B B A B B B B B B B B B B B B B B B B B A B B B B B B B B B B B B B B B A
3B_665057014                         A A A B A A A B B A B B A A B A A B A A A A B A B A A B A A B B A A A A A A B B A A A A A A A A A B B B A B B A A B A B B B B A A A A B A A B B B B B B B B B B B B B B B B B B B B B B B A B B B B B B B B B B B B B A B B B B B B B B B B B B B A B B B B B B B B B B B B B B B B B B B B B B B B B B B B B B B B B B B B A B B B B B B B B B B B B B B B B B B B B B B B B B B B B B B B B B B B B B B B B B B B B B B B B B B B B B B B B B B B B B B B B B B B B B B B B B B B B B B B B B B B B B B B B B B B B B B B B B B B A A A B A A A A A A A A A B A A A A A B A A A A A A B A A A A A A A B A A A A A A A A A A A A B A A A B A A A A A A A A A A A A A A A A A A A A A A A A A B A A A A A A A A A A A A A A A B B A A B A A A A A A A A A A A A A A A A A A A A A A A A A A A A A A A A A A A A A A A A A B B B B B B A B B B B A B B B B B A B B B B B B B B B B B B A B B B B B B B B B B B B B B B B B B A B B B B B B B B B B B B B B B B B B A B B B B B A B B B A B B B B B B B B B B B B B B B B B B A B B B B B A A B A B B B B A A B B B B B A B B B A B B B B B B B B B A B B B B B B A B A B B B B B B B B B B B B B B B B B B B B B B B B B B B B B B B B B B B B B B B B B B B B B B B B B B B B B B B B B B B B B B B B B B B B B B B B B B B B B B B B B B B B B B B B B B B B B B B B B B B B B B B B B B B A B B B B B B A B B A B B A A B B B B B B B B B B B B B B A B A A A B B B A B B B B B B B B A B B B B B B B B B B B B B B B A B A B B B A B A B B B B B B B B B B B A A B A B B B A B A B B B B B A B B B B A B B B B B B B B B B B B B B B B B B B B B A B B B B B B B B B B B B B B B B B B A B A B B B B B B A B B B B B B B B B A B B B B B B B B A B B B B B B B B B B B B B B B B B A B B B B B B B B B B B B B B B A
3B_536773662                         A B A B B A A B B A B B A A B A A B A A A A B A B A A B A A B B A A A A A A B B A A A A A A B A A B B B A B B A A B A B B B B B A A A B A A B B B B B B B B B B B B B B B B B B B B B B B A B B B B B B B B B B B B B A B B B B B B B B B B B B B A B B B B B B B B B B B B B B B B B B B B B B B B B B B B B B B B B B B B A B B B B B B B B B B B B B B B B B B B B B B B B B B B B B B B B B B B B B B B B B B B B B B B B B B B B B B B B B B B B B B B B B B B B B B B B B B B B B B B B B B B B B B B B B B B B B B B B B B B A A A B A A A A A A A A A B A A A A A B A A A A A A B A A A A A A A B A A A A A A A A A A A A B A A A B A A A A A A A A A A A A A A A A A A A A A A A A A B A A A A A A A A A A A A A A A B B A A B A A A A A A A A A A A A A A A A A A A A A A A A A A A A A A A A A A A A A A A A A B B B B B B A B B B B A B B B B B A B B B B B B B B B B B B A B B B B B B B B B B B B B B B B B B A B B B B B B B B B B B B B B B B B B A B B B B B A B B B A B B B B B B B B B B B B B B B B B B A B B B B B A A B A B B B B A A B B B B B A B B B A B B B B B B B B B A B B B B B B A B A B B B B B B B B B B B B B B B B B B B B B B B B B B B B B B B B B B B B B B B B B B B B B B B B B B B B B B B B B B B B B B B B B B B B B B B B B B B B B B B B B B B B B B B B B B B B B B B B B B B B B B B B B B B A B B B B B B A B B A B B A A B B B B B B B B B B B B B B A B A A A B B B A B B B B B B B B A B B B B B B B B B B B B B B B A B A B B B A B A B B B B B B B B B B B A A B A B B B A B A B B B B B A B B B B A B B B B B B B B B B B B B B B B B B B B B A B B B B B B B B B B B B B B B B B B A B A B B B B B B A B B B B B B B B B A B B B B B B B B A B B B B B B B B B B B B B B B B B A B B B B B B B B B B B B B B B A
3B_545912597                         A B A B B A A B B A B B A A B A A B A A A A B A B A A B A A B B A A A A A A B B A A A A A A B A A B B B A B B A A B A B B B B B A A A B A A B A B A A A A A A A A A A A A A A A A A B A A A A B B A A A B B B A B A A A A A A A A A A A A A A A B A B A A A A A A A A B A A A A B A A A A A B A A A B A A A A A A A A A A A A A B B B B B B B B B B B B B B B B B B B B B B B B B B B B B B B B B B B B B B B B B B B B B B B B B B B B B B B B B B B B B B B B B B B B B B B B B B B B B B B B B B B B B B B B B B B B B B B B B B A A A A A A A A A A A A A A A A A A A A A A A A A A A A A A A A A A A A A A A A A A A A A A A B A A A A A A A A A A A A A A A A A A A A A A A A A A A A A B A A A A A A A A A A A A A A A B A A A B A A A A A A A A A A A A A A A A A A A A A A A A A A A A A A A A A A A A A A A A A A A B A A A A B A B A A A B A A A A A B A A A A B B A A B A A A B A A A A A A A A A A A A A B B B A A B A B A A A A B A A A A A A A A A A A A A A A A A A A A A A A A A A B A B A A B A B A A A B A A A A B A A A A A A B B A A A A A A A A A B A A A A A A A A B A A A A A A A A A A A B A B B B B A A A A B A A B A A B B B B B B B B B B B B B B B B B B B B B B B B B B B B B B B B B B B B B B B B B B B B B B B B B B B B B B B B B B B B B B B B B B B B B B B B B B B B B B B B B B B B B B B B B B B B B A A A A A A B A A A A A A A A A B B B B B A A A A A A A A A A A A A B B A A A A A A A A A A A A A A A A B B A A B A A A A A A B A A B A A A A A A B B A A A A B A B A A B A A A A A A A A A A A A A B B B B A B B B B B B B B B B B B B B B B B B B B B A B B B B B B B B B B B B B B B B B B A B A B B B B B B A B B B B B B B B B A B B B B B B B B A B B B B B B B B B B B B B B B B B A B B B B B B B B B B B B B B B A
3B_459974897                         A B A B B A A B B A B B A A B A A B A A A A B A B A A B A A B B A A A A A A B B A A A A A A B A A B B B A B B A A B A B B B B B A A A B A A B A B A A B A B A A A A A B A A B A A A B A A A A B B A A A B B B A B A A A A A B A A A A A A A A A B A B A A A A A B A A B A A A A B B A A B A B A A A B A A A A A A A A A B A A B B B B B B B B B B B B B B B B B B B B B B B B B B B B B B B B B B B B B B B B B B B B B B B B B B B B B B B B B B B B B B B B B B B B B B B B B B B B B B B B B B B B B B B B B B B B B B B B B B B A A A A A A A A A A A A A B A A A A A B A A A A B A A A A A A B A A A A A A A A A A A A A A B B A B A A A A A A A A A A A A A A A A A A A A B A A A A A A B A A A A A A A A A A A A A A A B A A A B A A A A A A A A A A A A A A A A A A A A A A A A A A A A A A A A A A A A A A A A A A A B A A A A B A B A A A B A A A A A B A A A A B B A A B A A A B A A A A A A A A A A A A A B B B B A B A A A A A A B A A A A A A A A A A A A A A A A A A A A A A A A A A A A A A A A A A A A A A A A A A A A A A A A A A B A A A A A A A A A A A A A A A A A A A A A A A A A A A A A A A A B A A A A A A A A A A A A A A B B A A A A A A B A A A A A A A A B B B A A A A B A A A B A A B B A A B A B A A A A A A B A A A A A A A A A B A A B A A A A A A A A B A B A A A A A A A A A A A A A A A A A A A A A A B A B B A B B B B B A B B B B B B B B B B B B B B B B B B A B B B B B B B B B B B B B B B B B B B B B B B B B B B B B B A B B B B B B B B B B B B B B B B B B B B B B B B B B B B B B B A B B A B B A B B B B A B B B B B B B B B B B B B B B B B B B B B A B B B B B B B B B B B B B B B B B B A B A B B B B B B A B B B B B B B B B A B B B B B B B B A B B B B B B B B B B B B B B B B B A B B B B B B B B B B B B B B B A
3B_291922016                         A B A A B A A A B A B A A A A A A A A A A A B A A A A A A A A B A A A A A A A A A A A A A A B A A A A A A A A A A B A B A A A B A A A A A A A A A A A B A B A A A A A B A A B A A A A A A A A A B A A A A A A A A A A A A A B A A A A A A A A A A A A A A A A A B A A A A A A A A B A A B A A A A A A A A A A A A A A A B A A B A B B B B B B B B B B B B B B B B B B B B B B B B B B B B B B B B B B B B B B B B B B B B B B B B B B B B B B B B B B B B B B B B B B B B B B B B B B B B B B B B B B B B B B B B B B B B B B B B B A A A A A A A A A A A A A B A A A A A B A A A A B A A A A A A B A A A A A A A A A A A A A A B B A B A A A A A A A A A A A A A A A A A A A A B A A A A A A B A A A A A A A A A A A A A A A B A A A B A A A A A A A A A A A A A A A A A A A A A A A A A A A A A A A A A A A A A A A A A A A B A A A A B A A A A A B A A A A A A A A A A B A A A A A A A A A A A A A A A A A A A A A A A A B A A B A A A A A A A A A A A A A A A A A A A A A A A A A A A A A A A A A A A A A A A A A A A A A A A A A A A A A A A A A A A A A A A A A A A A A A A A A A A A A A A A A A A A A A A A A B A A A A A A A A A A A A A A B B A A A A A A A A B B A A A B A B A A A A A B A A A A A B A B A A A A A A A A A A A A A B B A A A A A A A A A A A A A A A A A A A A A A A A B A A A B A A A A A A A A A A A A A A A A A B B A B B B B B A B B B B B B B B B B B B B B B B B B A B B B B B B B B B B B B B B B B B B B B B B B B B B B B B B A B B B B B B B B B B B B B B B B B B B B B B B B B B B B B B B A B B A B B A A A A B A B A B B A A A A A B A A B A B B A A A B A A A A A A A A A A A B A A A A A A A A A A A A A A A A A A A A B A A A A A B A A B A A B B A A A A A A A A A A A B A A A A A A B B A A A A A B A A B A A A A A A B A
3B_461860424                         B B A B B B B B B B B B B B B B B B B A B B B B B B A B B B B B B B B B A B B B B B B B B B B A B B B B B B B B B B B B B B B B B B B B B B B B B B B B B B B B B B B B B B B B B B B B B B B B B B B B B B B B B B B B B B B B B B B B B B B B B B B B B B B B B B B B B B B B B B B B B B B B B B B B B B B B B B B B B B B B B B B B B B B B B B B B B B B B B B B B B B B B B B B B B B B B B B B B B B B B B B B B B B B B B B B B B B B B B B B B B B B B B B B B B B B B B B B B B B B B B B B B B B B B B B B B B B B B B B A A A A A A A A A A A A A B A A A A A B A A A A B A A A A A A B A A A A A A A A A A A A A A B B A B A A A A A A A A A A A A A A A A A A A A B A A A A A A B A A A A A A A A A A A A A A A B A A A B A A A A A A A A A A A A A A A A A A A A A A A A A A A A A A A A A A A A A A A A A A A A A A A A A A A A A A A A A A A A A A A A A A A A A A B A A A A A B A A A A A B A A A A A A A B A A B A A A A A A A A B A A A A A A A A A A A A A A A A A A A A A A A A A A A A A A A A A A A A A A A A A A A A A A A A A A A A A B A A A A A A A A A A A A A A A A A A A A A A A A A A B B A A B A A B A A B A A A A B B B B B B B B B B B B B B B B B B B B B B B B B B A A B B B B A B B B A A A B B B B B B B B B B A B B B B B B B B B B B B B B B B A B B B B B B B A B B B B B A A A B B B B B B B B A A B B A B B B B B A B B B B B B B B B B B B B B B B B B A B B B B B B B B B B B B B B B B B B B B B B B B B B B B B B A B B B B B B B B B B B B B B B B B B B B B B B B B B B B B B B A B B A B B A A A A B A B A B B A A A A A B A A B A B B A A A B A A A B A A A A A A A B A A A A A A A A A A A A A A A A A A A B B A A A A A B A A B A A B B A A A A A A A A A A A B A A A A A A B B A A A A A B A A B A A A A A A B A
3B_391814041                         B B A B B B B B B B B B B B B B B B B A B B B B B B A B B B B B B B B B A B B B B B B B B B B A B B B B B B B B B B B B B B B B B B B B B B B B B B B B B B B B B B B B B B B B B B B B B B B B B B B B B B B B B B B B B B B B B B B B B B B B B B B B B B B B B B B B B B B B B B B B B B B B B B B B B B B B B B B B B B B B B B B B B B B B B B B B B B B B B B B B B B B B B B B B B B B B B B B B B B B B B B B B B B B B B B B B B B B B B B B B B B B B B B B B B B B B B B B B B B B B B B B B B B B B B B B B B B B B B B A A A A A A A A A A A A A B A A A A A B A A A A B A A A A A A B A A A A A A A A A A A A A A B B A B A A A A A A A A A A A A A A A A A A A A B A A A A A A B A A A B A A A A A A A A A A A B A A A B A A B A A A A A A A B A A A A A A A A A A A B A A A A A A A A A A A A A A B A A A B B B B B B B B B B B B B B B A B B B B B A B A B B B B B B B B B B B B B B B B B B B B B B B A B B B B B A A A A A A A A B A A A A A A A A A A A A A A A A A A A A A A A A A A A A A A A A A A A A A A A A A A A A A A A A A A A A A B A A A A A A A A A A A A A A A A A A A A A A A A A A B B A A B A A B A A B A A A A B B B B B B B B B B B B B B B B B B B B B B B B B B A A B B B B A B B B A A A B B B B B B B B B B A B B B B B B B B B B B B B B B B A B B B B B B B A B B B B B A A A B B B B B B B B A A B B A B B B B B A B B B B B B B B B B B B B B B B B B A B B B B B B B B B B B B B B B B B B B B B B B B B B B B B B A B B B B B B B B B B B B B B B B B B B B B B B B B B B B B B B A B B A B B A A A A B A B A B B A A A A A B A A B A B B A A A B A A A B A A A A A A A B A A A A A A A A A A A A A A A A A A A B B A A A A A B A A B A A B B A A A A A A A A A A A B A A A A A A B B A A A A A B A A B A A A A A A B A
3B_391814050                         B B A B B B B B B B B B B B B B B B B A B B B B B B A B B B B B B B B B A B B B B B B B B B B A B B B B B B B B B B B B B B B B B B B B B B B B B B B B B B B B B B B B B B B B B B B B B B B B B B B B B B B B B B B B B B B B B B B B B B B B B B B B B B B B B B B B B B B B B B B B B B B B B B B B B B B B B B B B B B B B B B B B B B B B B B B B B B B B B B B B B B B B B B B B B B B B B B B B B B B B B B B B B B B B B B B B B B B B B B B B B B B B B B B B B B B B B B B B B B B B B B B B B B B B B B B B B B B B B B A A A A A A A A A A A A A B A A A A A B A A A A B A A A A A A B A A A A A A A A A A A A A A B B A B A A A A A A A A A A A A A A A A A A A A B A A A A A A B A A A B A A A A A A A A A A A B A A A B A A B A A A A A A A B A A A A A A A A A A A B A A A A A A A A A A A A A A B A A A B B B B B B B B B B B B B B B A B B B B B A B A B B B B B B B B B B B B B B B B B B B B B B B A B B B B B A A A A A A A A B A A A A A A A A A A A A A A A A A A A A A A A A A A A A A A A A A A A A A A A A A A A A A A A A A A A A A B A A A A A A A A A A A A A A A A A A A A A A A A A A B B A A B A A B A A B A A A A B B B B B B B B B B B B B B B B B B B B B B B B B B A A B B B B A B B B A A A B B B B B B B B B B A B B B B B B B B B B B B B B B B A B B B B B B B A B B B B B A A A B B B B B B B B A A B B A B B B B B A B B B B B B B B B B B B B B B B B B A B B B B B B B B B B B B B B B B B B B B B B B B B B B B B B A B B B B B B B B B B B B B B B B B B B B B B B B B B B B B B B A B B A B B A A A A B A B A B B A A A A A B A A B A B B A A A B A A A B A A A A A A A B A A A A A A A A A A A A A A A A A A A B B A A A A A B A A B A A B B A A A A A A A A A A A B A A A A A A B B A A A A A B A A B A A A A A A B A
3B_284948212                         B B B B B B B B B B B B B B B B B B B A B B B B B B B B B B B B B B B B A B B B B B B B B B B B B B B B B B B B B B B B B B B B B B B B B B B B B B B B B B B B B B B B B B B B B B B B B B B B B B B B B B B B B B B B B B B B B B B B B B B B B B B B B B B B B B B B B B B B B B B B B B B B B B B B B B B B B B B B B B B B B B B B B B B B B B B B B B B B B B B B B B B B B B B B B B B B B B B B B B B B B B B B B B B B B B B B B B B B B B B B B B B B B B B B B B B B B B B B B B B B B B B B B B B B B B B B B B B B B B A A A A A A A A A A A A A B A A A A A B A A A A B A A A A A A B A A A A A A A A A A A A A A B B A B A A A A A A A A A A A A A A A A A A A A B A A A A A A B A A A B A A A A A A A A A A A B A A A B A A B A A A A A A A B A A A A A A A A A A A B A A A A A A A A A A A A A A B A A A B B B B B B B B B B B B B B B A B B B B B A B A B B B B B B B B B B B B B B B B B B B B B B B A B B B B B A A A A A A A A B A A A A A A A A A A A A A A A A A A A A A A A A A A A A A A A A A A A A A A A A A A A A A A A A A A A A A B A A A A A A A A A A A A A A A A A A A A A A A A A A A B A A B A A B A A B A A A A B B B B B B B B B B B B B B B B B B B B B B B B B B A A B B B B A B B B A A A B B B B B B B B B B A B B B B B B B B B B B B B B B B A B B B B B B B A B B B B B A A A B B B B B B B B A A B B A B B B B B A B B B B B B B B B B B B B B B B B B A B B B B B B B B B B B B B B B B B B B B B B B B B B B B B B A B B B B B B B B B B B B B B B B B B B B B B B B B B B B B B B A B B A B B A A A A B A B A B B A A A A A B A A B A B B A A A B A A A B A A A A A A A B A A A A A A A A A A A A A A A A A A A B B A A A A A B A A B A A B B A A A A A A A A A A A B A A A A A A B B A A A A A B A A B A A A A A A B A
3B_462994171                         B B B B B B B B B B B B B B B B B B B A B B B B B B B B B B B B B B B B A B B B B B B B B B B B B B B B B B B B B B B B B B B B B B B B B B B B B B B B B B B B B B B B B B B B B B B B B B B B B B B B B B B B B B B B B B B B B B B B B B B B B B B B B B B B B B B B B B B B B B B B B B B B B B B B B B B B B B B B B B B B B B B B B B B B B B B B B B B B B B B B B B B B B B B B B B B B B B B B B B B B B B B B B B B B B B B B B B B B B B B B B B B B B B B B B B B B B B B B B B B B B B B B B B B B B B B B B B B B B B B B B B B B A B A B B B B B B B B A A B A B B B B B B B B B B B B B A B B A B B B B B B A B B B B B A B B B B B B B B B B B B B B B B B B B B B B B B B A B B B A B A A A A A A A A A A A B A A A B A A B A A A A A A A B A A A A A A A A A A A B A A A A A A A A A A A A A A B A A A B B B B B B B B B B B B B B B A B B B B B A B A B B B B B B B B B B B B B B B B B B B B B B B A B B B B B A A A A A A A A B A A A A A A A A A A A A A A A A A A A A A A A A A A A A A A A A A A A A A A A A A A A A A A A A A A A A A B A A A A A A A A A A A A A A A A A A A A A A A A A A A B A A B A A B A A B A A B A B B B B B B B B B B B B B B B B B B B B B B B B B B A A B B B B A B B B A A A B B B B B B B B B B A B B B B B B B B B B B B B B B B A B B B B B B B A B B B B B A A A B B B B B B B B A A B B A B B B B B A B B B B B B B B B B B B B B B B B B A B B B B B B B B B B B B B B B B B B B B B B B B B B B B B B A B B B B B B B B B B B B B B B B B B B B B B B B B B B B B B B A B B A B B A A A A B A B A B B A A A A A B A A B A B B A A A B A A A B A A A A A A A B A A A A A A A A A A A A A A A A A A A B B A A A A A B A A B A A B B A A A A A A A A A A A B A A A A A A B B A A A A A B A A B A A A A A A B A
3B_462994192                         B B B B B B B B B B B B B B B B B B B A B B B B B B B B B B B B B B B B A B B B B B B B B B B B B B B B B B B B B B B B B B B B B B B B B B B B B B B B B B B B B B B B B B B B B B B B B B B B B B B B B B B B B B B B B B B B B B B B B B B B B B B B B B B B B B B B B B B B B B B B B B B B B B B B B B B B B B B B B B B B B B B B B B B B B B B B B B B B B B B B B B B B B B B B B B B B B B B B B B B B B B B B B B B B B B B B B B B B B B B B B B B B B B B B B B B B B B B B B B B B B B B B B B B B B B B B B B B B B B B B B B B B A B A B B B B B B B B A A B A B B B B B B B B B B B B B A B B A B B B B B B A B B B B B A B B B B B B B B B B B B B B B B B B B B B B B B B A B B B A B A A A A A A A A A A A B A A A B A A B A A A A A A A B A A A A A A A A A A A B A A A A A A A A A A A A A A B A A A B B B B B B B B B B B B B B B A B B B B B A B A B B B B B B B B B B B B B B B B B B B B B B B A B B B B B A A A A A A A A B A A A A A A A A A A A A A A A A A A A A A A A A A A A A A A A A A A A A A A A A A A A A A A A A A A A A A B A A A A A A A A A A A A A A A A A A A A A A A A A A A B A A B A A B A A B A A B A B B B B B B B B B B B B B B B B B B B B B B B B B B A A B B B B A B B B A A A B B B B B B B B B B A B B B B B B B B B B B B B B B B A B B B B B B B A B B B B B A A A B B B B B B B B A A B B A B B B B B A B B B B B B B B B B B B B B B B B B A B B B B B B B B B B B B B B B B B B B B B B B B B B B B B B A B B B B B B B B B B B B B B B B B B B B B B B B B B B B B B B A B B A B B A A A A B A B A B B A A A A A B A A B A B B A A A B A A A B A A A A A A A B A A A A A A A A A A A A A A A A A A A B B A A A A A B A A B A A B B A A A A A A A A A A A B A A A A A A B B A A A A A B A A B A A A A A A B A
3B_457072268                         B B B B B B B B B B B B B B B B B B B A B B B B B B B B B B B B B B B B A B B B B B B B B B B B B B B B B B B B B B B B B B B B B B B B B B B B B B B B B B B B B B B B B B B B B B B B B B B B B B B B B B B B B B B B B B B B B B B B B B B B B B B B B B B B B B B B B B B B B B B B B B B B B B B B B B B B B B B B B B B B B B B B B B B B B B B B B B B B B B B B B B B B B B B B B B B B B B B B B B B B B B B B B B B B B B B B B B B B B B B B B B B B B B B B B B B B B B B B B B B B B B B B B B B B B B B B B B B B B B A A B A A A A A A A A A A B A A A A A A A A A A A B A A A A A B A A A A A A A A A A B A A A B A A A A A A A A A A A A A A A A A A A B A B A A A A A A A A A A A A B A A A A A A A A A A A B A A A B A A B A A A A A A A B A A A A A A A A A A A B A A A A A A A A A A A A A A B A A A B B B B B B B B B B B B B B B A B B B B B A B A B B B B B B B B B B B B B B B B B B B B B B B A B B B B B A A A A A A A A B A A A A A A A A A A A A A A A A A A A A A A A A A A A A A A A A A A A A A A A A A A A A A A A A A A A A A B A A A A A A A A A A A A A A A A A A A A A A A A A A A B A A B A A B A A B A A B A B B B B B B B B B B B B B B B B B B B B B B B B B B A A B B B B B B B B A A A B B B B B B B B B B A B B B B B B B B B B B B B B B B A B B B B B B B A B B B B B A A A B B B B B B B B A A B B A B B B B B A B B B B B B B B B B B B B B B B B B A B B B B B B B B B B B B B B B B B B B B B B B B B B B B B B A B B B B B B B B B B B B B B B B B B B B B B B B B B B B B B B A B B A B B A A A A B A B A B B A A A A A B A A B A B B A A A B A A A B A A A A A A A B A A A A A A A A A A A A A A A A A A A B B A A A A A B A A B A A B B A A A A A A A A A A A B A A A A A A B B A A A A A B A A B A A A A A A B A
3B_459103636                         B B B B B B B B B B B B B B B B B B B A B B B B B B B B B B B B B B B B A B B B B B B B B B B B B B B B B B B B B B B B B B B B B B B B B B B B B B B B B B B B B B B B B B B B B B B B B B B B B B B B B B B B B B B B B B B B B B B B B B B B B B B B B B B B B B B B B B B B B B B B B B B B B B B B B B B B B B B B B B B B B B B B B B B B B B B B B B B B B B B B B B B B B B B B B B B B B B B B B B B B B B B B B B B B B B B B B B B B B B B B B B B B B B B B B B B B B B B B B B B B B B B B B B B B B B B B B B B B B B A A A A A A A A A A A A A B A A A A A A A A A A A A A A A A A B A A A A A A A A A A A A A A A A A A A A A A A A A A A A A A A A A A A A B A A A A A B A A A A A A B A A A A A A A A A A A B A A A B A A B A A A A A A A B A A A A A A A A A A A B A A A A A A A A A A A A A A B A A A A A B A A A A A A A A A A B A A A A A A A A A A A A A A B A A A B A A B A A A A A A A A A B A A B A B A B A A A A A A A A B A A A A A A A A A A A A A A A A A A A A A A A A A A A A A A A A A A A A A A A A A A A A A A A A A A A A A B A A A A A A A A A A A A A A A A A A A A A A A A A A A B A A B A A B A A B A A B A B B B B B B B B B B B B B B B B B B B B B B B B B B A A B B B B B B B B A A A B B B B B B B B B B A B B B B B B B B B B B B B B B B A B B B B B B B A B B B B B A A A B B B B B B B B A A A B A A A B A A A A A B A A B B A A B B A B B A A A B A A A A A A B A A A B B A A A A A A A A B A A A A A A A A B A A B B A A B A A B A A B B A A B A A A A A A A A A A A A A A A A A A B A A A A A A A A A A A A A A A A A A B A A A A A A A A A A A A A B A A A A A A A B A A A A A A A A A A A A A A A A A A A B A A A A A A A A A A A A A B A A A A A A A A A A A B A A A A A A A A A A A A A A A A A A A A A A A B A
3B_464023636                         B B B B B B B B B B B B B B B B B B B A B B B B B B B B B B B B B B B B A B B B B B B B B B B B B B B B B B B B B B B B B B B B B B B B B B B B B B B B B B B B B B B B B B B B B B B B B B B B B B B B B B B B B B B B B B B B B B B B B B B B B B B B B B B B B B B B B B B B B B B B B B B B B B B B B B B B B B B B B B B B B B B B B B B B B B B B B B B B B B B B B B B B B B B B B B B B B B B B B B B B B B B B B B B B B B B B B B B B B B B B B B B B B B B B B B B B B B B B B B B B B B B B B B B B B B B B B B B B B B A A A A A A A A A A A A A B A A A A A A A A A A A A A A A A A B A A A A A A A A A A A A A A A A A A A A A A A A A A A A A A A A A A A A B A A A A A B A A A A A A B A A A A A A A A A A A B A A A B A A B A A A A A A A B A A A A A A A A A A A B A A A A A A A A A A A A A A B A A A B B B B B B A A B B B B B B B B B A B B B A B B B B B B B A B B B B B B A B B B B A B B B B B B B A B B B A A A A A A A A B A A A A A A A A A A A A A A A A A A A A A A A A A A A A A A A A A A A A A A A A A A A A A A A A A A A A A B A A A A A A A A A A A A A A A A A A A A A A A A A A A B A A B A A B A A B A A B A A A B A A A B A A A A A A A A A A A A A A A A A A A A A A A A A B A B A A A A A A A A A A B A A A A A A B A A A A A A A A A A A B B A B A A B A A A A A A A A A A A A A A A A A A A A A B B B B B B B B B B B B B B B B B B B B B B B B B B B B B B B B B B B B B B B B B B B B B B B B B B B B B B B B B B B B B B B B B B B B B B B B B B B B B B B B B B B B B B B B B B B B B B B B B A A A A A A A A A A A A A A A A A A A A A A A A A A A A A B A A A B A A B A A A A A A A B A A A A A A A B A A A B B A A A A A A A A A A A A A A A A A A A B A A A A A A A A A A B A A A A A B B A A A A A A A A A A A A A
3B_468256249                         B B B B B B B B B B B B B B B B B B B A B B B B B B B B B B B B B B B B A B B B B B B B B B B B B B B B B B B B B B B B B B B B B B B B B B B B B B B B B B B B B B B B B B B B B B B B B B B B B B B B B B B B B B B B B B B B B B B B B B B B B B B B B B B B B B B B B B B B B B B B B B B B B B B B B B B B B B B B B B B B B B B B B B B B B B B B B B B B B B B B B B B B B B B B B B B B B B B B B B B B B B B B B B B B B B B B B B B B B B B B B B B B B B B B B B B B B B B B B B B B B B B B B B B B B B B B B B B B B B A A A A A A A A A A A A A B A A A A A A A A A A A A A A A A A B A A A A A A A A A A A A A A A A A A A A A A A A A A A A A A A A A A A A B A A A A A B A A A A A A B A A A A A A A A A A A B A A A B A A B A A A A A A A B A A A A A A A A A A A B A A A A A A A A A A A A A A B A A A B B B B B B A A B B B B B B B B B A B B B A B B B B B B B A B B B B B B A B B B B A B B B B B B B A B B B A A A A A A A A B A A A A A A A A A A A A A A A A A A A A A A A A A A A A A A A A A A A A A A A A A A A A A A A A A A A A A B A A A A A A A A A A A A A A A A A A A A A A A A A A A B A A B A A B A A B A A B B B B B B B B B B A B B B B B B B A B B B B B B B B B B B B B B B B B B B B A B B B B A B B B B B B B B B B B B B A B B B A B B B B B B B B B B B B B B B B B B B B B A B B B B B A B B B B B B B B B B B B B B B B B B B B B B B B B B B B B B B B B B B B B B B B B B B B B B B B B B B B B B B B B B B B B B B B B B B B B B B B B B B B B B B B B B B B B B B B B B B B B B B B B B B B B B B B B B B B B B B B A B B B B B B B B B B B B B B B B B B B B B B B B B B B B B B B B B B B B B B B B B B B B B B B B B B B B B B B B B B B B B B B B B B B B B B B B B B B B B B B B B B B B B B B B B B B B B B B B
3B_527543059                         B B B B B B B B B B B B B B B B B B B A B B B B B B B B B B B B B B B B A B B B B B B B B B B B B B B B B B B B B B B B B B B B B B B B B B B B B B B B B B B B B B B B B B B B B B B B B B B B B B B B B B B B B B B B B B B B B B B B B B B B B B B B B B B B B B B B B B B B B B B B B B B B B B B B B B B B B B B B B B B B B B B B B B B B B B B B B B B B B B B B B B B B B B B B B B B B B B B B B B B B B B B B B B B B B B B B B B B B B B B B B B B B B B B B B B B B B B B B B B B B B B B B B B B B B B B B B B B B B B A A A A A A A A A A A A A A A A A A A A A A A A A A A A A A A B A A A A A A A A A A A A A A A A A A A A A A A A A A A A A A A A A A A A A A A A A A B A A A A A A B A A A A A A A A A A A A A A A A A A B A A A A A A A B A A A A A A A A A A A B A A A A A A A A A A A A A A B A A A B B B B B B A A B B B B B B B B B A B B B A B B B B B B B A B B B B B B A B B B B A B B B B B B B A B B B A A A A A A A A B A A A A A A A A A A A A A A A A A A A A A A A A A A A A A A A A A A A A A A A A A A A A A A A A A A A A A B A A A A A A A A A A A A A A A A A A A A A A A A A A A B A A B A A B A A B A A B A A A A A A A A A A A A A A A A A A A A A A A A A A A B A A B B A A B A A A A A A B A A A A A B A A A A A B A A A A B B A A A B B A A A A A A A A A A B B A B A A A A A B A A A A A A A A B B B B B B B B B B B B B B B B B B B B B B B B B B B B B B B B B B B B B B B B B B B B B B B B B B B B B B B B B B B B B B B B B B B B B B B B B B B B B B B B B B B B B B B B B B B B B B B B B B B B B B B B B B B B B A B B B B B B B B B B B B B B B B B B B B B B B B B B B B B B B B B B B B B B B B B B B B B B B B B B B B B B B B B B B B B B B B B B B B B B B B B B B B B B B B B B B B B B B B B B B B B B B B
3B_679661456                         B B B B B B B B B B B B B B B B B B B A B B B B B B B B B B B B B B B B A B B B B B B B B B B B B B B B B B B B B B B B B B B B B B B B B B B B B B B B B B B B B B B B B B B B B B B B B B B B B B B B B B B B B B B B B B B B B B B B B B B B B B B B B B B B B B B B B B B B B B B B B B B B B B B B B B B B B B B B B B B B B B B B B B B B B B B B B B B B B B B B B B B B B B B B B B B B B B B B B B B B B A B B B B B B B B B B A B B B B B B B B B B B B B B B B B B B B B B B B B B B B B B B B B B B B B B B B B B A B B A A A A A A A A A A A A A A A A A A A A A A A A A A A A A A A B A A A A A A A A A A A A A A A A A A A A A A A A A A A A A A A A A A A A A A A A A A B A A A A A B B B B B B B B A B B B B B A B B B B B B A A B B B B B B B B B B B B B B B B B B B B A A B B B B B B B B B B B B A B B B B B B B A A B B B B B B B B B A B B B A B B B B B B B A B B B B B B A B B B B A B B B B B B B A B B B A A A A A A A A B A A A A A A A A A A A A A A A A A A A A A A A A A A A A A A A A A A A A A A A A A A A A A A A A A A A A A B A A A A A A A A A A A A A A A A A A A A A A A A A A A B A A B A A B A A B A A B A B A B B B A B B A B B B A B B A B B B B B B B B B B B A B B B B A B B B B B B B B B B B B B B A B A B B B B B A B B B B B B B B B B B A B B B A B A B B B B B B B B A B A A B B B B A B B B B B B B B B B B B B B B B B B B B B B B B B B B B B B B B B B B B B B B B B B B B B B B B B B B B B B B B B B B B B B B B B B B B B B B B B B B B B B B B B B B B B B B B B B B B B B B B B B B B B B B B B B B B B B A B B B B B B B B B B B B B B B B B B B B B B B B B B B B B B B B B B B B B B B B B B B B B B B B B B B B B B B B B B B B B B B B B B B B B B B B B B B B B B B B B B B B B B B B B B B B B B B B
3B_210301613                         A A A A A A A A B B A A A A A A A A A A A A A B A A A A A A A A A A A A A B A A A B A B A B A A A A A A B A A A B A A A A A A A A A A A A A B B B B B B B B B B B B B B B B B B B B B B B B B B B B B B B B B B B B B B B B B B B B B B B B B B B B B B B B B B B B B B B B B B B B B B B B B B B B B B B B B B B B B B B B B B B B B B B B B B B B B B B B B B B B B B B B B B B B B B B B B B B B B B B B B B B A B B B B B B B B B B A B B B B B B B B B B B B B B B B B B B B B B B B B B B B B B B B B B B B B B B B B B A B B A A A A A A A A A A A A A A A A A A A A A A A A A A A A A A A B A A A A A A A A A A A A A A A A A A A A A A A A A A A A A A A A A A A A A A A A A A B A A A A A A A A B B A B A A A A A A A A A A A B A A A A B A A A A A A A A A A B B A A A A A B A A A A A A A A A A A A A A A A A B B B B B B A A B B B B B B B B B A B B B A B B B B B B B A B B B B B B A B B B B A B B B B B B B A B B B A A A A A A A A B A A A A A A A A A A A A A A A A A A A A A A A A A A A A A A A A A A A A A A A A A A A A A A A A A A A A A A A A A A A A A A A A A A A A A A A A A A A A A A A A A A A A A A A B A A A A A B A B A B B B A B B A B B B A B B A B B B B B B B B B B B A B B B B A B B B B B B B B B B B B B B A B A B B B B B A B B B B B B B B B B B A B B B A B A B B B B B B B B A B A A B B B B A B B B B B B B B B B B B B B B B B B B B B B B B B B B B B B B B B B B B B B B B B B B B B B B B B B B B B B B B B B B B B B B B B B B B B B B B B B B B B B B B B B B B B B B B B B B B B B B B B B B B B B B B B B B B B B A B B B B B B B B B B B B B B B B B B B B B B B B B B B B B B B B B B B B B B B B B B B B B B B B B B B B B B B B B B B B B B B B B B B B B B B B B B B B B B B B B B B B B B B B B B B B B B B B
3B_760088529                         B B B B B B B B B B B B B B B B A B B B B B B B B B B B B B B B A B B B B B B B B B B B B B B B B B B B B B B B B B B B B B B B B B B B B B B B B B B B B B B B B B B B B B B B B B B B B B B B B B B B B B B B B B B B B B B B B B B B B B B B B B B B B B B B B B B B B B B B B B B B B B B B B B B B B B B B B B B B B B B B B B B B B B B B B B B B B B B B B B B B B B B B B B B B B B B B B B B B B B B B B A B B B B B B B B B B A B B B B B B B B B B B B B B B B B B B B B B B B B B B B B B B B B B B B B B B B B B A B B A A A A A A A B A A A A A B A A A A A A A A A A A A A A A A A B A A A A A A A A A A A A A A A A A A A A A A A A A A A A B A A A A A A A A A A A A A B A A A A A B B A B B B B B B B B B B B A B B B B B B B B B B B B B B B B B B B B B A B B B B B B B B B B B B B B B B B A B B B B B B B B B B A A B B B B B B B B B A B B B A B B B B B B B A B B B B B B A B B B B A B B B B B B B A B B B A A A B A B A A B A A A A A A A A A A A A A A A A A A A A A A A B A A A A A A A A A A A A A A A A A A A A A B A A A A A A A A A A A A A A A A A A B B A A A A A A A B A A A A A A A A A A A A A B A A A A A B A B A B B B A B B A B B B A B B A B B B B B B B B B B B A B B B B A B B B B B B B B B B B B B B A B A B B B B B A B B B B B B B B B B B A B B B A B A B B B B B B B B A B A A B B B B A B B B B B B B B B B B B B B B B B B B B B B B B B B B B B B B B B B B B B B B B B B B B B B B B B B B B B B B B B B B B B B B B B B B B B B B B B B B B B B B B B B B B B B B B B B B B B B B B B A B B B B B B B B B B B B A B B B B B B B B B B B B B B B B B B B B B B B B B B B B B B B B B B B B B B B B B B B B B B B B B B B B B B B B B B B B B B B B B B B B B B B B B B B B B B B B B B B B B B B B B B B B B B B B
3B_763462522                         B B B B B B B B B B B B B B B B A B B B B B B B B B B B B B B B A B B B B B B B B B B B B B B B B B B B B B B B B B B B B B B B B B B B B B B B B B B B B B B B B B B B B B B B B B B B B B B B B B B B B B B B B B B B B B B B B B B B B B B B B B B B B B B B B B B B B B B B B B B B B B B B B B B B B B B B B B B B B B B B B B B B B B B B B B B B B B B B B B B B B B B B B B B B B B B B B B B B B B B B B A B B B B B B B B B B A B B B B B B B B B B B B B B B B B B B B B B B B B B B B B B B B B B B B B B B B B B A B B A A A A A A A B A A A A A B A A A A A A A A A A A A A A A A A B A A A A A A A A A A A A A A A A A A A A A A A A A A A A B A A A A A A A A A A A A A B A A A A A B B A B B B B B B B B B B B A B B B B B B B B B B B B B B B B B B B B B A B B B B B B B B B B B B B B B B B A B B B B A B A B A A A A A A A B A A A B A A A A A A A B B A A A A A A A A A A A A B A A A A A A A A A A A A B A B A A A B A B A A B A A A A A A A A A A A A A A A A A A A A A A A B A A A A A A A A A A A A A A A A A A A A A B A A A A A A A A A A A A A A A A A A B B A A A A A A A B A A A A A A A A A A A A A B A A A A A B A B A B B B A B B A B B B A B B A B B B B B B B B B B B A B B B B A B B B B B B B B B B B B B B A B A B B B B B A B B B B B B B B B B B A B B B A B A B B B B B B B B A B A A B B B B A B B B B B B B B B B B B B B B B B B B B B B B B B B B B B B B B B B B B B B B B B B B B B B B B B B B B B B B B B B B B B B B B B B B B B B B B B B B B B B B B B B B B B B B B B B B B B B B B B B B B B B B B B B B B B B A B B B B B B B B B B B B B B B B B B B B B B B B B B B B B B B B B B B B B B B B B B B B B B B B B B B B B B B B B B B B B B B B B B B B B B B B B B B B B B B B B B B B B B B B B B B B B B B B
3B_763462483                         B B B B B B B B B B B B B B B B A B B B B B B B B B B B B B B B A B B B B B B B B B B B B B B B B B B B B B B B B B B B B B B B B B B B B B B B B B B B B B B B B B B B B B B B B B B B B B B B B B B B B B B B B B B B B B B B B B B B B B B B B B B B B B B B B B B B B B B B B B B B B B B B B B B B B B B B B B B B B B B B B B B B B B B B B B B B B B B B B B B B B B B B B B B B B B B B B B B B B B B B B A B B B B B B B B B B A B B B B B B B B B B B B B B B B B B B B B B B B B B B B B B B B B B B B B B B B B B A B B A A A A A A A B A A A A A B A A A A A A A A A A A A A A A A A B A A A A A A A A A A A A A A A A A A A A A A A A A A A A B A A A A A A A A A A A A A B A A A A A B B A B B B B B B B B B B B A B B B B B B B B B B B B B B B B B B B B B A B B B B B B B B B B B B B B B B B A B B B B A B A B A A A A A A A B A A A B A A A A A A A B B A A A A A A A A A A A A B A A A A A A A A A A A A B A B A A A B A B A A B A A A A A A A A A A A A A A A A A A A A A A A B A A A A A A A A A A A A A A A A A A A A A B A A A A A A A A A A A A A A A A A A B B A A A A A A A B A A A A A A A A A A A A A B A A A A A B A B A B B B A B B A B B B A B B A B B B B B B B B B B B A B B B B A B B B B B B B B B B B B B B A B A B B B B B A B B B B B B B B B B B A B B B A B A B B B B B B B B A B A A B B B B A B B B B B B B B B B B B B B B B B B B B B B B B B B B B B B B B B B B B B B B B B B B B B B B B B B B B B B B B B B B B B B B B B B B B B B B B B B B B B B B B B B B B B B B B B B B B B B B B B B B B B B B B B B B B B B A B B B B B B B B B B B B B B B B B B B B B B B B B B B B B B B B B B B B B B B B B B B B B B B B B B B B B B B B B B B B B B B B B B B B B B B B B B B B B B B B B B B B B B B B B B B B B B B B
3B_726031244                         B B B B B B B B B B B B B B B B A B B B B B B B B B B B B B B B A B B B B B B B B B B B B B B B B B B B B B B B B B B B B B B B B B B B B B B B B B B B B B B B B B B B B B B B B B B B B B B B B B B B B B B B B B B B B B B B B B B B B B B B B B B B B B B B B B B B B B B B B B B B B B B B B B B B B B B B B B B B B B B B B B B B B B B B B B B B B B B B B B B B B B B B B B B B B B B B B B B B B B B B B A B B B B B B B B B B A B B B B B B B B B B B B B B B B B B B B B B B B B B B B B B B B B B B B B B B B B B A B B A A A A A A A B A A A A A B A A A A A A A A A A A A A A A A A B A A A A A A A A A A A A A A A A A A A A A A A A A A A A B A A A A A A A A A A A A A B A A A A A A A A A A A A A A A A A A A B A A A A A B A A A A A B A A A A A A B B A A A A A A A B A A A A A A A A A A A A A A A A B B A B A B B A B B B B A A B B A A B A B B A B B B B B A B B A A B B A B B A A B A A B A B B B B A B B A A A A B A B A A A A A A A A A A A A A A A A A A A A A A A A A A B A A A A A A A A A A A A A A A A A A A A A B A A A A A A A A A A A A A A A A A A B B A A A A A A A B A A A A A A A A A A A A A A A A A A A B A B A B B B A B B A B B B A B B A B B B B B B B B B B B A B B B B A B B B B B B B B B B B B B B A B A B B B B B A B B B B B B B B B B B A B B B A B A B B B B B B B B A B A A B B B B A B B B B B B B B B B B B B B B B B B B B B B B B B B B B B B B B B B B B B B B B B B B B B B B B B B B B B B B B B B B B B B B B B B B B B B B B B B B B B B B B B B B B B B B B B B B B B B B B B B B B B B B B B B B B B B A B B B B B B B B B B B B B B B B B B B B B B B B B B B B B B B B B B B B B B B B B B B B B B B B B B B B B B B B B B B B B B B B B B B B B B B B B B B B B B B B B B B B B B B B B B B B B B B B
3B_26675806                          B B B B B B B B B B B B B B B B A B B B B B B B B B B B B B B B A B B B B B B B B B B B B B B B B B B B B B B B B B B B B B B B B B B B B B B B B B B B B B B B B B B B B B B B B B B B B B B B B B B B B B B B B B B B B B B B B B B B B B B B B B B B B B B B B B B B B B B B B B B B B B B B B B B B B B B B B B B B B B B B B B B B B B B B B B B B B B B B B B B B B B B B B B B B B B B B B B B B B B B B B A B B B B B B B B B B A B B B B B B B B B B B B B B B B B B B B B B B B B B B B B B B B B B B B B B B B B B A B B A A A A A A A B A A A A A B A A A A A A A A A A A A A A A A A B A A A A A A A A A A A A A A A A A A A A A A A A A A A A B A A A A A A A A A A A A A B A A A A A B A A B B A A B B B B A B B B B B A A B B B B A B A B A A B B B A B B A B A B B B A B B B B B B B B A B A B B B A A B B B A B A B B A B B B B A A B B A A B A B B A B B B B B A B B A A B B A B B A A B A A B A B B B B A B B B B A B B B B B B A B B B B B B B A B B B B B B B B B A A B B B B B B B B B A B B B B B B B B B B B B B A B B B B A B B B B B A B B B B B B B B B B B B A B B B B B B B B B B B B B B B B A B A B B B B B B B B A B A B B B A B B A B B B A B B A B B B B B B B B B B B A B B B B A B B B B B B B B B B B B B B A B A B B B B B A B B B B B B B B B B B A B B B A B A B B B B B B B B A B A A B B B B A B B B B B B B B B B B B B B B B B B B B B B B B B B B B B B B B B B B B B B B B B B B B B B B B B B B B B B B B B B B B B B B B B B B B B B B B B B B B B B B B B B B B B B B B B B B B B B B B B B B B B B B B B B B B B B A B B B B B B B B B B B B B B B B B B B B B B B B B B B B B B B B B B B B B B B B B B B B B B B B B B B B B B B B B B B B B B B B B B B B B B B B B B B B B B B B B B B B B B B B B B B B B B B B
3B_24082893                          B B B B B B B B B B B B B B B B A B B B B B B B B B B B B B B B A B B B B B B B B B B B B B B B B B B B B B B B B B B B B B B B B B B B B B A B B B B B B B B B B B B B B B B B B B B B B B B B B B B B B B B B B B B B B B B B B B B B B B B B B B B B B B B B B B B B B B B B B B B B B B B B B B B B B B B B B B B B B B B B B B B B B B B B B B B B B B B B B B B B B B B B B B B B B B B B B B B B B B B B B A B B B B B B B B B B A B B B B B B B B B B B B B B B B B B B B B B B B B B B B B B B B B B B B B B B B B B A B B A A A A A A A B A A A A A B A A A A A A A A A A A A A A A A A B A A A A A A A A A A A A A A A A A A A A A A A A A A A A B A A A A A A A A A A A A A B A A A A A B A A B B A A B B B B A B B B B B A A B B B B A B A B A A B B B A B B A B A B B B A B B B B B B B B A B A B B B A A B B B A A A B B A B B B B A A B B A A B A B B A B B B B B A B B A A B B A B B A A B A A B A B B B B A B B B B A B B B B B B A B B B B B B B A B B B B B B B B B A A B B B B B B B B B A B B B B B B B B B B B B B A B B B B A B B B B B A B B B B B B B B B B B B A B B B B B B B B B B B B B B B B A B A B B B B B B B B A B A B B B A B B A B B B A B B A B B B B B B B B B B B A B B B B A B B B B B B B B B B B B B B A B A B B B B B A B B B B B B B B B B B A B B B A B A B B B B B B B B A B A A B B B B A B B B B B B B B B B B B B B B B B B B B B B B B B B B B B B B B B B B B B B B B B B B B B B B B B B B B B B B B B B B B B B B B B B B B B B B B B B B B B B B B B B B B B B B B B B B B B B B B B B B B B B B B B B B B B B A B B B B B B B A B B B B A B B B B B A B B B B B B B B B B B B B B B B B B B B B B B B B B B B B B B B B B B B B B B B B B B B B B B B B B B B B B B B B B A B B B B B B B B B B B B B B B B B B
3B_755634816                         B B B B B B B B B B B B B B B B A B B B B B B B B B B B B B B B A B B B B B B B B B B B B B B B B B B B B B B B B B B B B B B B B B B B B B A B A A A B B A A A A A A A A A A A A B A A B A B A A A B B A A B A A A A A A A A A A A A A A A B A B A A B A A A A A A A B A B A A A A A B A B A A A A A A A A A B A A A A A A A A A A A B A A A A A A B A A A A A A A B A A A A A A A A A A A A A B A A A A A A A A A A A A A A A A A B A A A A A A A A A A A A A A B A A A B A B A A A B A A B A A A B A A B A A B B A A A A B A B A A A A A A A A B A A A A A B A A A A A A A A A A A A A A A A A B A A A A A A A A A A A A A A A A A A A A A A A A A A A A B A A A A A A A A A A A A A B A A A A A B A A B B A A B B B B A B B B B B A A B B B B A B A B A A B B B A B B A B A B B B A B B B B B B B B A B A B B B A A B B B A A A B B A B B B B A A B B A A B A B B A B B B B B A B B A A B B A B B A A B A A B A B B B B A B B B B A B B B B B B B B B B B B B B A B B B B B B B B B A A B B B B B B B B B A B B B B B B B B B B B B B A B B B B A B B B B B A B B B B B B B B B B B B A B B B B B B B B B B B B B B B B A B A B B B B B B B B A B A B B B A B B A B B B A B B A B B B B B B B B B B B A B B B B A B B B B B B B B B B B B B B A B A B B B B B A B B B B B B B B B B B A B B B A B A B B B B B B B B A B A A B B B B A B B B B B B B B B B B B B B B B B B B B B B B B B B B B B B B B B B B B B B B B B B B B B B B B B B B B B B B B B B B B B B B B B B B B B B B B B B B B B B B B B B B B B B B B B B B B B B B B B B B B B B B B B B B B B B A B B B B B B B B B B B B B B B B B B B B B B B B B B B B B B B B B B B B B B B B B B B B B B B B B B B B B B B B B B B B B B B B B B B B B B B B B B B B B A B B B B B B B B B B B B B B B B B B
3B_20592811                          B B B B B B B B B B B B B B B B A B B B B B B B B B B B B B B B A B B B B B B B B B B B B B B B B B B B B B B B B B B B B B B B B B B B B B A B A B B B B A B B B B B B B B B B B B A B B B B B B B B B B B B B B A B A B B B B B B B B B B B B B B B B B A B B B B B B B B B B B B B B B B B B B B B B B B B B B B B B B B A B B A A B A A A A A A B A A A A A A A B A A A A A A A A A A A A A B A A A A A A A A A A A A A A A A A B A A A A A A A A A A A A A A B A A A B A B A A A B A A B A A A B A A B A A B B A A A A B A B A A A A A A A A B A A A A A B A A A A A A A A A A A A A A A A A B A A A A A A A A A A A A A A A A A A A A A A A A A A A A B A A A A A A A A A A A A A B A A A A A B A A B B A A B B B B A B B B B B A A B B B B A B A B A A B B B A B B A B A B B B A B B B B B B B B A B A B B B A A B B B A A A B B A B B B B A A B B A A B A B B A B B B B B A B B A A B B A B B A A B A A B A B B B B A B B B B A B B B B B B B B B B B B B B A B B B B B B B B B A A B B B B B B B B B A B B B B B B B B B B B B B A B B B B A B B B B B A B B B B B B B B B B B B A B B B B B B B B B B B B B B B B A B A B B B B B B B B A B A B B B A B B A B B B A B B A B B B B B B B B B B B A B B B B A B B B B B B B B B B B B B B A B A B B B B B A B B B B B B B B B B B A B B B A B A B B B B B B B B A B A A B B B B A B B B B B B B B B B B B B B B B B B B B B B B B B B B B B B B B B B B B B B B B B B B B B B B B B B B B B B B B B B B B B B B B B B B B B B B B B B B B B B B B B B B B B B B B B B B B B B B B B B B B B B B B B B B B B B A B B B B B B B B B B B B B B B B B B B B B B B B B B B B B B B B B B B B B B B B B B B B B B B B B B B B B B B B B B B B B B B B B B B B B B B B B B B B B A B B B B B B B B B B B B B B B B B B
3B_750732304                         B B B B B B B B B B B B B B B B A B B B B B B B B B B B B B B B A B B B B B B B B B B B B B B B B B B B B B B B B B B B B B B B B B B B B B A A A B A A A A A B B A A A A A B A A A A B A A A A A A A B A A A B A A A A A A A A A A A A B A A A A A A A A A A A B A A A A A A A A B A A A B A A A A A A A A A A A A A B A B A A B A A B A A A A A A A A A A A A A A B A A A A A A A A A A A A A A A A A A A A A A A A A A A A A A A B A A A A A A A A A A A A A A A A A A B A A A A A B A A B A A A A A A A A A B B A A A A A A A A A A A A A A A B A A A A A B A A A A A A A A A A A A A A A A A B A A A A A A A A A A A A A A A A A A A A A A A A A A A A B A A A A A A A A A A A A A B A A A A A A A A A B A A A A A A A A A A A B A A A A A A A A A A A A A A A A A A A A A A A A A A A A A A B A A A A A A A A A A B B B A A A B B A B B B B A A B B A A B A B B A B B B B B A B B A A B B A B B A A B A A B A B B B B A B B B B A B B B B B B B B B B B B B B A B B B B B B B B B A A B B B B B B B B B A B B B B B B B B B B B B B A B B B B A B B B B B A B B B B B B B B B B B B A B B B B B B B B B B B B B B B B A B A B B B B B B B B A A A A A B A A A A B A A A A A A A A B A A A A A A A A A A A A B A B A A A A B A A A A B A A A A A A A A B A B A A A A B A A A A A B B A A A A A A A A B A A A A A A A A A A A A B B A A B B B B B B B B B B B B B B B B B B B B B B B B B B B B B B B B B B B B B B B B B B B B B B B B B B B B B B B B B B B B B B B B B B B B B B B B B B B B B B B B B B B B B B B B B B B B B B B B B B A A A B A A A A B A A A A A A A A A A A A B A A B A A B A A A A A A A B A B A A A A A A A A A A A A A A A A A A A A A A A A B A A B A A A A A A A A A A A A A A A A A A A A A B B A A A A A A A A B A A A A A A A A A A
3B_375479785                         B B B B B B B B B B B B B B B B A B B B B B B B B B B B B B B B A B B B B B B B B B B B B B B B B B B B B B B B B B B B B B B B B B B B B B A A A B A B A A A B B B B B A A B B B A A B A A B A B A B B A A A B A A B B B B B A B A A A B A B B B A A B B A A B B B A B A B B A A B A B B B A A A A A B A A B A B B A B A B B A B A A B A A A A A A B A A A A A A A B A A A A A A A A A A A A A A A A A A A A A A A A A A A A A A A B A A A A A A A A A A A A A A A A A A B B A A A A B A A B A A A A A A A A A B B A A A A A A A A A A A A A A A B A A A A A B A A A A A A A A A A A A A A A A A B A A A A A A A A A A A A A A A A A A A A A A A A A A A A B A A A A A A A A A A A A A B A A A A A B A A A B A A B A A A A A A A A B A A A A A A A A A A B A A A A A A A A A A A A A A A A B B A B A B A A A A B A A B B B B A A A B B A B B B B A A B B A A B A B B A B B B B B A B B A A B B A B B A A B A A B A B B B B A B B B B A B B B B B B B B B B B B B B A B B B B B B B B B A A B B B B B B B B B A B B B B B B B B B B B B B A B B B B A B B B B B A B B B B B B B B B B B B A B B B B B B B B B B B B B B B B A B A B B B B B B B B A B B B B B B B B B B B B B B B B B A B A B B B B B B B B B B B B B B B B A B B B B B A B B B B A B A B B B B B B B B B B B B B A B B B B B B B B B B B B B B B A B B B B B B B B B B A B B B B B B B B B B B B B B B B B B B B B B B B B B B B B B B B B B B B B B B B B B B B B B B B B B B B B B B B B B B B B B B B B B B B B B B B B B B B B B B B B B B B B B B B B B B B B B B B B B B A A A B A A A A B A A A A A A A A A A A A B A A B A A B A A A A A A A B A B A A A A A A A A A A A A A A A A A A A A A A A A B A A B A A A A A A A A A A A A A A A A A A A A A B B A A A A A A A A B A A A A A A A A A A
3B_327356413                         B B B B B B B B B B B B B B B B A B B B B B B B B B B B B B B B A B B B B B B B B B B B B B B B B B B B B B B B B B B B B B B B B B B B B B A A A B A B A A A B B B B B A A B B B A A B A A B A B A B B A A A B A A B B B B B A B A A A B A B B B A A B B A A B B B A B A B B A A B A B B B A A A A A B A A B A B B A B A B B A B A A B A A A A A A B A A A A A A A B A A A A A A A A A A A A A A A A A A A A A A A A A A A A A A A B A A A A A A A A A A A A A A A A A A B B A A A A B A A B A A A A A A A A A B B A A A A A A A A A A A A A A A B A A A A A B A A A A A A A A A A A A A A A A A B A A A A A A A A A A A A A A A A A A A A A A A A A A A A B A A A A A A A A A A A A A B A A A A A B A A A B A A B A A A A A A A A B A A A A A A A A A A B A A A A A A A A A A A A A A A A B B A B A B A A A A B A A B B B A A A A A A A B A A A A A B A A A A A A A A B A B A B A A A A A A A A A A A A A A A B A A A A B A A A A B A A B B A A A B A A A B A A A A A A B A A B A A A A A A A A A A A A A A A B A A A A A A A A B A A A A A A A A A A A B A A A A A A B A A B B B A A A A B A B A A A B A B A A A A A A A A A A A A B A A A B B A A A A B A A A A A A A A A A A A B A B A A B A A A A A B A A A A B A B B A A B A A B A A A A A A A A A B A A B A A A B A A B A A A B A A A A A A A B A A A A A A B A A A A A A B A A A A B B B B B B B B B B B B B B B B B B B B B B B B B B B B B B B B B B B B B B B B B B B B B B B B B B B B B B B B B B B B B B B B B B B B B B B B B B B B B B B B B B B B B B B B B B B B B B B B B A A A A B A A A A A A A A A A A A A A A A A A A A A A A A A A A A A A A A A A A A A A A A A A A A A A A A A A A A A A A A A A A A A B A A A A A A A A A A A A A A A A A A A A A A A A A A A A A A A A A A A A A A A A A A
3B_370646752                         B B B B B B B B B B B B B B B B A B B B B B B B B B B B B B B B A B B B B B B B B B B B B B B B B B B B B B B B B B B B B B B B B B B B B B A A A B A B A A A B B B B B A A B B B A A B A A B A B A B B A A A B A A B B B B B A B A A A B A B B B A A B B A A B B B A B A B B A A B A B B B A A A A A B A A B A B B A B A B B A B A A B A A A A A A B A A A A A A A B A A A A A A A A A A A A A A A A A A A A A A A A A A A A A A A B A A A A A A A A A A A A A A A A A A B B A A A A B A A B A A A A A A A A A B B A A A A A A A A A A A A A A A B A A A A B B A B A A A A A A A A B A B A A A A B A A A A A A B A A B A B A A A A A A A A A A A A A A A A B A A A A A B B A A A A A B B A A A A A B A A A A A A B A A A A A A A A A A A A A A A A A A A B A A A A A A A A A A A A A A A A B B A A A B A A A A B A A B B B B B B A B B A B B B B B B B A B B B B B B B B B B B B B B B B B B B B B B B B B B B B A B B B B B B B A A A A A B A A A A A A A B A A B A A A A A A A A A A A A A A A A A A A A A A B A A A A A A A A A A A A A A A A A A A A A A A A A A A A A A A A A A A A A A A A A A B A A A A A A A A A A B A A A A A B A A A A A A A A B A A A A A A A A A A A A B A B A A B A A A A A B B A A A B A B B A A B A A B A A A A A A A B A B A A B A A A B A A B A A B B A A A A A A A B A A A A A A B A A A A A A B A A A A B B B B B B B B B B B B B B B B B B B B B B B B B B B B B B B B B B B B B B B B B B B B B B B B B B B B B B B B B B B B B B B B B B B B B B B B B B B B B B B B B B B B B B B B B B B B B B B B B A A A A B A A A A A A A A A A A A A A A A A A A A A A A A A A A A A A A A A A A A A A A A A A A A A A A A A A A A A A A A A A A A A B A A A A A A A A A A A A A A A A A A A A A A A A A A A A A A A A A A A A A A A A A A
3B_285434913                         B B B B B B B B B B B B B B B B A B B B B B B B B B B B B B B B A B B B B B B B B B B B B B B B B B B B B B B B B B B B B B B B B B B B B B A A A B A B A A A B B B B B A A B B B A A B A A B A B A B B A A A B A A B B B B B A B A A A B A B B B A A B B A A B B B A B A B B A A B A B B B A A A A A B A A B A B B A B A B B A B A A B A A A A A A B A A A A A A A B A A A A A A A A A A A A A A A A A A A A A A A A A A A A A A A B A A A A A A A A A A A A A A A A A A B B A A A A B A A B A A A A A A A A A B B A A A A A A A A A A A A A A A B A A A A B B A B A A A A A A A A B A B A A A A A A A A A A A B A A B A B A A A A A A A A A A A A A A A A B A A A A A B B A A A A A B B A A A A A B B A A B B A B B B B A B B B B B B A A B B B A B A B B A B B B A B B B B B B B A A B B B B A B B B B A B A B A B B B B B B B A B B A B B B B B B B A B B B B B B B B B B B B B B B B B B B B B B B B B B B B A B B B B B B B A A B A A A A A A A A B A B A A B A B A A A A A A B A A B A B B A A A A A A B A A A A A A A A A B A B A A A B A A A B A A A A A A A A A A A A A A A A B A B A B A A B A B B A A A A A A A B A A A A A B A A B A A A A A B A A A A A A A A A A A A B A B A A B A A A A A B B A A A B A B B A A B A A B A A A A A A A B A B A A B A A A B A A B A A B B A A A A A A A B A A A A A A B A A A A A A B A A A A B B B B B B B B B B B B B B B B B B B B B B B B B B B B B B B B B B B B B B B B B B B B B B B B B B B B B B B B B B B B B B B B B B B B B B B B B B B B B B B B B B B B B B B B B B B B B B B B B A A A A B A A A A A A A A A A A A A A A A A A A A A A A A A A A A A A A A A A A A A A A A A A A A A A A A A A A A A A A A A A A A A B A A A A A A A A A A A A A A A A A A A A A A A A A A A A A A A A A A A A A A A A A A
3B_360635640                         B B B B B B B B B B B B B B B B A B B B B B B B B B B B B B B B A B B B B B B B B B B B B B B B B B B B B B B B B B B B B B B B B B B B B B A A A B A B A A A B B B B B A A B B B A A B A A B A B A B B A A A B A A B B B B B A B A A A B A B B B A A B B A A B B B A B A B B A A B A B B B A A A A A B A A B A B B A B A B B A B A A B A A A A A A B A A A A A A A B A A A A A A A A A A A A A A A A A A A A A A A A A A A A A A A B A A A A A A A A A A A A A A A A A A B B A A A A B A A B A A A A A A A A A B B A A A A A A A A B B A B B A A B B A B A B B A B A A A B B A B A B A B B A A A B A B A A A A B B B B B B A A A B B B B A A A B A A B A A B B A A A B B B A A A B B B B A B A A A B B A A B B A B B B B A B B B B B B A A B B B A B A B B A B B B A B B B B B B B A A B B B B A B B B B A B A B A B B B B B B B A B B A B B B B B B B A B B B B B B B B B B B B B B B B B B B B B B B B B B B B A B B B B B B B B B B A A B B B B A B B A B B A B B B B B B B A B B A A B B B B B B B A B B B B B B B A B B A B B B B A B B B B B B B B B B B B B A A B B B A B A B B B B B A B B A B B B B B B B A B A B B B B B B A B B B B B A A A A B A A A A A A A A A A A A B A B A A B A A A A A B B A A A B A B B A A B A A B A A A A A A A B A B A A B A A A B A A B A A B B A A A A A A A B A A A A A A B A A A A A A B A A A A B B B B B B B B B B B B B B B B B B B B B B B B B B B B B B B B B B B B B B B B B B B B B B B B B B B B B B B B B B B B B B B B B B B B B B B B B B B B B B B B B B B B B B B B B B B B B B B B B A A A A B A A A A A A A A A A A A A A A A A A A A A A A A A A A A A A A A A A A A A A A A A A A A A A A A A A A A A A A A A A A A A B A A A A A A A A A A A A A A A A A A A A A A A A A A A A A A A A A A A A A A A A A A
3B_357396020                         B B B B B B B B B B B B B B B B A B B B B B B B B B B B B B B B A B B B B B B B B B B B B B B B B B B B B B B B B B B B B B B B B B B B B B A A A B A B A A A B B B B B A A B B B A A B A A B A B A B B A A A B A A B B B B B A B A A A B A B B B A A B B A A B B B A B A B B A A B A B B B A A A A A B A A B A B B A B A B B A B A A B A A A A A A B A A A A A A A B A A A A A A A A A A A A A A A A A A A A A A A A A A A A A A A B A A A A A A A A A A A A A A A A A A B B A A A A B A A B A A A A A A A A A B B A A A A A A A A B B A B B A A B B A B A B B A B A A A B B A B A B A B B A A A B A B A A A A B B B B B B A A A B B B B A A A B A A B A A B B A A A B B B A A A B B B B A B A A A B B A A B B A B B B B A B B B B B B A A B B B A B A B B A B B B A B B B B B B B A A B B B B A B B B B A B A B A B B B B B B B A B B A B B B B B B B A B B B B B B B B B B B B B B B B B B B B B B B B B B B B A B B B B B B B B B B A A B B B B A B B A B B A B B B B B B B A B B A A B B B B B B B A B B B B B B B A B B A B B B B A B B B B B B B B B B B B B A A B B B A B A B B B B B A B B A B B B B B B B A B A B B B B B B A B B B B B A A A A B A A A A A A A A A A A A B A B A A B A A A A A B B A A A B A B B A A B A A B A A A A A A A B A B A A B A A A B A A B A A B B A A A A A A A B A A A A A A B A A A A A A B A A A A A A A A A A A B A A A A A A A A A A A A A A A A A A A A A A A A A A A B A A A A A A B A B A A A A A A A A A B A A A A A A B A A A B A A B B A A A A B B A A B A A A A A A A A A A B A A A B A A A A A A A B A A A A A A A A A A A A A A A A A A A A A A A A A A A A A A A A A A A A A A A A A A A A A A A A A A A A A A A A A A A A A B A A A A A A A A A A A A A A A A A A A A A A A A A A A A A A A A A A A A A A A A A A
3B_604489832                         B B B B B B B B B B B B B B B B A B B B B B B B B B B B B B B B A B B B B B B B B B B B B B B B B B B B B B B B B B B B B B B B B B B B B B A A A B A B A A A B B B B B A A B B B A A B A A B A B A B B A A A A A A B B B B B A B A A A B A B B B A A B B A A B B B A B A B B A A B A B B B A A A A A B A A B A B B A B A B B A B A A B A A A A A A B A A A A A A A B A A A A A A A A A A A A A A A A A A A A A A A A A A A A A A A B A A A A A A A A A A A A A A A A A A B B A A A A B A A B A A A A A A A A A B B A A A A A A A A B B A B B A A B B A B A B B A B A A A B B A B A B A B B A A A B A B A A A A B B B B B B A A A B B B B A A A B A A B A A B B A A A B B B A A A B B B B A B A A A B B A A B B A B B B B A B B B B B B A A B B B A B A B B A B B B A B B B B B B B A A B B B B A B B B B A B A B A B B B A A A A A A A A B A B A A A A A B A A A B A A A B B A B B A A A A A A A A B A A A B A A A A B A A A A A B B B A A B B B B A B B A B B A B B B B B B B A B B A A B B B B B B B A B B B B B B B A B B A B B B B A B B B B B B B B B B B B B A A B B B A B A B B B B B A B B A B B B B B B B A B A B B B B B B A B B B B B A A A A B A A A A A A A A A A A A B A B A A B A A A A A B B A A A B A B B A A B A A B A A A A A A A B A B A A B A A A B A A B A A B B A A A A A A A B A A A A A A B A A A A A A B A A A A B B A B B B B B B A B B B A B A A A B B B B B B B B B B B B B B A B B B A A B B A B B B B B B B A B B B B B B B B B A B B B B B B B B A B B B B B B B B B B B A A B B B B B B B B B B A B B B A A A A A A B A A A A A A A A A A A A A A A A A A A A A A A A A A A A A A A A A A A A A A A A A A A A A A A A A A A A A A A A A A A A A B A A A A A A A A A A A A A A A A A A A A A A A A A A A A A A A A A A A A A A A A A A
3B_734558003                         A A B A B A B A A A A A B A A A A B B A A A B A A A B A B B A A A B B A B B A B A A A A A A A A A A A B A A A A B A A A A A A A A A B B B A A A A B A B A A A B B B B B A A B B B A A B A A B A B A B B A A A A A A B B B B B A B A A A B A B B B A A B B A A B B B A B A B B A A B A B B B A A A A A B A A B A B B A B A B B A B A A B A A A A A A B A A A A A A A B A A A A A A A A A A A A A A A A A A A A A A A A A A A A A A A B A A A A A A A A A A A A A A A A A A B B A A A A B A A B A A A A A A A A A B B A A A A A A A A B B A B B A A B B A B A B B A B A A A B B A B A B A B B A A A B A B A A A A B B B B B B A A A B B B B A A A B A A B A A B B A A A B B B A A A B B B B A B A A A B B A A B B A B B B B A B B B B B B A A B B B A B A B B A B B B A B B B B B B B A A B B B B A B B B B A B A B A B B B A A A A A A A A A A B A A A A A A A A A B A A A B B A B A A A A A A A A A B A A A A A A A A A A A A A A B B B A A B B B B A B B A B B A B B B B B B B A B B A A B B B B B B B A B B B B B B B A B B A B B B B A B B B B B B B B B B B B B A A B B B A B A B B B B B A B B A B B B B B B B A B A B B B B B B A B B B B B A A A A B A A A A A A A A A A A A B A B A A B A A A A A B B A A A B A B B A A B A A B A A A A A A A B A B A A B A A A B A A B A A B B A A A A A A A B A A A A A A B A A A A A A B A A A A B B A B B B B B B A B B B A B A A A B B B B B B B B B B B B B B A B B B A A B B A B B B B B B B A B B B B B B B B B A B B B B B B B B A B B B B B B B B B B B A A B B B B B B B B B B A B B B A A A A A A A A A A A A A A A A A A A A A A A A A A A A A A A A A A A A A A A A A A A A A A A A A A A A A A A A A A A A A A A A A A A A A A A A A A A A A A A A A A A A A A A A A A A A A A A A A A A A A A A A A A A A A A A
3B_242977302                         B B B B B B B B B A A B B B B B B B B A B B B B B B B B B B B A A B B A B B B B B B B A A B B A B B A B A B B B B B A B B B B B B A B B B B B A A B A B A A A B B B B B A A B B B A A B A A B A B A B B A A A A A A B B B B B A B A A A B A B B B A A B B A A B B B A B A B B A A B A B B B A A A A A B A A B A B B A B A B B A B A A B A A A A A A B A A A A A A A B A A A A A A A A A A A A A A A A A A A A A A A A A A A A A A A B A A A A A A A A A A A A A A A A A A B B A A A A B A A B A A A A A A A A A B B A A A A A A A A B B A B B A A B B A B A B B A B A A A B B A B A B A B B A A A B A B A A A A B B B B B B A A A B B B B A A A B A A B A A B B A A A B B B A A A B B B B A B A A A B B A A B B A B B B B A B B B B B B A A B B B A B A B B A B B B A B B B B B B B A A B B B B A B B B B A B A B A B B B A A A A A A A A A A B A A A A A A A A A B A A A B B A B A A A A A A A A A B A A A A A A A A A A A A A A B B B A A B B B B A B B A B B A B B B B B B B A B B A A B B B B B B B A B B B B B B B A B B A B B B B A B B B B B B B B B B B B B A A B B B A B A B B B B B A B B A B B B B B B B A B A B B B B B B A B B B B B A A A A B A A A A A A A A A A A A B A B A A B A A A A A B B A A A B A B B A A B A A B A A A A A A A B A B A A B A A A B A A B A A B B A A A A A A A B A A A A A A B A A A A A A B A A A A B B A B B B B B B A B B B A B A A A B B B B B B B B B B B B B B A B B B A A B B A B B B B B B B A B B B B B B B B B A B B B B B B B B A B B B B B B B B B B B A A B B B B B B B B B B A B B B A A A A A A A A A A A A A A A A B A A A A A A A A A A A A A A A A A A A A A A A A A A A A A A A A A A A A A A A A B A A A A A A A A A A A A A A A A A A A A A A A A A A A A A A A A A A A A A A A A A A A A A A A A A A A A A
3B_445818441                         A A B B B B A A B A A B A A A A A B A A B A A A A A A A A B A A A A B A A A A A A B A A A A A A B B A A A B A A A A A A A A A B A A A A A B A A A B A B A A A B B B B B A A B B B A A B A A B A B A B B A A A A A A B B B B B A B A A A B A B B B A A B B A A B B B A B A B B A A B A B B B A A A A A B A A B A B B A B A B B A B A A B A A A A A A B A A A A A A A B A A A A A A A A A A A A A A A A A A A A A A A A A A A A A A A B A A A A A A A A A A A A A A A A A A B B A A A A B A A B A A A A A A A A A B B A A A A A A A A A A A A B A A A A A A A B B A A A A A A A A B A A A B A A A A A A A A A A A A B B A A A A A A A A A B A A A A A A A A A A A A A A A A A A A A A A B A A B A A A B B A A B B A B B B B A B B B B B B A A B B B A B A B B A B B B A B B B B B B B A A B B B B A B B B B A B A B A B B B A A A A A A A A A A A A A A A A A A A A A A A A A B A B A A A A A A A A A A A A A A A A A A A A A A A A B B B A A B B B B A B B A B B A B B B B B B B A B B A A B B B B B B B A B B B B B B B A B B A B B B B A B B B B B B B B B B B B B A A B B B A B A B B B B B A B B A B B B B B B B A B A B B B B B B A B B B B B A A A A B A A A A A A A A A A A A B A B A A B A A A A A B B A A A B A B B A A B A A B A A A A A A A B A B A A B A A A B A A B A A B B A A A A A A A B A A A A A A B A A A A A A B A A A A B B A B B B B B B A B B B A B A A A B B B B B B B B B B B B B B A B B B A A B B A B B B B B B B A B B B B B B B B B A B B B B B B B B A B B B B B B B B B B B A A B B B B B B B B B B A B B B A A A A A A A A A A A A A A A A B A A A A A A A A A A A A A A A A A A A A A A A A A A A A A A A A A A A A A A A A B A A A A A A A A A A A A A A A A A A A A A A A A A A A A A A A A A A A A A A A A A A A A A A A A A A A A A
3B_628988398                         A A A A A B A A A A A A A A A A A A A A B A A A A A A B A A A A A A A A A A A A A A A A A A A A A A A A A B A A A A A A A A A A A A A A A A A A A A A A A A A B A B B A A A A A A A A A A A A A A A A A A A A A A A A B A B A A A A A A B A A A B A A B A A A A A A A A A A A A A A A A B A A A A A A A A A A A A A A A A A A A A A A B A A A A A A B A A A A A A A B A A A A A A A A A A A A A A A A A A A A A A A A A A A A A A A B A A A A A A A A A A A A A A A A A A B B A A A A B A A B A A A A A A A A A B B A A A A A A A A A B A A B A A A A A B A B B A A A A A A A A B A A A B A A A A A A A A A A A A B B A A A A A A A A A B A A A A A A A A A A A A A A A A A A A A A A B A A B A A A B B A A B B A B B B B A B B B B B B A A B B B A B A B B A B B B A B B B B B B B A A B B B B A B B B B A B A B A B B B A A A A A A A A A A A A A A A A A A A A A A A A A B A B A A A A A A A A A A A A A A A A A A A A A A A A A A B A A A A A A A B A A A A A A A A A A A A A A A A A A A A A A A A A A A A B A B B A A A A A A A A A B A A A A A A A A A A A A A A A A A A A A A A A A B A A A A A A A A A B B A A A A A A B A A A B A A B A A A A A B A A A A A A A A A A A A B A B A A B A A A A A B B A A A B A B B A A B A A B A A A A A A A B A B A A B A A A B A A B A A B B A A A A A A A B A A A A A A B A A A A A A B A A A A B B A B B B B B B A B B B A B A A A B B B B B B B B B B B B B B A B B B A A B B A B B B B B B B A B B B B B B B B B A B B B B B B B B A B B B B B B B B B B B A A B B B B B B B B B B A B B B A A A A A A A A A A A A A A A A B A A A A A A A A A A A A A A A A A A A A A A A A A A A A A A A A A A A A A A A A B A A A A A A A A A A A A A A A A A A A A A A A A A A A A A A A A A A A A A A A A A A A A A A A A A A A A A
3B_617680972                         A A A A A B A A A A A A A A A A A A A A A A A A A A A B A A A A A A A A A A A A A A A A B A A A A A A A A B A A A A A A A A A A A A A A A A A A A A A A A A A B B B B A A A A A A A B B A A A A A A A A A A B A A A A B A B A A A A B A B A A A B A A B A A A A A A A A A A A A A A A A B A A A A A A A A A A A A A A A A A A A A A A A A A A A A A B A A A A A A A A A A A A A A A A A A A A A A A A A A A A A A A A A A A A A A A A A A A A A A A A A A A A A A A A A A A B A A A A A A A A A A A A A A A A A A A A A A A A A A A A B A A A A A A A A B A B A A A A A A A A A A A A A A A A A A A A A A A A A A A A A A A A A A A A A A A A A A A A A A A A A A A A A A A A A A A A A A A A A A A B B A A B B A B B B B A B B B B B B A A B B B A B A B B A B B B A B B B B B B B A A B B B B A B B B B A B A B A B B B A A A A A A A A A A A A A A A A A A A A A A A A A A A A A A A A A A A A A A A A A A A A A A A A A A A A A A B A A A A A A A B A A A A A A A A A A A A A A A A A A A A A A A A A A A A B A B B A A A A A A A A A B A A A A A A A A A A A A A A A A A A A A A A A A B A A A A A A A A A B B A A A A A A B A A A B A A B A A A A A B A A A A A A A A A A A A B A B A A B A A A A A B B A A A B A B B A A B A A B A A A A A A A B A B A A B A A A B A A B A A B B A A A A A A A B A A A A A A B A A A A A A B A A A A B B A B B B B B B A B B B A B A A A B B B B B B B B B B B B B B A B B B A A B B A B B B B B B B A B B B B B B B B B A B B B B B B B B A B B B B B B B B B B B A A B B B B B B B B B B A B B B A A A A A A A A A A A A A A A A B A A A A A A A A A A A A A A A A A A A A A A A A A A A A A A A A A A A A A A A A B A A A A A A A A A A A A A A A A A A A A A A A A A A A A A A A A A A A A A A A A A A A A A A A A A A A A A
3B_644801262                         A A A A A B A A A A A A A A A A A A A A A A A A A A B B A A A B B A A B A A A A A A A A B A A A A A A A A B A B A A A A A A A A B B A A A A A A A A A A A A A B B B B A A A A A A A B B A A A A A A A A A A B A A A A B A B A A A A B A B A A A B A A B A A A A A A A A A A A A A A A A B A A A A A A A A A A A A A A A A A A A A A B A B B A A A A B A A A A A A A A A A A B A B A A A A A A A A A A A A A A A A A A A A A A A A A A A A A B B A A A A A A A A A B A A A B B A A A A B A B A A A B A A A A B B A A B A A A A A A A A B A A A A A A A A B A B A A A A A A A A A A A A A A A A A A A A A A A A A A A A A A A A A A A A A A A A A A A A A A A A A A A A A A A A A B A A A A A A A A A B B A A B B A B B B B A B B B B B B A A B B B A B A B B A B B B A B B B B B B B A A B B B B A B B B B A B A B A B B B A A A A A A A A A A A A A A A A A A A A A A A A A A A A A A A A A A A A A A A A A A A A A A A A A A A A A A A A A A A A A A A A A A A A A A A A A A A A A A A A A A A A A A A A A A A A A A A A A A A A A A A A A A A A A A A A A A A A A A A A A A A A A A A A A A A A A A A A A A A A A A A A A A A A A A A A A A A A A A A A A A A A A A A A A A A A A A A A A A B A A A A A B B A A A A A B A A A A A A B A A A A A A A B A B A A A A A A B A A A A A B A A A A A A A A A A A A A A A B A A A A A A B A A A A B B A B B B B B B A B B B A B A A A B B B B B B B B B B B B B B A B B B A A B B A B B B B B B B A B B B B B B B B B A B B B B B B B B A B B B B B B B B B B B A A B B B B B B B B B B A B B B A A A A A A A A A A A A B A A A B A A A A A A A A A A A A A A A A A A A A A A A A A A A A A A A A A A A A A A A A B A A A A A A A A A A A A A B A A A A A B A A A A A A A B A A A A B A A A A A A B A A A A A A B A A A A A A
3B_642854246                         A A A A A B A A A A A A A A A A A A A A A A A A A A B B A A A B B A A B A A A A A A A A B A A A A A A A A B A B A A A A A A A A B B A A A A A A A A A A A A A A B A A A A A A A A A B B A A A A A A A A A A B A A A A A A A A A A A B A A A A A A A A A A A A A A A A A A A A A A A A A A A A A A A A A A A A A A A A A A A A A A A B A B B A A A A B A A A A A A A A A A A B A B A A A A A A A A A A A A A A A A A A A A A A A A A A A A A B B A A A A A A A A A B A A A B B A A A A B A B A A A B A A A A B B A A B A A A A A A A A A A A A A A A A A A A A A A A A A A A A A A A A A A A A A A A A A A A A A A A A A A A A A A A A A A A A A A A A A A A A A A A A A A A A A B A A A A A A A A A B B A A B B A B B B B A B B B B B B A A B B B A B A B B A B B B A B B B B B B B A A B B B B A B B B B A B A B A B B B A A A A A A A A A A A A A A A A A A A A A A A A A A A A A A A A A A A A A A A A A A A A A A A A A A A A A A A A A A A A A A A A A A A A A A A A A A A A A A A A A A A A A A A A A A A A A A A A A A A A A A A A A A A A A A A A A A A A A A A A A A A A A A A A A A A A A A A A A A A A A A A A A A A A A A A A A A A A A A A A A A A A A A A A A A A A A A A A A A B A A A A A B B A A A A A B A A A A A A B A A A A A A A B A B A A A A A A B A A A A A B A A A A A A A A A A A A A A A B A A A A A A B A A A A B B A B B B B B B A B B B A B A A A B B B B B B B B B B B B B B A B B B A A B B A B B B B B B B A B B B B B B B B B A B B B B B B B B A B B B B B B B B B B B A A B B B B B B B B B B A B B B A A A A A A A A A A A A B A A A B A A A A A A A A A A A A A A A A A A A A A A A A A A A A A A A A A A A A A A A A B A A A A A A A A A A A A A B A A A A A B A A A A A A A B A A A A B A A A A A A B A A A A A A B A A A A A A
3B_642854254                         A A A A A B A A A A A A A A A A A A A A A A A A A A B B A A A B B A A B A A A A A A A A B A A A A A A A A B A B A A A A A A A A B B A A A A A A A A A A A A A A B A A A A A A A A A B B A A A A A A A A A A B A A A A A A A A A A A B A A A A A A A A A A A A A A A A A A A A A A A A A A A A A A A A A A A A A A A A A A A A A A A B A B B A A A A B A A A A A A A A A A A B A B A A A A A A A A A A A A A A A A A A A A A A A A A A A A A B B A A A A A A A A A B A A A B B A A A A B A B A A A B A A A A B B A A B A A A A A A A A A A A A A A A A A A A A A A A A A A A A A A A A A A A A A A A A A A A A A A A A A A A A A A A A A A A A A A A A A A A A A A A A A A A A A B A A A A A A A A A B B A A B B A B B B B A B B B B B B A A B B B A B A B B A B B B A B B B B B B B A A B B B B A B B B B A B A B A B B B A A A A A A A A A A A A A A A A A A A A A A A A A A A A A A A A A A A A A A A A A A A A A A A A A A A A A A A A A A A A A A A A A A A A A A A A A A A A A A A A A A A A A A A A A A A A A A A A A A A A A A A A A A A A A A A A A A A A A A A A A A A A A A A A A A A A A A A A A A A A A A A A A A A A A A A A A A A A A A A A A A A A A A A A A A A A A A A A A A B A A A A A B B A A A A A B A A A A A A B A A A A A A A B A B A A A A A A B A A A A A B A A A A A A A A A A A A A A A B A A A A A A B A A A A B B A B B B B B B A B B B A B A A A B B B B B B B B B B B B B B A B B B A A B B A B B B B B B B A B B B B B B B B B A B B B B B B B B A B B B B B B B B B B B A A B B B B B B B B B B A B B B A A A A A A A A A A A A B A A A B A A A A A A A A A A A A A A A A A A A A A A A A A A A A A A A A A A A A A A A A B A A A A A A A A A A A A A B A A A A A B A A A A A A A B A A A A B A A A A A A B A A A A A A B A A A A A A
3B_642854248                         A A A A A B A A A A A A A A A A A A A A A A A A A A B B A A A B B A A B A A A A A A A A B A A A A A A A A B A B A A A A A A A A B B A A A A A A A A A A A A A A B A A A A A A A A A B B A A A A A A A A A A B A A A A A A A A A A A B A A A A A A A A A A A A A A A A A A A A A A A A A A A A A A A A A A A A A A A A A A A A A A A B A B B A A A A B A A A A A A A A A A A B A B A A A A A A A A A A A A A A A A A A A A A A A A A A A A A B B A A A A A A A A A B A A A B B A A A A B A B A A A B A A A A B B A A B A A A A A A A A A A A A A A A A A A A A A A A A A A A A A A A A A A A A A A A A A A A A A A A A A A A A A A A A A A A A A A A A A A A A A A A A A A A A A B A A A A A A A A A B B A A B B A B B B B A B B B B B B A A B B B A B A B B A B B B A B B B B B B B A A B B B B A B B B B A B A B A B B B A A A A A A A A A A A A A A A A A A A A A A A A A A A A A A A A A A A A A A A A A A A A A A A A A A A A A A A A A A A A A A A A A A A A A A A A A A A A A A A A A A A A A A A A A A A A A A A A A A A A A A A A A A A A A A A A A A A A A A A A A A A A A A A A A A A A A A A A A A A A A A A A A A A A A A A A A A A A A A A A A A A A A A A A A A A A A A A A A A B A A A A A B B A A A A A B A A A A A A B A A A A A A A B A B A A A A A A B A A A A A B A A A A A A A A A A A A A A A B A A A A A A B A A A A B B A B B B B B B A B B B A B A A A B B B B B B B B B B B B B B A B B B A A B B A B B B B B B B A B B B B B B B B B A B B B B B B B B A B B B B B B B B B B B A A B B B B B B B B B B A B B B A A A A A A A A A A A A B A A A B A A A A A A A A A A A A A A A A A A A A A A A A A A A A A A A A A A A A A A A A B A A A A A A A A A A A A A B A A A A A B A A A A A A A B A A A A B A A A A A A B A A A A A A B A A A A A A
3B_644801334                         A A A A A B A A A A A A A A A A A A A A A A A A A A B B A A A B B A A B A A A A A A A A B A A A A A A A A B A B A A A A A A A A B B A A A A A A A A A A A A B A B A A A A A A A A A B B A A A A B A A A A A B A A B A B A B A A B A B A A A B A A A A A B A A A A A A A A A A B A B A A A B A A A A A A A A A B A A A A B A A B A A B A B B A A A A B A A A A A A A A A A A B A B A A A A A A A A A A A A A A A A A A A A A A A A A A A A A B B A A A A A A A A A B A A A B B A A A A B A B A A A B A A A A B B A A B A A A A A A A A A A A A A A A A A A A A A A A A A A A A A A A A A A A A A A A A A A A A A A B A A A A A A A A A A A A A A A A A A A A A A A A A A A A A A B A A A A A A A A A B B A A B B A B B B B A B B B B B B A A B B B A B A B B A B B B A B B B B B B B A A B B B B A B B B B A B A B A B B B A A A A A A A A B A A A A A A A A A A A A A B A A A A A A A A A A A A A A A A A A A A A A A A A A A A A A A A A A A A A A A A A A A A A A A A A A A A A A A A A A A A A A A A A A A A A A A A A A A A A A A A A A A A A A A A A A A A A A A A A A A A A A A A A A A A A A A A A A A A A A A A A A A A A A A A A A A A A A A A A A A A A A A A A A A A A A A A A A A B A A A A A B B A A A A A A A A A A A A A A A A A A A A B A A A A A A A A B A A A A A B A A A A A A A A A A A A A A A B A A A A A A A A A A A B B A B B B B B B A B B B A B A A A B B B B B B B B B B B B B B A B B B A A B B A B B B B B B B A B B B B B B B B B A B B B B B B B B A B B B B B B B B B B B A A B B B B B B B B B B A B B B A A A A A A A A A A A A B A A A B A A A A A A A A A A A A A A A A A A A A A A A A A A A A A A A A A A A A A A A A B A A A A A A A A A A A A A B A A A A A B A A A A A A A B A A A A B A A A A A A B A A A A A A B A A A A A A
3B_706800998                         A A A A A B A A A A A A A A A A A A A A A A A A A A B B A A A B B A A B A A A A A A A A B A A A A A A A A B A B A A A A A A A A B B A A A A A A A A A A A A B A B A A A A A A A A A B B A A A A B A A A A A B A A B A B A B A A B A B A A A B A A A A A B A A A A A A A A A A B A B A A A B A A A A A A A A A B A A A A B A A B A A B A B B A A A A B A A A A A A A A A A A B A B A A A A A A A A A A A A A A A A A A A A A A A A A A A A A B B A A A A A A A A A B A A A B B A A A A B A B A A A B A A A A B B A A B A A A A A A A A A A A A A A A A A A A A A A A A A A A A A A A A A A A A A A A A A A A A A A B A A A A A A A A A A A A A A A A A A A A A A A A A A A A A A A A A A A A A A A A B B A A B B A B B B B A B B B B B B A A B B B A B A B B A B B B A B B B B B B B A A B B B B A B B B B A B A B A B B B B A B A A A A A B B B A A A A A A A A A A A B B A A A A A A A A A A A A A A B A A A B A A A A A A A A A A A A A A A A A A A A A A A A A A A A A A A A A A A A A A A A A A A A A A A A A A A A A A A A A A A A A A A A A A A A A A A A A A A A A A A A A A A A A A A A A A A A A A A A A A A A A A A A A A A A A A A A A A A A A A A B A A A A A A A A A A A A A A A B A B A A A B B A A A A A A A A A A A A A A A A A A A A B A A A B A A A A B A A A A A B A A A A A A A A B A A A A A A B A A A A A A A A A A A B B A B B B B B B A B B B A B A A A B B B B B B B B B B B B B B A B B B A A B B A B B B B B B B A B B B B B B B B B A B B B B B B B B A B B B B B B B B B B B A A B B B B B B B B B B A B B B A A B B A A A B A A B B B A A B B A A B A A A B A A A A A B B A A B A B B A B A A A B A B A A A B B A A A B B A A B A A A A A A B A B A B A A B A A A B B B A A A B A B A B A B A A B B A A A B A B B A B A B A B B A A B B A
3B_227402845                         A A A A A B A A A A A A A A A A A A A A A A A A A A B B A A A B B A A B A A A A A A A A B A A A A A A A A B A B A A A A A A A A B B A A A A A A A A A A A A B A B A A A A A A A A A B B A A A A B A A A A A B A A B A B A B A A B A B A A A B A A A A A B A A A A A A A A A A B A B A A A B A A A A A A A A A B A A A A B A A B A A B A B B A A A A A A A A A A A A A A A A B A B A A A A A A A A A A A A A A A A A A A A A A A A A A A A A B B A A A A A A A A A B A A A B A A A A A B A B A A A B A A A A B B A A B A A A A A A A A A A A A A A A A A A A A A A A A A A A A A A A A A A A B A A A A A A A A A A B B A A A A A A A A A A A A A A A A A A B A A A A A A A A A A A A A A A A A A B A B B A A B B A B B B B A B B B B B B A A B B B A B A B B A B B B A B B B B B B B A A B B B B A B B B B A B A B A B B B B A B A A A A A B B B A A A A A A A A A A A B B A A A A A A A A A A A A A A B A A A B A A A A A A A A A A A A A A A A A A A A A A A A A A A A A A A A A A A A A A A A A A A A A A A A A A A A A A A A A A A A A A A A A B A A A A A A A A A A A A A A A A A A A A A A A A A A A A A A A A A A A A A A A A A A A A A A A A A A A A A B A A A A A A A A A A A A A A A A A B A A A A B A A A A A A A A A A A A A A A A A A A A B A A A B A A A A A A A A A A A A A A A A A A A B A A A A A A B A A A A A A A A A A A B B A B B B B B B A B B B A B A A A B B B B B B B B B B B B B B A B B B A A B B A B B B B B B B A B B B B B B B B B A B B B B B B B B A B B B B B B B B B B B A A B B B B B B B B B B A B B B A A B B A A A B A A B B B A A B B A A B A A A B A A A A A B B A A B A B B A B A A A B A B A A A B B A A A B B A A B A A A A A A B A B A B A A B A A A B B B A A A B A B A B A B A A B B A A A B A B B A B A B A B B A A B B A
3B_309724331                         A A A A A A A A A A A A A A A A A A A A A A A A A A B A A A A B B A A B A A A A A A A A B A A A A A A A A A A B A A A A A A A A B B A A A A A A A A A A A A B A B A A A A A A A A A B B A A A A B A A A A A B A A B A B A B A A B A B A A A B A A A A A B A A A A A A A A A A B A B A A A B A A A A A A A A A B A A A A B A A B A B B B B B B B B B B B B B B B B B B B B B B B B B B B B B B A B B B A B B B B B B B B B B B B B B B A A B B B A B A A B A B B A B B B B B B B A B B B B B B B B B A A B B B B B B B A A B B B B B A A A A A A A B A A B A A B A A B A A A A A A A A A A A B A A A A A A A B A A B B B A A A A A A A A A A A B A A A A A B A A A A A A A A A A A A A A A A A A B A B B A A B B A B B B B A B B B B B B A A B B B A B A B B A B B B A B B B B B B B A A B B B B A B B B B A B A B A B B B B B B B B B B B B B B A B B B B B B A B B B B B B B A B B B B B B B B B B B B B B B B B B B B B B B B B A A A A A A A A A A A A A A A A A A A A A A A A A A A A A A A A A A A A A A A A A A A A A A A A A A A A A A A A B A A A A A A A A A A A A A A A A A A A A A A A A A A A A A A A A A A A A A A A A A A A A A A A A B A B A B B B B B B B B B A A B B A B B A B B B B A B B B A A A A B B B B B A A B B A A B A B A B B A A B B B B B B A A A B A B B B A B A B B B B B B A A A B B B A B B B A B B A A A A A A A A A A B A A A B A A A B A A A A A A B A A B A A B A A A A A A A A A A A A A A A A A A A A A A A A A A A A A A A A A A A A A B A A A A A A A B A A A A A A A A A A A A A A A B A A A A A A A B B A A A B A A B B B A A B B A A B A A A B A A A A A B B A A B A B B A B A A A B A B A A A B B A A A B B A A B A A A A A A B A B A B A A B A A A B B B A A A B A B A B A B A A B B A A A B A B B A B A B A B B A A B B A
3B_160113851                         B B B A B B B B A A A B B B B B B B B B B B B B B B B B B B B B B B B B B B B B B B B B B B B B B B B B B B B B B B B B B B B B B B B B B B B B A B B B B A B B B A B B B B A B A B B B A B B B B B B A A A B B B B A B A B B B B A B A B A B B A A B A B B B A B B B A B A B B B B B B B B B A B A A B A B B B A B A A B B B B A B B B B B B B B B B B B B B B B B B B B B B B B B B B B B B A B B B A B B B B B B B B B B B B B B B A A B B B A B A A B A B B A B B B B B B B A B B B B B B B B B A A B B B B B B B A A B B B B B B B B B B B B B B B B B B B B B B A A B B B B A B B A A B B B B A A B B B B B B B B B B A B B B A B B A B B B B B B B B B B B B A B B B B B B B B A A B B B B B B B A A B B A B B B B A B B B B B B A A B B B A B A B B A B B B A B B B B B B B A A B B B B A B B B B A B A B A B B B B B B B B B B B B B B A B B B B B B A B B B B B B B A B B B B B B B B B B B B B B B B B B B B B B B B B A A A A A A A A A A A A A A A A A A A A A A A A B A A A A A A A A A A A A A A A A A A A A A A A A A B A A A A A B A A A A A A A A A A A A A A A A A A A A A A A A A A A A A A A A A A B A A A A A A A A A A A A A B A B A B B B B B B B B B A A B B A B B A B B B B A B B B A A A A B B B B B A A B B A A B A B A B B A A B B B B B B A A A B A B B B A B A B B B B B B A A A B B B A B B B A B B A A A A A A A A A A B A A A B A A A B A A A A B A B A A B A A B A A A A A A A A A A A A A A A A B A A A A A A B A A A B A A A A A A A A A B B A A A A B A B A B A A A A A A B A B A A A A B A B A A A A A B B A A A B A A B B B A A B B A A B A A A B A A A A A B B A A B A B B A B A A A B A B A A A B B A A A B B A A B A A A A A A B A B A B A A B A A A B B B A A A B A B A B A B A A B B A A A B A B B A B A B A B B A A B B A
3B_73221587                          B B B A B B B B A A A B B B B B B B B B B B B B B B B B B B B B B B B B B B B B B B B B B B B B B B B B B B B B B B B B B B B B B B B B B B B B A B B B B A B B B A B B B B A B A B B B A B B B B B B A A A B B B B A B A B B B B A B A B A B B A A B A B B B A B B B A B A B B B B B B B B B A B A A B A B B B A B A A B B B B A B B B B B B B B B B B B B B B B B B B B B B B B B B B B B B A B B B A B B B B B B B B B B B B B B B A A B B B A B A A B B B B A B B B B B B B A B B B B B B B B B A A B B B B B B B B B B B B B B B B B B B B B B B B B B B B B B B A A B B B B A B B A A B B B B A A B B B B B B B B B B A B B B A B B A B B B B B B B B B B B B A B B B B B B B B A A B B B B B B B A A B B A B B B B A B B B B B B A A B B B A B A B B A B B B A B B B B B B B A A B B B B A B B B B A B A B A B B B B B B B B B B B B B B A B B B B B B A B B B B B B B A B B B B B B B B B B B B B B B B B B B B B B B B B A A A A A A A A A A A A A A A A A A A A A A A A B A A A A A A A A A A A A A A A A A A A A A A A A A B A A A A A B A A A A A A A A A A A A A A A A A A A A A A A A A A A A A A A A A A B A A A A A A A A A A A A A B A B A B B B B B B B B B A A B B A B B A B B B B A B B B A A A A B B B B B A A B B A A B A B A B B A A B B B B B B A A A B A B B B A B A B B B B B B A A A B B B A B B B A B B A A A A A A A A A A B A A A B A A A B A A A A B A B A A B A A B A A A A A A A A A A A A A A A A B A A A A A A B A A A B A A A A A A A A A B B A A A A B A B A B A A A A A A B A B A A A A B A B A A A A A B B A A A B A A B B B A A B B A A B A A A B A A A A A B B A A B A B B A B A A A B A B A A A B B A A A B B A A B A A A A A A B A B A B A A B A A A B B B A A A B A B A B A B A A B B A A A B A B B A B A B A B B A A B B A
3B_160113789                         B B B A B B B B A A A B B B B B B B B B B B B B B B B B B B B B B B B B B B B B B B B B B B B B B B B B B B B B B B B B B B B B B B B B B B B B A B B B B A B B B A B B B B A B A B B B A B B B B B B A A A B B B B A B A B B B B A B A B A B B A A B A B B B A B B B A B A B B B B B B B B B A B A A B A B B B A B A A B B B B A B B B B B B B B B B B B B B B B B B B B B B B B B B B B B B A B B B A B B B B B B B B B B B B B B B A A B B B A B A A B B B B A B B B B B B B A B B B B B B B B B A A B B B B B B B B B B B B B B B B B B B B B B B B B B B B B B B A A B B B B A B B A A B B B B A A B B B B B B B B B B A B B B A B B A B B B B B B B B B B B B A B B B B B B B B A A B B B B B B B A A B B A B B B B A B B B B B B A A B B B A B A B B A B B B A B B B B B B B A A B B B B A B B B B A B A B A B B B B B B B B B B B B B B A B B B B B B A B B B B B B B A B B B B B B B B B B B B B B B B B B B B B B B B B A A A A A A A A A A A A A A A A A A A A A A A A B A A A A A A A A A A A A A A A A A A A A A A A A A B A A A A A B A A A A A A A A A A A A A A A A A A A A A A A A A A A A A A A A A A B A A A A A A A A A A A A A B A B A B B B B B B B B B A A B B A B B A B B B B A B B B A A A A B B B B B A A B B A A B A B A B B A A B B B B B B A A A B A B B B A B A B B B B B B A A A B B B A B B B A B B A A A A A A A A A A B A A A B A A A B A A A A B A B A A B A A B A A A A A A A A A A A A A A A A B A A A A A A B A A A B A A A A A A A A A B B A A A A B A B A B A A A A A A B A B A A A A B A B A A A A A B B A A A B A A B B B A A B B A A B A A A B A A A A A B B A A B A B B A B A A A B A B A A A B B A A A B B A A B A A A A A A B A B A B A A B A A A B B B A A A B A B A B A B A A B B A A A B A B B A B A B A B B A A B B A
3B_737334440                         A A A A B A A A A A A A B A B A A A A A A A A A A A A A B A A B A A A B A A A A A A B A A B B A A A A B A A A A B A A A A A A A A A A B A B A B A B B B B A B B B A B B B B A B A B B B A B B B B B B A A A B B B B A B A B B B B A B A B A B B A A B A B B B A B B B A B A B B B B B B B B B A B A A B A B B B A B A A B B B B A B B B B B B B B B B B B B B B B B B B B B B B B B B B B B B A B B B A B B B B B B B B B B B B B B B A B B B B A B A A B B B B A B B B B B B B A B B B B B B B B B A A B B B B B B B B B B B B B B A A A A A B A A A A A B A A B A A A A B A A B A A A A A B A A A A A A B A B A A A A A A A A A A A A A A A A A A A B A A A A B A A A A A A A A A B A A A A A A A B B A A B B A B B B B A B B B B B B A A B B B A B A B B A B B B A B B B B B B B A A B B B B A B B B B A B A B A B B B B B B B B B B B B B B A B B B B B B A B B B B B B B A B B B B B B B B B B B B B B B B B B B B B B B B B A A A A A A A A A A A A A A A A A A A A A A A A B A A A A A A A A A A A A A A A A A A A A A A A A A B A A A A A B A A A A A A A A A A A A A A A A A A A A A A A A A A A A A A A A A A B A A A A A A A A A A A A A B A B A B B B B B B B B B A A B B A B B A B B B B A B B B A A A A B B B B B A A B B A A B A B A B B A A B B B B B B A A A B A B B B A B A B B B B B B A A A B B B A B B B A B B A A A A A A A A A A A A A A B A A A A A A A A B A A A A A A A A A A A A A A A A A A A A A A A A B A A A A A A B A A A B A A A A A A A A A A B A A A A B A A A B A A A A A A B A B A A A A A A B A A A A A B B A A A B A A B B B A A B B A A B A A A B A A A A A B B A A B A B B A B A A A B A B A A A B B A A A B B A A B A A A A A A B A B A B A A B A A A B B B A A A B A B A B A B A A B B A A A B A B B A B A B A B B A A B B A
3B_718996779                         A A A A A A A A A A A A A A A A A A A A A A A A A A A A A A A A A A A A A A A A A A A A A A A A A A A A A A A A A A A A A A A A A A A A A A A B A B B B B A B B B A B B B B A B A B B B A B B B B B B A A A B B B B A B A B B B B A B A B A B B A A B A B B B A B B B A B A B B B B B B B B B A B A A B A B B B A B A A B B B B A A B A A B A B A A B A A A B B B A B A A A A B A A A A A A A A B B B A A A A A A A A A B A A A A B A A B A A A A B A A A B A B A A A A A A A A A A B B A B A A A A A A B A A A A B A B A B A A B A A A A A A B A A A A A B A A B A A A A B A A B A A A A A B A A A A A A B A B A A A A A A A A A A A A A A A A A A A B A A A A B A A A A A A A A A B A A A A A A A B B A A B B A B B B B A B B B B B B A A B B B A B A B B A B B B A B B B B B B B A A B B B B A B B B B A B A B A B B B A A A A A A A A A A A A A B A A A A A A A A B B A B A A A A A A A A A B A A B A A A A A A A A B A A A A A A A A A A A A A A A A A A A A A A A A A A A A B A A A A A A A A A A A A A A A A A A A A A A A A A B A A A A A B A A A A A A A A A A A A A A A A A A A A A A A A A A A A A A A A A A B A A A A A A A A A A A A A B A B A B B B B B B B B B A A B B A B B A B B B B A B B B A A A A B B B B B A A B B A A B A B A B B A A B B B B B B A A A B A B B B A B A B B B B B B A A A B B B A B B B A B B A A A A B B B B B B A B A B B B B B B B B B B B B A B B B A B A B B A B B A B B A B B A B B B B B B B A A B B B B A B B A A A B B A A B A A B A B B A B B B B B B A B B A B B B B B B A B B B B A B B B B B B A A A B A A B B B A A B B A A B A A A B A A A A A B B A A B A B B A B A A A B A B A A A B B A A A B B A A B A A A A A A B A B A B A A B A A A B B B A A A B A B A B A B A A B B A A A B A B B A B A B A B B A A B B A
3B_128334781                         A A A A A A A A A A A A A A A A A A A A A A A A A A A A A A A A A A A A A A A A A A A A A A A A A A A A A A A A A A A A A A A A A A A A A A A B A B B B B A B B B A B B B B A B A B B B A B B B B B B A A A B B B B A B A B B B B A B A B A B B A A B A B B B A B B B A B A B B B B B B B B B A B A A B A B B B A B A A B B B B A A B A B B B B B B B B B B B B B A B B B B B B B B B B B B B B B B B B B B B B B B B B B B B A B B A B B A B A B B B B B B B B B B B B A A B A B B B B B B B B B B B B B A B B B B B B A B A B B B A A A A A B A A A A A B A A B A A A A B A A B A A A A A B A A A A A A B A B A A A A A A A A A A A A A A A A A A A B A A A A B A A A A A A A A A B A A A A A A A B B A A B B A B B B B A B B B B B B A A B B B A B A B B A B B B A B B B B B B B A A B B B B A B B B B A B A B A B B B B B A B B B B B B B B B B B B B B B B B B B B B B B B B B B B B B B B B B B B B B B B B B B B B B B B B B B A B B B B A A B B A B B A A A A B A A A A A B A A A A B B B A B A B A A A A B A B B A A B A B A B B A B A B B B B B A B A A B A A B B A A A B A A B A A A B B A B A B B A A A B A B A A B A A A B A A B B A A B A B A B B B B B B B B B A A B B A B B A B B B B A B B B A A A A B B B B B A A B B A A B A B A B B A A B B B B B B A A A B A B B B A B A B B B B B B A A A B B B A B B B A B B A A A A B B B B B B A B A B B B B B B B B B B B B A B B B A B A B B A B B A B B A B B A B B B B B B B A A B B B B A B B A A A B B A A B A A B A B B A B B B B B B A B B A B B B B B B A B B B B A B B B B B B A A A B A A B B B A A B B A A B A A A B A A A A A B B A A B A B B A B A A A B A B A A A B B A A A B B A A B A A A A A A B A B A B A A B A A A B B B A A A B A B A B A B A A B B A A A B A B B A B A B A B B A A B B A
3B_20869430                          A A A A A A A A A A A A A A A A A A A A A A A A A A A A A A A A A A A A A A A A A A A A A A A A A A A A A A A A A A A A A A A A A A A A A A A B A B B B B A B B B A B B B B A B A B B B A B B B B B B A A A B B B B A B A B B B B A B A B A B B A A B A B B B A B B B A B A B B B B B B B B B A B A B B A B B B A B A A B B B B A A B A B B B B B B B B B B B B B A B B B B B B B B B B B B B B B B B B B B B B B B B B B B B A B B A B B A B A B B B B B B B B B B B B A A B A B B B B B B B B B B B B B A B B B B B B A B A B B B A A A A A B A A A A A B A A B A A A A B A A B A A A A A B A A A A A A B A B A A A A A A A A A A A A A A A A A A A B A A A A B A A A A A A A A A B A A A A A A A B B A A B B A B B B B A B B B B B B A A B B B A B A B B A B B B A B B B B B B B A A B B B B A B B B B A B A B A B B B B B A B B B B B B B B B B B B B B B B B B B B B B B B B B B B B B B B B B B B B B B B B B B B B B B B B B B A B B B B A A B B A B B A A A A B A A A A A B A A A A B B B A B A B A A A A B A B B A A B A B A B B A B A B B B B B A B A A B A A B B A A A B A A B A A A B B A B A B B A A A B A B A A B A A A B A A B B A A B A B A B B B B B B B B B A A B B A B B A B B B B A B B B A A A A B B B B B A A B B A A B A B A B B A A B B B B B B A A A B A B B B A B A B B B B B B A A A B B B A B B B A B B A A A A B B B B B B A B A B B B B B B B B B B B B A B B B A B A B B A B B A B B A B B A B B B B B B B A A B B B B A B B A A A B B A A B A A B A B B A B B B B B B A B B A B B B B B B A B B B B A B B B B B B A A A B A A B B B A A B B A A B A A A B A A A A A B B A A B A B B A B A A A B A B A A A B B A A A B B A A B A A A A A A B A B A B A A B A A A B B B A A A B A B A B A B A A B B A A A B A B B A B A B A B B A A B B A
3B_662480787                         A A A A A A A A A A A A A A A A A A A A A A A A A A A A A A A A A A A A A A A A A A A A A A A A A A A A A A A A A A A A A A A A A A A A A A A B A B B B B A B B B A B B B B A B A B B B A B B B B B B A A A B B B B A B A B B B B A B A B A B B A A B A B B B A B B B A B A B B B B B B B B B A B A B B A B B B A B A A B B B B A A B A B B B B B B B B B B B B B A B B B B B B B B B B B B B B B B B B B B B B B B B B B B B A B B A B B A B A B B B B B B B B B B B B A A B A B B B B B B B B B B B B B A B B B B B B A B A B B B A A A A A B A A A A A B A A B A A A A B A A B A A A A A B A A A A A A B A B A A A A A A A A A A A A A A A A A A A B A A A A B A A A A A A A A A B A A A A A A A B B A A B B A B B B B A B B B B B B A A B B B A B A B B A B B B A B B B B B B B A A B B B B A B B B B A B A B A B B B B B A B B B B B B B B B B B B B B B B B B B B B B B B B B B B B B B B B B B B B B B B B B B B B B B B B B B A B B B B A A B B A B B A B A A B A A A A A B A A B A B B B A B A B A A A A B A B B B A B A B A B B A B A B B B B B A B A A B A A B B A A A B A A B A A A B B A B A B B A A A B A B A A B A A A B A A B B A A B A B A B B B B B B B B B A A B B A B B A B B B B A B B B A A A A B B B B B A A B B A A B A B A B B A A B B B B B B A A A B A B B B A B A B B B B B B A A A B B B A B B B A B B A A A A B B B B B B A B A B B B B B B B B B B B B A B B B A B A B B A B B A B B A B B A B B B B B B B A A B B B B A B B A A A B B A A B A A B A B B A B B B B B B A B B A B B B B B B A B B B B A B B B B B B A A A B A A B B B A A B B A A B A A A B A A A A A B B A A B A B B A B A A A B A B A A A B B A A A B B A A B A A A A A A B A B A B A A B A A A B B B A A A B A B A B A B A A B B A A A B A B B A B A B A B B A A B B A
3B_662480819                         A A A A A A A A A A A A A A A A A A A A A A A A A A A A A A A A A A A A A A A A A A A A A A A A A A A A A A A A A A A A A A A A A A A A A A A B A B B B B A B B B A B B B B A B A B B B A B B B B B B A A A B B B B A B A B B B B A B A B A B B A A B A B B B A B B B A B A B B B B B B B B B A B A B B A B B B A B A A B B B B A A B A B B B B B B B B B B B B B A B B B B B B B B B B B B B B B B B B B B B B B B B B B B B A B B A B B A B A B B B B B B B B B B B B A A B A B B B B B B B B B B B B B A B B B B B B A B A B B B A A A A A B A A A A A B A A B A A A A B A A B A A A A A B A A A A A A B A B A A A A A A A A A A A A A A A A A A A B A A A A B A A A A A A A A A B A A A A A A A B B A A B B A B B B B A B B B B B B A A B B B A B A B B A B B B A B B B B B B B A A B B B B A B B B B A B A B A B B B B B A B B B B B B B B B B B B B B B B B B B B B B B B B B B B B B B B B B B B B B B B B B B B B B B B B B B A B B B B A A B B A B B A B A A B A A A A A B A A B A B B B A B A B A A A A B A B B B A B A B A B B A B A B B B B B A B A A B A A B B A A A B A A B A A A B B A B A B B A A A B A B A A B A A A B A A B B A A B A B A B B B B B B B B B A A B B A B B A B B B B A B B B A A A A B B B B B A A B B A A B A B A B B A A B B B B B B A A A B A B B B A B A B B B B B B A A A B B B A B B B A B B A A A A B B B B B B A B A B B B B B B B B B B B B A B B B A B A B B A B B A B B A B B A B B B B B B B A A B B B B A B B A A A B B A A B A A B A B B A B B B B B B A B B A B B B B B B A B B B B A B B B B B B A A A B A A B B B A A B B A A B A A A B A A A A A B B A A B A B B A B A A A B A B A A A B B A A A B B A A B A A A A A A B A B A B A A B A A A B B B A A A B A B A B A B A A B B A A A B A B B A B A B A B B A A B B A
3B_662480809                         A A A A A A A A A A A A A A A A A A A A A A A A A A A A A A A A A A A A A A A A A A A A A A A A A A A A A A A A A A A A A A A A A A A A A A A B A B B B B A B B B A B B B B A B A B B B A B B B B B B A A A B B B B A B A B B B B A B A B A B B A A B A B B B A B B B A B A B B B B B B B B B A B A B B A B B B A B A A B B B B A A B A B B B B B B B B B B B B B A B B B B B B B B B B B B B B B B B B B B B B B B B B B B B A B B A B B A B A B B B B B B B B B B B B A A B A B B B B B B B B B B B B B A B B B B B B A B A B B B A A A A A B A A A A A B A A B A A A A B A A B A A A A A B A A A A A A B A B A A A A A A A A A A A A A A A A A A A B A A A A B A A A A A A A A A B A A A A A A A B B A A B B A B B B B A B B B B B B A A B B B A B A B B A B B B A B B B B B B B A A B B B B A B B B B A B A B A B B B B B A B B B B B B B B B B B B B B B B B B B B B B B B B B B B B B B B B B B B B B B B B B B B B B B B B B B A B B B B A A B B A B B A B A A B A A A A A B A A B A B B B A B A B A A A A B A B B B A B A B A B B A B A B B B B B A B A A B A A B B A A A B A A B A A A B B A B A B B A A A B A B A A B A A A B A A B B A A B A B A B B B B B B B B B A A B B A B B A B B B B A B B B A A A A B B B B B A A B B A A B A B A B B A A B B B B B B A A A B A B B B A B A B B B B B B A A A B B B A B B B A B B A A A A B B B B B B A B A B B B B B B B B B B B B A B B B A B A B B A B B A B B A B B A B B B B B B B A A B B B B A B B A A A B B A A B A A B A B B A B B B B B B A B B A B B B B B B A B B B B A B B B B B B A A A B A A B B B A A B B A A B A A A B A A A A A B B A A B A B B A B A A A B A B A A A B B A A A B B A A B A A A A A A B A B A B A A B A A A B B B A A A B A B A B A B A A B B A A A B A B B A B A B A B B A A B B A
3B_68036387                          A A A A A A A A A A A A A A A A A A A A A A A A A A A A A A A A A A A A A A A A A A A A A A A A A A A A A A A A A A A A A A A A A A A A A A A B A B B B B A B B B A B B B B A B A B B B A B B B B B B A A A B B B B A B A B B B B A B A B A B B A A B A B B B A B B B A B A B B B B B B B B B A B A B B A B B B A B A A B B B B A A B A B B B B B B B B B B B B B A B B B B B B B B B B B B B B B B B B B B B B B B B B B B B A B B A B B A B A B B B B B B B B B B B B A A B A B B B B B B B B B B B B B A B B B B B B A B A B B B A A A A A A A A A A A A A A B A A A A A A A A A A A A A A A A A A A A A A A A A A A A A A A A A A A A A A A A A A A A A A A A A A A A A A A A A A A A A A A A A B B A A B B A B B B B A B B B B B B A A B B B A B A B B A B B B A B B B B B B B A A B B B B A B B B B A B A B A B B B A A A A A A A A A A A A A A A B A B A A A A A A A A A A A B A A A A A A A A A A A A A A A A A A A B B A B B A A A B A A A A A A A A A B A A A A A A A A A A A B A A A A A A A A A A A A A A A A B A B A B A A B A A A A A B A A A A A A B A A A A A A A A A A A A A A A A A A A B A A A A A A A A A A A A A A A A A A A A B A B A B B B B B B B B B A A B B A B B A B B B B A B B B A A A A B B B B B A A B B A A B A B A B B A A B B B B B B A A A B A B B B A B A B B B B B B A A A B B B A B B B A B B A A A A B B B B B B A B A B B B B B B B B B B B B A B B B A B A B B A B B A B B A B B A B B B B B B B A A B B B B A B B A A A B B A A B A A B A B B A B B B B B B A B B A B B B B B B A B B B B A B B B B B B A A A B A A B B B A A B B A A B A A A B A A A A A B B A A B A B B A B A A A B A B A A A B B A A A B B A A B A A A A A A B A B A B A A B A A A B B B A A A B A B A B A B A A B B A A A B A B B A B A B A B B A A B B A
3B_747881027                         A A A A A A A A A A A A A A A A A A A A A A A A A A A A A A A A A A A A A A A A A A A A A A A A A A A A A A A A A A A A A A A A A A A A A A A B A A A A B A A A B A A A A B A A A B A A A A A B A A A A A A A A A A A B A A A A A A A A A A B A A A A A B A A A A A A A A A A A B A A A A A B A A A B B A B A B A B A A A A B A A A B A B B B B B B B B B B B B B A B B B B B B B B B B B B B B B B B B B B B B B B B B B B B A B B A B B A B A B B B B B B B B B B B B A A B A B B B B B B B B B B B B B A B B B B B B A B A B B B A A A A A A A A A A A A A A B A A A A A A A A A A A A A A A A A A A A A A A A A A A A A A A A A A A A A A A A A A A A A A A A A A A A A A A A A A A A A A A A A B B A A B B A B B B B A B B B B B B A A B B B A B A B B A B B B A B B B B B B B A A B B B B A B B B B A B A B A B B B B B B B B B B B B B A B B B B B B B B B B B B B B B B B B B B B B B B B B B B B B B B B B B B B B B B B B B B B B B B B B B B B A B B B B A B B B B B B B B B B B B B B B B B B B B B A B B B A B B B B B B B B A B B B B B B B B B A A B A B B B B B B B B B B B B B B B B B B B B A B B B B B B B B B B B B B A B B B A B A B A B B B B B B B B B A A B B A B B A B B B B A B B B A A A A B B B B B A A B B A A B A B A B B A A B B B B B B A A A B A B B B A B A B B B B B B A A A B B B A B B B A B B A A A A B B B B B B A B A B B B B B B B B B B B B A B B B A B A B B A B B A B B A B B A B B B B B B B A A B B B B A B B A A A B B A A B A A B A B B A B B B B B B A B B A B B B B B B A B B B B A B B B B B B A A A B A A B B B A A B B A A B A A A B A A A A A B B A A B A B B A B A A A B A B A A A B B A A A B B A A B A A A A A A B A B A B A A B A A A B B B A A A B A B A B A B A A B B A A A B A B B A B A B A B B A A B B A
3B_754176158                         A A A A A A A A A A A A A A A A A A A A A A A A A A A A A A A A A A A A A A A A A A A A A A A A A A A A A A A A A A A A A A A A A A A A A A A B B B B B B B B B B B B B B B B B B B B B B B B B B B B B B B B B B B B B B B B B B B B B B B B B B B B B B B B B B B B B B B B B B B B B B B B B B B B B B B B B B B B B B B B B B A B A B B B B B B B B B B B B B A B B B B B B B B B B B B B B B B B B B B B B B B B B B B B A B B A B B A B A B B B B B B B B B B B B A A B A B B B B B B B B B B B B B A B B B B B B A B A B B B A A A A A A A A A A A A A A B A A A A A A A A A A A A A A A A A A A A A A A A A A A A A A A A A A A A A A A A A A A A A A A A A A A A A A A A A A A A A A A A A B B A A B B A B B B B A B B B B B B A A B B B A B A B B A B B B A B B B B B B B A A B B B B A B B B B A B A B A B B B B B B B B B B B B B A B B B B B B B B B B B B B B B B B B B B B B B B B B B B B B B B B B B B B B B B B B B B B B B B B B B B B A B B B B A B B B B B B B B B B B B B B B B B B B B B A B B B A B B B B B B B B A B B B B B B B B B A A B A B B B B B B B B B B B B B B B B B B B B A B B B B B B B B B B B B B A B B B A B A B A B B B B B B B B B A A B B A B B A B B B B A B B B A A A A B B B B B A A B B A A B A B A B B A A B B B B B B A A A B A B B B A B A B B B B B B A A A B B B A B B B A B B A A A A B B B B B B A B A B B B B B B B B B B B B A B B B A B A B B A B B A B B A B B A B B B B B B B A A B B B B A B B A A A B B A A B A A B A B B A B B B B B B A B B A B B B B B B A B B B B A B B B B B B A A A B A A B B B A A B B A A B A A A B A A A A A B B A A B A B B A B A A A B A B A A A B B A A A B B A A B A A A A A A B A B A B A A B A A A B B B A A A B A B A B A B A A B B A A A B A B B A B A B A B B A A B B A
3B_160886898                         A A A A A A A A A A A A A A A A A A A A A A A A A A A A A A A A A A A A A A A A A A A A A A A A A A A A A A A A A A A A A A A A A A A A A A A B B B B B B B B B B B B B B B B B B B B B B B B B B B B B B B B B B B B B B B B B B B B B B B B B B B B B B B B B B B B B B B B B B B B B B B B B B B B B B B B B B B B B B B B B B A B A B B B B B B B B B B B B B A B B B B B B B B B B B B B B B B B B B B B B B B B B B B B A B B A B B A B A B B B B B B B B B B B B A A B A B B B B B B B B B B B B B A B B B B B B A B A B B B A A A A A A A A A A A A A A B A A A A A A A A A A A A A A A A A A A A A A A A A A A A A A A A A A A A A A A A A A A A A A A A A A A A A A A A A A A A A A A A A B B A A B B A B B B B A B B B B B B A A B B B A B A B B A B B B A B B B B B B B A A B B B B A B B B B A B A B A B B B B B B B B B B B B B A B B B B B B B B B B B B B B B B B B B B B B B B B B B B B B B B B A B B B B B B B B B B B B B B B B B B B A B B B B A B B B B B B B B B B B B B B B B B B B B B A B B B A B B B B B B B B A B B B B B B B B B A A B A B B B B B B B B B B B B B B B B B B B B A B B B B B B B B B B B B B A B B B A B A B A B B B B B B B B B A A B B A B B A B B B B A B B B A A A A B B B B B A A B B A A B A B A B B A A B B B B B B A A A B A B B B A B A B B B B B B A A A B B B A B B B A B B A A A A B B B B B B A B A B B B B B B B B B B B B A B B B A B A B B A B B A B B A B B A B B B B B B B A A B B B B A B B A A A B B A A B A A B A B B A B B B B B B A B B A B B B B B B A B B B B A B B B B B B A A A B A A B B B A A B B A A B A A A B A A A A A B B A A B A B B A B A A A B A B A A A B B A A A B B A A B A A A A A A B A B A B A A B A A A B B B A A A B A B A B A B A A B B A A A B A B B A B A B A B B A A B B A
3B_653796191                         A A A A A A A A A A A A A A A A A A A A A A A A A A A A A A A A A A A A A A A A A A A A A A A A A A A A A A A A A A A A A A A A A A A A A A A B B B B B B B B A B B B B B B B B B B B B B B B B B B B B B B B B B B B B B B B B B B B B B B B B B B B B B B B B B B A B B B B B B B B B B B B B B B A B B B B B B B B B B B B B B A B A B A B B B B B B B B B B B A B B B B B B B B B B B B B B B B B B B B B B B B B B B B B A B B A B B A B A B B B B B B B B B B B B A A B A B B B B B B B B B B B B B A B B B B B B A B A B B B A A A A A A A A A A A A A A B A A A A A A A A A A A A A A A A A A A A A A A A A A A A A A A A A A A A A A A A A A A A A A A A A A A A A A A A A A A A A A A A A B B A A B B A B B B B A B B B B B B A A B B B A B A B B A B B B A B B B B B B B A A B B B B A B B B B A B A B A B B B B B B B B B B B B B A B B B B B B B B B B B B B B B B B B B B B B B B B B B B B B B B B A B B B B B B B B B B B B B B B B B B B A B B B B A B B B B B B B B B B B B B B B B B B B B B A B B B A B B B B B B B B A B B B B B B B B B A A B A B B B B B B B B B B B B B B B B B B B B A B B B B B B B B B B B B B A B B B A B A B A B B B B B B B B B A A B B A B B A B B B B A B B B A A A A B B B B B A A B B A A B A B A B B A A B B B B B B A A A B A B B B A B A B B B B B B A A A B B B A B B B A B B A A A A B B B B B B A B A B B B B B B B B B B B B A B B B A B A B B A B B A B B A B B A B B B B B B B A A B B B B A B B A A A B B A A B A A B A B B A B B B B B B A B B A B B B B B B A B B B B A B B B B B B A A A B A A B B B A A B B A A B A A A B A A A A A B B A A B A B B A B A A A B A B A A A B B A A A B B A A B A A A A A A B A B A B A A B A A A B B B A A A B A B A B A B A A B B A A A B A B B A B A B A B B A A B B A
3B_653796188                         A A A A A A A A A A A A A A A A A A A A A A A A A A A A A A A A A A A A A A A A A A A A A A A A A A A A A A A A A A A A A A A A A A A A A A A B B B B B B B B A B B B B B B B B B B B B B B B B B B B B B B B B B B B B B B B B B B B B B B B B B B B B B B B B B B A B B B B B B B B B B B B B B B A B B B B B B B B B B B B B B A B A B A B B B B B B B B B B B A B B B B B B B B B B B B B B B B B B B B B B B B B B B B B A B B A B B A B A B B B B B B B B B B B B A A B A B B B B B B B B B B B B B A B B B B B B A B A B B B A A A A A A A A A A A A A A B A A A A A A A A A A A A A A A A A A A A A A A A A A A A A A A A A A A A A A A A A A A A A A A A A A A A A A A A A A A A A A A A A B B A A B B A B B B B A B B B B B B A A B B B A B A B B A B B B A B B B B B B B A A B B B B A B B B B A B A B A B B B B B B B B B B B B B A B B B B B B B B B B B B B B B B B B B B B B B B B B B B B B B B B A B B B B B B B B B B B B B B B B B B B A B B B B A B B B B B B B B B B B B B B B B B B B B B A B B B A B B B B B B B B A B B B B B B B B B A A B A B B B B B B B B B B B B B B B B B B B B A B B B B B B B B B B B B B A B B B A B A B A B B B B B B B B B A A B B A B B A B B B B A B B B A A A A B B B B B A A B B A A B A B A B B A A B B B B B B A A A B A B B B A B A B B B B B B A A A B B B A B B B A B B A A A A B B B B B B A B A B B B B B B B B B B B B A B B B A B A B B A B B A B B A B B A B B B B B B B A A B B B B A B B A A A B B A A B A A B A B B A B B B B B B A B B A B B B B B B A B B B B A B B B B B B A A A B A A B B B A A B B A A B A A A B A A A A A B B A A B A B B A B A A A B A B A A A B B A A A B B A A B A A A A A A B A B A B A A B A A A B B B A A A B A B A B A B A A B B A A A B A B B A B A B A B B A A B B A
3B_653796159                         A A A A A A A A A A A A A A A A A A A A A A A A A A A A A A A A A A A A A A A A A A A A A A A A A A A A A A A A A A A A A A A A A A A A A A A B B B B B B B B A B B B B B B B B B B B B B B B B B B B B B B B B B B B B B B B B B B B B B B B B B B B B B B B B B B A B B B B B B B B B B B B B B B A B B B B B B B B B B B B B B A B A B A B B B B B B B B B B B A B B B B B B B B B B B B B B B B B B B B B B B B B B B B B A B B A B B A B A B B B B B B B B B B B B A A B A B B B B B B B B B B B B B A B B B B B B A B A B B B A A A A A A A A A A A A A A B A A A A A A A A A A A A A A A A A A A A A A A A A A A A A A A A A A A A A A A A A A A A A A A A A A A A A A A A A A A A A A A A A B B A A B B A B B B B A B B B B B B A A B B B A B A B B A B B B A B B B B B B B A A B B B B A B B B B A B A B A B B B B B B B B B B B B B A B B B B B B B B B B B B B B B B B B B B B B B B B B B B B B B B B A B B B B B B B B B B B B B B B B B B B A B B B B A B B B B B B B B B B B B B B B B B B B B B A B B B A B B B B B B B B A B B B B B B B B B A A B A B B B B B B B B B B B B B B B B B B B B A B B B B B B B B B B B B B A B B B A B A B A B B B B B B B B B A A B B A B B A B B B B A B B B A A A A B B B B B A A B B A A B A B A B B A A B B B B B B A A A B A B B B A B A B B B B B B A A A B B B A B B B A B B A A A A B B B B B B A B A B B B B B B B B B B B B A B B B A B A B B A B B A B B A B B A B B B B B B B A A B B B B A B B A A A B B A A B A A B A B B A B B B B B B A B B A B B B B B B A B B B B A B B B B B B A A A B A A B B B A A B B A A B A A A B A A A A A B B A A B A B B A B A A A B A B A A A B B A A A B B A A B A A A A A A B A B A B A A B A A A B B B A A A B A B A B A B A A B B A A A B A B B A B A B A B B A A B B A
3B_69194200                          A A A A A A A A A A A A A A A A A A A A A A A A A A A A A A A A A A A A A A A A A A A A A A A A A A A A B A A A A A A A A A A A A A A A A A A B A A A A A A B A A A A A A A A A A A A B A A A A A A A B A A A A A A B A A A A A A A A B A A A B A A A A A A A A A A A B A A A A A A A A A A A A B A A A A A A A A A A A A A A A A A A A A B A A A A A A A A A A A A A A A A A A A A A A A A A A A A A A A A B A A A A A A A A A A A B A B B A B A A A A A A A A A A A A A A A A A A A A B A A A A A A A A A A A A A A A A A B A B A A A A A A A A A A A A A A A A A A A A A A B A A A A A A A A A A A A A A A A A A A A A A A A A A A A A A A A A A A A A A A A A A A A A A A A A A A A A A A A A A A A A A A A A A A A A A A A A A A A A A A A A A A A A A A A A A A A A A A A A A A A A A A A A A A A A A A A A A A A A A A A A A A A A A A A A A A A A A A A A A A A A A A A A A A A A A A A A A A A A A A A A A A A A B A A A A A A A A A A A A A A A A A A A A A A A A A A A A A A A A A A A A A A A A A A A A A A A A A A A A A A A A A A A A A A A A A A A A A B A A A A A A A A A A A A A A A A A A A A A A A A A A A A A A A A A A A A A A A A A A A B B A A A A B A A B B A B A B A A A A A B A A A A B A A A A A A A A B A A B A B A A A A A A A A B A A A A A A A A A A B A A A A B A B A A A B A A A A A A A A A A B B B A A A A A A A B A A A A A A B A A A A A A A A A A B B B A A A A A A A A A A A A A A A B B A A A B A A A A A A A A A B A A A A B A A B A A A A B A A A A A A A A A A A A A A A A A B A A A A A A A A A A A A A A A A B A A A A A A A A A A A A A A A A A A A A A B A B B A A A A A A A A B A A A A A A A A A A A B A A A A A A A A B A A B A B A A A B A A A A B A A A A B A A A A A A A A A A B A B A A B A B A A A A A A A A A A
3B_333769541                         A A A A A A A A A A A A A A A A A A A A A A A A A A A A A A A A A A A A A A A A A A A A A A A A A A A A B A A A A A A A A A A A A A A A A A A B A A A A A A B A A A A A A A A A A A A B A A A A A A A B A A A A A A B A A A A A A A A B A A A B A A A A A A A A A A A B A A A A A A A A A A A A B A A A A A A A A A A A A A A A A A B A B B B A B B B B B B B A B B B B A B B A B B B B A B B A B B B B B B B B A B B B A A B B B A B A B B A B B B B A B B B B B A A B B B B B B A B B B A B B B A A B B A B B A B B B A B B B B B A A A A A A A A A A A A A A A A A A A A A B A A A A A A A A A A A A A A A A A A A A A A A A A A A A A A A A A A A A A A A A A A A A A A A A A A A A A A A A A A A A A A A A A A A A A A A A A A A A A A A A A A A A A A A A A A A A A A A A A A A A A A A A A A A A A A A A A A A A A A A A A A A A A A A A A A A A A A A A A A A A A A A A A A A A A A A A A A A A A A A A A A A A A B A A A A A A A A A A A A A A A A A A A A A A A A A A A A A A A A A A A A A A A A A A A A A A A A A A A A A A A A A A A A A A A A A A A A A B A A A A A A A A A A A A A A A A A A A B A A A A A A A A A A A A A A A A A A A A A A A B B A A A A B A A B B A B A B A A A A A B A A A A B A A A A A A A A B A A B A B A A A A A A A A B A A A A A A A A A A B A A A A B A B A A A B A A A A A A A A A A B B B A A A A A A A B A A A A A A B A A A A A A A A A A B B B A A A A A A A A A A A A A A A B B A A A B A A A A A A A A A B A A A A B A A B A A A A B A A A A A A A A A A A A A A A A A B A A A A A A A A A A A A A A A A B A A A A A A A A A A A A A A A A A A A A A B A B B A A A A A A A A B A A A A A A A A A A A B A A A A A A A A B A A B A B A A A B A A A A B A A A A B A A A A A A A A A A B A B A A B A B A A A A A A A A A A
3B_333769591                         A A A A A A A A A A A A A A A A A A A A A A A A A A A A A A A A A A A A A A A A A A A A A A A A A A A A B A A A A A A A A A A A A A A A A A A B A A A A A A B A A A A A A A A A A A A B A A A A A A A B A A A A A A B A A A A A A A A B A A A B A A A A A A A A A A A B A A A A A A A A A A A A B A A A A A A A A A A A A A A A A A B A B B B A B B B B B B B A B B B B A B B A B B B B A B B A B B B B B B B B A B B B A A B B B A B A B B A B B B B A B B B B B A A B B B B B B A B B B A B B B A A B B A B B A B B B A B B B B B A A A A A A A A A A A A A A A A A A A A A B A A A A A A A A A A A A A A A A A A A A A A A A A A A A A A A A A A A A A A A A A A A A A A A A A A A A A A A A A A A A A A A A A A A A A A A A A A A A A A A A A A A A A A A A A A A A A A A A A A A A A A A A A A A A A A A A A A A A A A A A A A A A A A A A A A A A A A A A A A A A A A A A A A A A A A A A A A A A A A A A A A A A A B A A A A A A A A A A A A A A A A A A A A A A A A A A A A A A A A A A A A A A A A A A A A A A A A A A A A A A A A A A A A A A A A A A A A A B A A A A A A A A A A A A A A A A A A A B A A A A A A A A A A A A A A A A A A A A A A A B B A A A A B A A B B A B A B A A A A A B A A A A B A A A A A A A A B A A B A B A A A A A A A A B A A A A A A A A A A B A A A A B A B A A A B A A A A A A A A A A B B B A A A A A A A B A A A A A A B A A A A A A A A A A B B B A A A A A A A A A A A A A A A B B A A A B A A A A A A A A A B A A A A B A A B A A A A B A A A A A A A A A A A A A A A A A B A A A A A A A A A A A A A A A A B A A A A A A A A A A A A A A A A A A A A A B A B B A A A A A A A A B A A A A A A A A A A A B A A A A A A A A B A A B A B A A A B A A A A B A A A A B A A A A A A A A A A B A B A A B A B A A A A A A A A A A
3B_337014384                         A A A A A A A A A A A A A A A A A A A A A A A A A A A A A A A A A A A A A A A A A A A A A A A A A A A A B A A A A A A A A A A A A A A A A A A B A A A A A A B A A A A A A A A A A A A B A A A A A A A B A A A A A A B A A A A A A A A B A A A B A A A A A A A A A A A B A A A A A A A A A A A A B A A A A A A A A A A A A A A A A A B A B B B A B B B B B B B A B B B B A B B A B B B B A B B A B B B B B B B B A B B B A A B B B A B A B B A B B B B A B B B B B A A B B B B B B A B B B A B B B A A B B A B B A B B B A B B B B B A A A A A A A A A A A A A A A A A A A A A B A A A A A A A A A A A A A A A A A A A A A A A A A A A A A A A A A A A A A A A A A A A A A A A A A A A A A A A A A A A A A A A A A A A A A A A A A A A A A A A A A A A A A A A A A A A A A A A A A A A A A A A A A A A A A A A A A A A A A A A A A A A A A A A A A A A A A A A A A A A A A A A A A A A A A A A A A A A A A A A A A A A A A B A A A A A A A A A A A A A A A A A A B A A A A A A A A A A A A A A A A A A A A A A A A A A A A A A A A A A A A A A A A A A A A A A A A A A B A A A A A A A A A A A A A A A A A A A B A A A A A A A A A A A A A A A A A A A A A A A B B A A A A B A A B B A B A B A A A A A B A A A A B A A A A A A A A B A A B A B A A A A A A A A B A A A A A A A A A A B A A A A B A B A A A B A A A A A A A A A A B B B A A A A A A A B A A A A A A B A A A A A A A A A A B B B A A A A A A A A A A A A A A A B B A A A B A A A A A A A A A B A A A A B A A B A A A A B A A A A A A A A A A A A A A A A A B A A A A A A A A A A A A A A A A B A A A A A A A A A A A A A A A A A A A A A B A B B A A A A A A A A B A A A A A A A A A A A B A A A A A A A A B A A B A B A A A B A A A A B A A A A B A A A A A A A A A A B A B A A B A B A A A A A A A A A A
3B_34151491                          A A A A A A A A A A A A A A A A A A A A A A A A A A A A A A A A A A A A A A A A A A A A A A A A A A A A B A A A A A A A A A A A A A A A A A A B A A A A A A B A A A A A A A A A A A A B A A A A A A A B A A A A A A B A A A A A A A A B A A A B A A A A A A A A A A A B A A A A A A A A A A A A B A A A A A A A A A A A A A A A A A B A B B B A B B B B B B B A B B B B A B B A B B B B A B B A B B B B B B B B A B B B A A B B B A B A B B A B B B B A B B B B B A A B B B B B B A B B B A B B B A A B B A B B A B B B A B B B B B A A A A A A A A A A A A A A A A A A A A A B A A A A A A A A A A A A A A A A A A A A A A A A A A A A A A A A A A A A A A A A A A A A A A A A A A A A A A A A A A A A A A A A A A A A A A A A A A A A A A A A A A A A A A A A A A A A A A A A A A A A A A A A A A A A A A A A A A A A A A A A A A A A A A B A A A A A A A A A A A A A A A A A A A A A A A A A A A A A A A A A A A A A A B A A A A A A A A A B A A A B A A A A B A A A A A A A A A A A A A A A A A A A A A A A A A A A A A A A A A A A A B A A A A A A A A A A A A A B A A A A A A A A A A A A A A A B A A B B B A A A A A A A A A B A B B A A A A A A A A A B B A A A A B A A B B A B A B A A A A A B A A A A B A A A A A A A A B A A B A B A A A A A A A A B A A A A A A A A A A B A A A A B A B A A A B A A A A A A A A A A B B B A A A A A A A B A A A A A A B A A A A A A A A A A B B B A A A A A A A A A A A A A A A B B A A A B A A A A A A A A A B A A A A B A A B A A A A B A A A A A A A A A A A A A A A A A B A A A A A A A A A A A A A A A A B A A A A A A A A A A A A A A A A A A A A A B A B B A A A A A A A A B A A A A A A A A A A A B A A A A A A A A B A A B A B A A A B A A A A B A A A A B A A A A A A A A A A B A B A A B A B A A A A A A A A A A
3B_751233602                         A A A A A A A A A A A A A A A A A A A A A A A A A A A A A A A A A A A A A A A A A A A A A A A A A A A A B A A A A A A A A A A A A A A A A A A B A A A A A A B A A A A A A A A A A A A B A A A A A A A B A A A A A A B A A A A A A A A B A A A B A A A A A A A A A A A B A A A A A A A A A A A A B A A A A A A A A A A A A A A A A A B A B B B A B B B B B B B A B B B B A B B A B B B B A B B A B B B B B B B B A B B B A A B B B A B A B B A B B B B A B B B B B A A B B B B B B A B B B A B B B A A B B A B B A B B B A B B B B B A A A A A A A A A A A A A A A A A A A A A B A A A A A A A A A A A A A A A A A A A A A A A A A A A A A A A A A A A A A A A A A A A A A A A A A A A A A A A A A A A A A A A A A A A A A A A A A A A A A A A A A A A A A A A A A A A A A A A A A A A A A A A A A A A A A A A A A A A A A A A A A A A A A A B A A A A A A A A A A A A A A A A A A A A A A A A A A A A A A A A A A A A A A B A A A A A A A B A B B A A B A A B A B A A A A A A A B A A A A A A A A A B A B A A A A A B A A A B A A A A A A B A A A A A B A A A A B A B B A A A A A B A A A A A B A A A B B B B B B A A A A A A B A A B A B B A A A A A A A A A B B A A A A B A A B B A B A B A A A A A B A A A A B A A A A A A A A B A A B A B A A A A A A A A B A A A A A A A A A A B A A A A B A B A A A B A A A A A A A A A A B B B A A A A A A A B A A A A A A B A A A A A A A A A A B B B A A A A A A A A A A A A A A A B B A A A B A A A A A A A A A B A A A A B A A B A A A A B A A A A A A A A A A A A A A A A A B A A A A A A A A A A A A A B A A B A B A A B B A A A B A A B A A B A B B A B B B B B A B B B A A A B B A A B B B A B A A A B B B A A B A B B A B A A B A B A A A B B B B B B A B B B B A B B A A A A A B B B B B B B B B B B A B A A A A B A B
3B_24681294                          A B A A A A A A A A A A A A A A A A A A A A A A A A A A A A A B A A A A A A A A A A A A A A A A A A A A B A A A A B A A A A A A A A A A A A A B A A A A A A B A A A A A A A A A A A A B A A A A A A A B A A A A A A B A A A A A A A A B A A A B A A A A A A A A A A A B A A A A A A A A A A A A B A A A A A A A A A A A A A A A A A B A B B B A B B B B B B B A B B B B A B B A B B B B A B B A B B B B B B B B A B B B A A B B B A B A B B A B B B B A B B B B B A A B B B B B B A B B B A B B B A A B B A B B A B B B A B B B B B A A A A A A A A A A A A A A A A A A A A A B A A A A A A A A A A A A A A A A A A A A A A A A A A A A A A A A A A A A A A A A A A A A A A A A A A A A A A A A A A A A A A A A A A A A A A A A A A A A A A A A A A A A A A A A A A A A A A A A A A A A A A A A A A A A A A A A A A A A A A A A A A A A A A B A A A A A A A A A A A A A A A A A A A A A A A A A A A A A A A A A A A A A A B A A A B B B B B B B B B A B B B B B B A A B B B B B B B B B A A B B B B B B B B A A A B B B B A B B A A B B A B B A B B B B B B B B B A B B B B B B B B A B B B B B B B A B B B B B B B B B B B B B B B B B B B B B B A A A A A A B B A A A A B A A B B A B A B A A A A A B A A A A B A A A A A A A A B A A B A B A A A A A A A A B A A A A A A A A A A B A A A A B A B A A A B A A A A A A A A A A B B B A A A A A A A B A A A A A A B A A A A A A A A A A B B B A A A A A A A A A A A A A A A B B A A A B A A A A A A A A A B A A A A B A A B A A A A B A A A A A A A A A A A A A A A A A B A A A A A A A A A A A A A B A A B A B A A B B A A A B A A B A A B A B B A B B B B B A B B B A A A B B A A B B B A B A A A B B B A A B A B B A B A A B A B A A A B B B B B B A B B B B A B B A A A A A B B B B B B B B B B B A B A A A A B A B
3B_267142866                         A B A A A A A A A A A A A A A A A A A A A A A A A A A A A A A B A A A A A A A A A A A A A A A A A A A A B A A A A B A A A A A A A A A A A A A B A A A A A A B A A A A A A A A A A A A B A A A A A A A B A A A A A A B A A A A A A A A B A A A B A A A A A A A A A A A B A A A A A A A A A A A A B A A A A A A A A A A A A A A A A A B A B B B A B B B B B B B A B B B B A B B A B B B B A B B A B B B B B B B B A B B B A A B B B A B A B B A B B B B A B B B B B A A B B B B B B A B B B A B B B A A B B A B B A B B B A B B B B B A A A A A A A A A A A A A A A A A A A A A B A A A A A A A A A A A A A A A A A A A A A A A A A A A A A A A A A A A A A A A A A A A A A A A A A A A A A A A A A A A A A A A A A A A A A A A A A A A A A A A A A A A A A A A A A A A A A A A A A A A A A A A A A A A A A A A A A A A A A A A A A A A A B A B A A B A A A A B B A A A A A A A A A A A A A A A B A A A B A A A A A B B A A B B B A B B B B B B B B B A B B B B B B A A B B B B B B B B B A A B B B B B B B B A A A B B B B A B B A A B B A B B A B B B B B B B B B A B B B B B B B B A B B B B B B B A B B B B B B B B B B B B B B B B B B B B B B A A A A A A B B A A A A B A A B B A B A B A A A A A B A A A A B A A A A A A A A B A A B A B A A A A A A A A B A A A A A A A A A A B A A A A B A B A A A B A A A A A A A A A A B B B A A A A A A A B A A A A A A B A A A A A A A A A A B B B A A A A A A A A A A A A A A A B B A A A B A A A A A A A A A B A A A A B A A B A A A A B A A A A A A A A A A A A A A A A A B A A A A A A A A A A A A A B A A B A B A A B B A A A B A A B A A B A B B A B B B B B A B B B A A A B B A A B B B A B A A A B B B A A B A B B A B A A B A B A A A B B B B B B A B B B B A B B A A A A A B B B B B B B B B B B A B A A A A B A B
3B_187061885                         A B A A A A A A A A A A A A A A A A A A A A A A A A A A A A A B A A A A A A A A A A A A A A A A A A A A B A A A A B A A A A A A A A A A A A A B A A A A A A B A A A A A A A A A A A A B A A A A A A A B A A A A A A B A A A A A A A A B A A A B A A A A A A A A A A A B A A A A A A A A A A A A B A A A A A A A A A A A A A A A A A B A B B B A B B B B B B B A B B B B A B B A B B B B A B B A B B B B B B B B A B B B A A B B B A B A B B A B B B B A B B B B B A A B B B B B B A B B B A B B B A A B B A B B A B B B A B B B B B A A A A A A A A A A A A A A A A A A A A A B A A A A A A A A A A A A A A A A A A A A A A A A A A A A A A A A A A A A A A A A A A A A A A A A A A A A A A A A A A A A A A A A A A A A A A A A A A A A A A A A A A A A A A A A A A A A A A A A A A A A A A A A A A A A A A A A A A A A A B A A B B A B B B B A B B B B B B B B B B B B B B B B B B B B B B A B B B B B B B B B B B B B B B B B B B B B B B B B B B A B B B B B B A A B B B B B B B B B A A B B B B B B B B A A A B B B B A B B A A B B A B B A B B B B B B B B B A B B B B B B B B A B B B B B B B A B B B B B B B B B B B B B B B B B B B B B B A A A A A A B B A A A A B A A B B A B A B A A A A A B A A A A B A A A A A A A A B A A B A B A A A A A A A A B A A A A A A A A A A B A A A A B A B A A A B A A A A A A A A A A B B B A A A A A A A B A A A A A A B A A A A A A A A A A B B B A A A A A A A A A A A A A A A B B A A A B A A A A A A A A A B A A A A B A A B A A A A B A A A A A A A A A A A A A A A A A B A A A A A A A A A A A A A B A A B A B A A B B A A A B A A B A A B A B B A B B B B B A B B B A A A B B A A B B B A B A A A B B B A A B A B B A B A A B A B A A A B B B B B B A B B B B A B B A A A A A B B B B B B B B B B B A B A A A A B A B
3B_730127488                         A B A A A A A A A A A A A A A A A A A A A A A A A A A A A A A B A A A A A A A A A A A A A A A A A A A A B A A A A B A A A A A A A A A A A A A B A A A A A A B A A A A A A A A A A A A B A A A A A A A B A A A A A A B A A A A A A A A B A A A B A A A A A A B A A A A B A A A A A A A A A A A A B A A A A A A A A A A A A B A A A A B A B B B A B B B B B B B A B B B B A B B A B B B B A B B A B B B B B B B B A B B B A A B B B A B A B B A B B B B A B B B B B A A B B B B B B A B B B A B B B A A B B A B B A B B B A B B B B B A A A A A A A A A A A A A A A A A A A A A B A A A A A A A A A A A A A A A A A A A A A A A A A A A A A A A A A A A A A A A A A A A A A A A A A A A A A A A A A A A A A A A A A A A A A A A A A A A A A A A A A A A A A A A A A A A A A A A A A A A A A A A A A A A A A A A A A A A A A B A A B B A B B B B A B B B B B B B B B B B B B B B B B B B B B B A B B B B B B B B B B B B B B B B B B A A A A A B A B B A A A A A A A A A B A B A A A A A A A A A A B A A B B A A A A B A A B A A A A A A A A A A A A A A B A B A A A A A A A A A A A B A A A A A A A A A A B A A A A A B B A A A A A A A A A B B B A A A A A A A B B A A A A B A A B B A B A B A A A A A B A A A A B A A A A A A A A B A A B A B A A A A A A A A B A A A A A A A A A A B A A A A B A B A A A B A A A A A A A A A A B B B A A A A A A A B A A A A A A B A A A A A A A A A A B B B A A A A A A A A A A A A A A A B B A A A B A A A A A A A A A B A A A A B A A B A A A A B A A A A A A A A A A A A A A A A A B A A A A A A A A A A A A A B A A B A B A A B B A A A B A A B A A B A B B A B B B B B A B B B A A A B B A A B B B A B A A A B B B A A B A B B A B A A B A B A A A B B B B B B A B B B B A B B A A A A A B B A B B B B B B B B A B A A A A B A B
3B_300975622                         A B A A A A A A A A A A A A A A A B A B A A A A A A A A A A A B A A A A B A A A A A A A A A A A A A A A B B A A A B A A A B A A A A A B A A A B A A A A A B B A A A A A A A B A A A A B B B B B A A B B A A A A A B B A B A B A A B A B A B B B B B B B B B B A A A A B A A A B A B B A B A B B B B B A B B A B A B A A B B B B A A B A B B B A B B B B B B B A B B B B A B B A B B B B A B B A B B B B B B B B A B B B A A B B B A B A B B A B B B B A B B B B B A A B B B B B B A B B B A B B B A A B B A B B A B B B A B B B B B A A A A A A A A A A A A A A A A A A A A A B A A A A A A A A A A A A A A A A A A A A A A A A A A A A A A A A A A A A A A A A A A A A A A A A A A A A A A A A A A A A A A A A A A A A A A A A A A A A A A A A A A A A A A A A A A A A A A A A A A A A A A A A A A A A A A A A A A A A A A A A A B A B A A A A B A A A B A A A A A A A A A B A A A A A A A A A A A A B A A A A A A A A A A A A A A A A A A B A B B A A A A A A A A A B A B A A A A A A A A A A B A A B B A A A A B A A B A A A A A A A A A A A A A A B A B A A A A A A A A A A A B A A A A A A A A A A B A A A A A B B A A A A A A A A A B B B A A B A B B B B B B B B B B B B B B B B B B B B B A B B B B B B B B A B B B B B B B B B B B B B B B B B B B B B B B B A A B B B B B B B B B B B B B A B B B B B B B B A B B B B B B B B B A A A A A B A A A A A A B A A A A A A A A A A B B B A A A A A A A A A A A A A A A B B A A A B A A A A A A A A A B A A A A B A A B A A A A B A A A A A A A A A A A A A A A A A B A A A A A A A A A A A B A B A B B A B B B B B A A A B B B B A B B B B B A B B B B B B B B B B A A B B B A B B B B B B B B B B B B B B A B B A B A A B A B A A A B B B B B B B B B B B B B B B A B B A B B B B B B B B B B B A B B A A A B B B
3B_190147294                         B B B B B B B A A B B B B A B B B B B B B B B B B B B B B B B B A A B B B B A B B B A B B A A B B B B A B B B A B B A B B B A B B B B B B B B B A A A A A B B A A A A A A A B A A A A B B B B B A A B B A A A A A B B A B A B A A B A B A B B B B B B B B B B A A A A B A A A B A B B A B A B B B B B A B B A B A B A A B B B B A A B A B B B A B B B B B B B A B B B B A B B A B B B B A B B A B B B B B B B B A B B B A A B B B A B A B B A B B B B A B B B B B A A B B B B B B A B B B A B B B A A B B A B B A B B B A B B B B B A A A A A A A A A A A A A A A A A A A A A B A A A A A A A A A A A A A A A A A A A A A A A A A A A A A A A A A A A A A A A A A A A A A A A A A A A A A A A A A A A A A A A A A A A A A A A A A A A A A A A A A A A A A A A A A A A A A A A A A A A A A A A A A A A A A A A A A A A A A A A A A B A B A A A A B A A A B A A A A A A A A A B A A A A A A A A A A A A B A A A A A A A A A A A A A A A A A A B A B B A A A A A A A A A B A B A A A A A A A A A A B A A B B A A A A B A A B A A A A A A A A A A A A A A B A B A A A A A A A A A A A B A A A A A A A A A A B A A A A A B B A A A A A A A A A B B B A A B A B B B B B B B B B B B B B B B B B B B B B A B B B B B B B B A B B B B B B B B B B B B B B B B B B B B B B B B A A B B B B B B B B B B B B B A B B B B B B B B A B B B B B B B B B A A A A A B A A A A A A B A A A A A A A A A A B B B A A A A A A A A A A A A A A A B B A A A B A A A A A A A A A B A A A A B A A B A A A A B A A A A A A A A A A A A A A A A A B A A A A A A A A A A A B A B A B B A B B B B B A A A B B B B A B B B B B A B B B B B B B B B B A A B B B A B B B B B B B B B B B B B B A B B A B A A B A B A A A B B B B B B B B B B B B B B B A B B A B B B B B B B B B B B A B B A A A B B B
3B_99462064                          B B B B B B B A A B B B B A B B B B B B B B B B B B B B B B B B A A B B B B A B B B A B B A A B B B B A B B B A B B A B B B A B B B B B B B B B A A A A A B B A A A A A A A B A A A A B B B B B A A B B A A A A A B B A B A B A A B A B A B B B B B B B B B B A A A A B A A A B A B B A B A B B B B B A B B A B A B A A B B B B A A B A B B B A B B B B B B B A B B B B A B B A B B B B A B B A B B B B B B B B A B B B A A B B B A B A B B A B B B B A B B B B B A A B B B B B B A B B B A B B B A A B B A B B A B B B A B B B B B A A A A A A A A A A A A A A A A A A A A A B A A A A A A A A A A A A A A A A A A A A A A A A A A A A A A A A A A A A A A A A A A A A A A A A A A A A A A A A A A A A A A A A A A A A A A A A A A A A A A A A A A A A A A A A A A A A A A A A A A A A A A A A A A A A A A A A A A A A A A A A A B A B A A A A B A A A B A A A A A A A A A B A A A A A A A A A A A A B A A A A A A A A A A A A A A A A A A B A B B A A A A A A A A A B A B A A A A A A A A A A B A A B B A A A A B A A B A A A A A A A A A A A A A A B A B A A A A A A A A A A A B A A A A A A A A A A B A A A A A B B A A A A A A A A A B B B A A B A B B B B B B B B B B B B B B B B B B B B B A B B B B B B B B A B B B B B B B B B B B B B B B B B B B B B B B B A A B B B B B B B B B B B B B A B B B B B B B B A B B B B B B B B B A A A A A B A A A A A A B A A A A A A A A A A B B B A A A A A A A A A A A A A A A B B A A A B A A A A A A A A A B A A A A B A A B A A A A B A A A A A A A A A A A A A A A A A B A A A A A A A A A A A B A B A B B A B B B B B A A A B B B B A B B B B B A B B B B B B B B B B A A B B B A B B B B B B B B B B B B B B A B B A B A A B A B A A A B B B B B B B B B B B B B B B A B B A B B B B B B B B B B B A B B A A A B B B
3B_17726021                          B A A A A A A B A B B B B A A B A A A A A B B B A A A B A A A A A A A A B A A A B B A A B A A A B A A A A A A A A A A B A A A A B A B A A A B A A A A A A A B A B A A A A A A A A A B A A A A A A A B A B B B A A A A A A A A B B B B A A B A B A A A A A B A A B A A B A A B A A A B A B A A A B A A A B A B A B B A A A A A A B B B A B B B A A B B B B B B B B B B B B B B A A B A B B B B B B B B B B B B A B B B B A A B B B A B A A B B B B B B B B B B B A A A B B B B B B A B B B A B B B A B B B A B B A B B B B B B B B B B B B B A B A A B A B A A B B A B B B A A B B A B A B A B A A A B B A B B A B A A B A A B A A A B B A A B A A B A B A A A B A B A B B A B B B A B A A A B A A A A A A A A A A A A A A A A A A A A A A A A A A A A A A A A A A A A A A A A A A A A A A A A A A A A A A A A A A A A A A A A A A B A A A A A A B A A A B A B A A A A A A A A A A A A A A A A A A A A A A A A A A A A A A A B A A A A A A B A B B A A A B A B A A B A A B B A B A B A A A A A A A A B B B B A A B B A A A A A A A A A B A A B A A A A B A A B A A A A B A A A A A B A B A A A A B B B A B A A A B A B A A A A B A A B A A A B B A A B A B B B B A B A A B A A B A B B A A A A A B A A B B B A A B B A A A B B B B A A A B A B B B B B A A B B A A A B A A B A A A B A B A A B A A A A A B A A B B A B A A A A B A B A A B A A A A A A A A B A A A A A A A A A A B A B A A A A A A B B B B A A A A A A A A A A B A A A A A A A B A A A A A A A A A A A A A A A A A A A A B A A A A A A A A A A B A A B B A A A A A A A A A A A A B A A A B A B A A A A A A A A A A A B A A B A A A A A A A B A A A A A A A A A A A A A B B A A A A B B A B B A A B A A A B A A A A A B A A A A B A B A B B B B A B A A B A B A A A B B A B B B A A B B A A A A A A A A A
3B_752481588                         A A A A A A A A A A A A A A A A A A A A A A A A A A A A A A A A A A A A A A A A A A A A A A A A A A A A A A A A A A A A A A A A A A A A A A A A A B A A A A B A A A A A A A A A A A B B B A A A A A A A A A A A A A A A A A A B B A A A A A A A A A B A A A A A A A A A A A A A A A B A A A A A A A A A B A A A A A A A B B A A A B B A B B B B A B B B B B A B A B B A B B B A A B A B B B B B B B B B B B B A B B B B A A B B B B B A A A B B B B B B A B A B A B A B B B B B B A A B B A B B B B B B B A B B B B B B B A B B B B B B B B B B B A B B B A A B B B B B B B B B B B B B B B B B B A B B B B B B B B B B B B B B B A B B A B B B B B B B B B B B B B A B B A B B B B B B A B B B B A A A A A A A A A A A A A A A A A A A A A A A A A A A A A A A A A A A A A A A A A A A A A A A A A A A A A A A A A A A B A A A A A A A A A A A A A A A A A A A A A A A A A A A A A A A A A A A A A A A A A A A A A A A A A B A A B B B B B A B B B A B B B B B A B B B B B B A B B B B A A B B B B B A B A A B B B B A B B B B B A B B A B B B A A B B B A B B A A B B A B B B B A B A B B B A B B B B B B B A B B B B A B B B B B B B B B B B B A A A A A A A A A A A B A A A A A A A A A A A A A A A A A A A A B A A A A A A A A A A A A A A A A A A A A A A A A A A A A A A A A A A A A A A A A A A A A A A A A A A A A A A A A A A A A A A A A A A A A A A A A A A A A A A A A A A A A A A A A A A A A A A A A A A A A A A A A A A A A A A A A A A A A A A A A A A A A A A A A A A A A A A A A A A A A A A A A A A A A A A A A A A A A A A A A A A A A A A A A A A A A A A A A A A A A A A A A A A A A A A A A A A A A A A A A A A A A A A A A A A A A A A A A A A A A A A A A A A A A A A A A A A A A A A A A A A A A A A A A A A A A A A A A A A A A A A A A A A
3B_752481586                         A A A A A A A A A A A A A A A A A A A A A A A A A A A A A A A A A A A A A A A A A A A A A A A A A A A A A A A A A A A A A A A A A A A A A A A A A B A A A A B A A A A A A A A A A A B B B A A A A A A A A A A A A A A A A A A B B A A A A A A A A A B A A A A A A A A A A A A A A A B A A A A A A A A A B A A A A A A A B B A A A B B A B B B B A B B B B B A B A B B A B B B A A B A B B B B B B B B B B B B A B B B B A A B B B B B A A A B B B B B B A B A B A B A B B B B B B A A B B A B B B B B B B A B B B B B B B A B B B B B B B B B B B A B B B A A B B B B B B B B B B B B B B B B B B A B B B B B B B B B B B B B B B A B B A B B B B B B B B B B B B B A B B A B B B B B B A B B B B A A A A A A A A A A A A A A A A A A A A A A A A A A A A A A A A A A A A A A A A A A A A A A A A A A A A A A A A A A A B A A A A A A A A A A A A A A A A A A A A A A A A A A A A A A A A A A A A A A A A A A A A A A A A A B A A B B B B B A B B B A B B B B B A B B B B B B A B B B B A A B B B B B A B A A B B B B A B B B B B A B B A B B B A A B B B A B B A A B B A B B B B A B A B B B A B B B B B B B A B B B B A B B B B B B B B B B B B A A A A A A A A A A A B A A A A A A A A A A A A A A A A A A A A B A A A A A A A A A A A A A A A A A A A A A A A A A A A A A A A A A A A A A A A A A A A A A A A A A A A A A A A A A A A A A A A A A A A A A A A A A A A A A A A A A A A A A A A A A A A A A A A A A A A A A A A A A A A A A A A A A A A A A A A A A A A A A A A A A A A A A A A A A A A A A A A A A A A A A A A A A A A A A A A A A A A A A A A A A A A A A A A A A A A A A A A A A A A A A A A A A A A A A A A A A A A A A A A A A A A A A A A A A A A A A A A A A A A A A A A A A A A A A A A A A A A A A A A A A A A A A A A A A A A A A A A A A A
3B_752481583                         A A A A A A A A A A A A A A A A A A A A A A A A A A A A A A A A A A A A A A A A A A A A A A A A A A A A A A A A A A A A A A A A A A A A A A A A A B A A A A B A A A A A A A A A A A B B B A A A A A A A A A A A A A A A A A A B B A A A A A A A A A B A A A A A A A A A A A A A A A B A A A A A A A A A B A A A A A A A B B A A A B B A B B B B A B B B B B A B A B B A B B B A A B A B B B B B B B B B B B B A B B B B A A B B B B B A A A B B B B B B A B A B A B A B B B B B B A A B B A B B B B B B B A B B B B B B B A B B B B B B B B B B B A B B B A A B B B B B B B B B B B B B B B B B B A B B B B B B B B B B B B B B B A B B A B B B B B B B B B B B B B A B B A B B B B B B A B B B B A A A A A A A A A A A A A A A A A A A A A A A A A A A A A A A A A A A A A A A A A A A A A A A A A A A A A A A A A A A B A A A A A A A A A A A A A A A A A A A A A A A A A A A A A A A A A A A A A A A A A A A A A A A A A B A A B B B B B A B B B A B B B B B A B B B B B B A B B B B A A B B B B B A B A A B B B B A B B B B B A B B A B B B A A B B B A B B A A B B A B B B B A B A B B B A B B B B B B B A B B B B A B B B B B B B B B B B B A A A A A A A A A A A B A A A A A A A A A A A A A A A A A A A A B A A A A A A A A A A A A A A A A A A A A A A A A A A A A A A A A A A A A A A A A A A A A A A A A A A A A A A A A A A A A A A A A A A A A A A A A A A A A A A A A A A A A A A A A A A A A A A A A A A A A A A A A A A A A A A A A A A A A A A A A A A A A A A A A A A A A A A A A A A A A A A A A A A A A A A A A A A A A A A A A A A A A A A A A A A A A A A A A A A A A A A A A A A A A A A A A A A A A A A A A A A A A A A A A A A A A A A A A A A A A A A A A A A A A A A A A A A A A A A A A A A A A A A A A A A A A A A A A A A A A A A A A A A
3B_752481519                         A A A A A A A A A A A A A A A A A A A A A A A A A A A A A A A A A A A A A A A A A A A A A A A A A A A A A A A A A A A A A A A A A A A A A A A A A B A A A A B A A A A A A A A A A A B B B A A A A A A A A A A A A A A A A A A B B A A A A A A A A A B A A A A A A A A A A A A A A A B A A A A A A A A A B A A A A A A A B B A A A B B A B B B B A B B B B B A B A B B A B B B A A B A B B B B B B B B B B B B A B B B B A A B B B B B A A A B B B B B B A B A B A B A B B B B B B A A B B A B B B B B B B A B B B B B B B A B B B B B B B B B B B A B B B A A B B B B B B B B B B B B B B B B B B A B B B B B B B B B B B B B B B A B B A B B B B B B B B B B B B B A B B A B B B B B B A B B B B A A A A A A A A A A A A A A A A A A A A A A A A A A A A A A A A A A A A A A A A A A A A A A A A A A A A A A A A A A A B A A A A A A A A A A A A A A A A A A A A A A A A A A A A A A A A A A A A A A A A A A A A A A A A A B A A B B B B B A B B B A B B B B B A B B B B B B A B B B B A A B B B B B A B A A B B B B A B B B B B A B B A B B B A A B B B A B B A A B B A B B B B A B A B B B A B B B B B B B A B B B B A B B B B B B B B B B B B A A A A A A A A A A A B A A A A A A A A A A A A A A A A A A A A B A A A A A A A A A A A A A A A A A A A A A A A A A A A A A A A A A A A A A A A A A A A A A A A A A A A A A A A A A A A A A A A A A A A A A A A A A A A A A A A A A A A A A A A A A A A A A A A A A A A A A A A A A A A A A A A A A A A A A A A A A A A A A A A A A A A A A A A A A A A A A A A A A A A A A A A A A A A A A A A A A A A A A A A A A A A A A A A A A A A A A A A A A A A A A A A A A A A A A A A A A A A A A A A A A A A A A A A A A A A A A A A A A A A A A A A A A A A A A A A A A A A A A A A A A A A A A A A A A A A A A A A A A A
3B_291921961                         A A A A A A A A A A A A A A A A A A A A A A A A A A A A A A A A A A A A A A A A A A A A A A A A A A A A A A A A A A A A A A A A A A A A A A A A A B A A A A B A A A A A A A A A A A B B B A A A A A A A A A A A A A A A A A A B B A A A A A A A A A B A A A A A A A A A A A A A A A B A A A A A A A A A B A A A A A A A B B A A A B B A B B B B A B B B B B A B A B B A B B B A A B A B B B B B B B B B B B B A B B B B A A B B B B B A A A B B B B B B A B A B A B A B B B B B B A A B B A B B B B B B B A B B B B B B B A B B B B A A A A A A A A B A A A A A A A A A B A B A B A A A A A A B A A A A A A A A A A A A A A A A A A A B A A B A A A A A A B A A A A A A A A A A A A A A A A A A A A A A A A A A A A A A A A A A A A A A A A A A A A A A A A A A A A A A A A A A A A A A A A A A A A A A A A A A A A A A B A A A A A A A A A A A A A A A A A A A A A A A A A A A A A A A A A A A A A A A A A A A A A A A A A B A A A A A B A A A A A A A A A A A A B A B A A A A A A B A A A A A A A B A A A A A A A A A A A B B A A B A A A A A A A B A B A A A A A A A A A A A A A A A A A B A A A A A B B B A A A A B A A B A A A A A A A B A A A A A A A A A A A A A B A A A A A A A A A A A A A A A A A A A A B A A A A A A A A A A A A A A A A A A A A A A A A A A A A A A A A A A A A A A A A A A A A A A A A A A A A A A A A A A A A A A A A A A A A A A A A A A A A A A A A A A A A A A A A A A A A A A A A A A A A A A A A A A A A A A A A A A A A A A A A A A A A A A A A A A A A A A A A A A A A A A A A A A A A A A A A A A A A A A A A A A A A A A A A A A A A A A A A A A A A A A A A A A A A A A A A A A A A A A A A A A A A A A A A A A A A A A A A A A A A A A A A A A A A A A A A A A A A A A A A A A A A A A A A A A A A A A A A A A A A A A A A A A
3B_662131896                         A A A A A A A A A A A A A A A A A A A A A A A A A A A A A A A A A A A A A A A A A A A A A A A A A A A A A A A A A A A A A A A A A A A A A A A A A B A A A A B A A A A A A A A A A A B B B A A A A A A A A A A A A A A A A A A B B A A A A A A A A A B A A A A A A A A A A A A A A A B A A A A A A A A A B A A A A A A A B B A A A A B A A A A B A A A A A A A A A A A A A A A A A B A A A A A A A B A B B A A A A A A A A A A B A A B A A A A A B A A A A A A B A A A A B B A A A A A B B A B A A A A A A A A A B A A A B A B A B A A A A A A A A A B A A A A A A A A A A A A A A A A A A A A A A A A A A A A A A A A A A A A A A A A A A A A A A A A A A A A A A A A A A A A A A A A A A A A A A A A A A A A A A A A A A A A A A A A A A A A A A A A A A A A A A A A A A A A A A A A A A A A A A A A A A A A A A A A A B A A A A A A A A A A A A A A A A A A A A A A A A A A A A A A A A A A A A A A A A A A A A A A A A A B A A A A A A A A A A A A A A A A A A A A A A A A A A A A A A A A A A A A A A A A A A A A A A A A A A A A A A A A A A A A A A A A A A A A A A A A A A A A A A A B A A A A A A A A A A A A A A A B A A A A A A A B A A A A A A A A A A A A A B A A A A A A A A A A A A A A A A A A A A B A A A A A A A A A A A A A A A A A A A A A A A A A A A A A A A A A A A A A A A A A A A A A A A A A A A A A A A A A A A A A A A A A A A A A A A A A A A A A A A A A A A A A A A A A A A A A A A A A A A A A A A A A A A A A A A A A A A A A A A A A A A A A A A A A A A A A A A A A A A A A A A A A A A A A A A A A A A A A A A A A A A A A A A A A A A A A A A A A A A A A A A A A A A A A A A A A A A A A A A A A A A A A A A A A A A A A A A A A A A A A A A A A A A A A A A A A A A A A A A A A A A A A A A A A A A A A A A A A A A A A A A A A A
3B_653095518                         A A A A A A A A A A A A A A A A A A A A A A A A A A A A A A A A A A A A A A A A A A A A A A A A A A A A A A A A A A A A A A A A A A A A A A A A A B A A A A B A A A A A A A A A A A B B B A A A A A A A A A A A A A A A A A A B B A A A A A A A A A B A A A A A A A A A A A A A A A B A A A A A A A A A B A A A A A A A B B A A A A B A A A A B A A A A A A A A A A A A A A A A A B A A A A A A A B A B B A A A A A A A A A A B A A B A A A A A B A A A A A A B A A A A B B A A A A A B B A B A A A A A A A A A B A A A B A B A B A A A A A A A A A B A A A A A A A A A A A A A A A A A A A A A A A A A A A A A A A A B A A A A A A A A A A A A A A A A A A A A B A A A A A A A A A A A A A A A A A A A A A A A A A A A A A A A A A A A A A A A A A A A A A A A A A A A A A A A A A A A A A A A A A A A A A A A A A A A B A A A A A A A A A A A A A A A A A A A A A A A A A A A A A A A A A A A A A A A A A A A A A A A A A B A A A A A A A A A A A A A A A A A A A A A A A A A A A A A A A A A A A A A A A A A A A A A A A A A A A A A A A A A A A A A A A A A A A A A A A A A A A A A A A B A A A A A A A A A A A A A A A B A A A A A A A B A A A A A A A A A A A A A B A A A A A A A A A A A A A A A A A A A A B A A A A A A A A A A A A A A A A A A A A A A A A A A A A A A A A A A A A A A A A A A A A A A A A A A A A A A A A A A A A A A A A A A A A A A A A A A A A A A A A A A A A A A A A A A A A A A A A A A A A A A A A A A A A A A A A A A A A A A A A A A A A A A A A A A A A A A A A A A A A A A A A A A A A A A A A A A A A A A A A A A A A A A A A A A A A A A A A A A A A A A A A A A A A A A A A A A A A A A A A A A A A A A A A A A A A A A A A A A A A A A A A A A A A A A A A A A A A A A A A A A A A A A A A A A A A A A A A A A A A A A A A A A
3B_653095540                         A A A A A A A A A A A A A A A A A A A A A A A A A A A A A A A A A A A A A A A A A A A A A A A A A A A A A A A A A A A A A A A A A A A A A A A A A B A A A A B A A A A A A A A A A A B B B A A A A A A A A A A A A A A A A A A B B A A A A A A A A A B A A A A A A A A A A A A A A A B A A A A A A A A A B A A A A A A A B B A A A A B A A A A B A A A A A A A A A A A A A A A A A B A A A A A A A B A B B A A A A A A A A A A B A A B A A A A A B A A A A A A B A A A A B B A A A A A B B A B A A A A A A A A A B A A A B A B A B A A A A A A A A A B A A A A A A A A A A A A A A A A A A A A A A A A A A A A A A A A B A A A A A A A A A A A A A A A A A A A A B A A A A A A A A A A A A A A A A A A A A A A A A A A A A A A A A A A A A A A A A A A A A A A A A A A A A A A A A A A A A A A A A A A A A A A A A A A A B A A A A A A A A A A A A A A A A A A A A A A A A A A A A A A A A A A A A A A A A A A A A A A A A A B A A A A A A A A A A A A A A A A A A A A A A A A A A A A A A A A A A A A A A A A A A A A A A A A A A A A A A A A A A A A A A A A A A A A A A A A A A A A A A A B A A A A A A A A A A A A A A A B A A A A A A A B A A A A A A A A A A A A A B A A A A A A A A A A A A A A A A A A A A B A A A A A A A A A A A A A A A A A A A A A A A A A A A A A A A A A A A A A A A A A A A A A A A A A A A A A A A A A A A A A A A A A A A A A A A A A A A A A A A A A A A A A A A A A A A A A A A A A A A A A A A A A A A A A A A A A A A A A A A A A A A A A A A A A A A A A A A A A A A A A A A A A A A A A A A A A A A A A A A A A A A A A A A A A A A A A A A A A A A A A A A A A A A A A A A A A A A A A A A A A A A A A A A A A A A A A A A A A A A A A A A A A A A A A A A A A A A A A A A A A A A A A A A A A A A A A A A A A A A A A A A A A A
3B_653095504                         A A A A A A A A A A A A A A A A A A A A A A A A A A A A A A A A A A A A A A A A A A A A A A A A A A A A A A A A A A A A A A A A A A A A A A A A A B A A A A B A A A A A A A A A A A B B B A A A A A A A A A A A A A A A A A A B B A A A A A A A A A B A A A A A A A A A A A A A A A B A A A A A A A A A B A A A A A A A B B A A A A B A A A A B A A A A A A A A A A A A A A A A A B A A A A A A A B A B B A A A A A A A A A A B A A B A A A A A B A A A A A A B A A A A B B A A A A A B B A B A A A A A A A A A B A A A B A B A B A A A A A A A A A B A A A A A A A A A A A A A A A A A A A A A A A A A A A A A A A A B A A A A A A A A A A A A A A A A A A A A B A A A A A A A A A A A A A A A A A A A A A A A A A A A A A A A A A A A A A A A A A A A A A A A A A A A A A A A A A A A A A A A A A A A A A A A A A A A B A A A A A A A A A A A A A A A A A A A A A A A A A A A A A A A A A A A A A A A A A A A A A A A A A B A A A A A A A A A A A A A A A A A A A A A A A A A A A A A A A A A A A A A A A A A A A A A A A A A A A A A A A A A A A A A A A A A A A A A A A A A A A A A A A B A A A A A A A A A A A A A A A B A A A A A A A B A A A A A A A A A A A A A B A A A A A A A A A A A A A A A A A A A A B A A A A A A A A A A A A A A A A A A A A A A A A A A A A A A A A A A A A A A A A A A A A A A A A A A A A A A A A A A A A A A A A A A A A A A A A A A A A A A A A A A A A A A A A A A A A A A A A A A A A A A A A A A A A A A A A A A A A A A A A A A A A A A A A A A A A A A A A A A A A A A A A A A A A A A A A A A A A A A A A A A A A A A A A A A A A A A A A A A A A A A A A A A A A A A A A A A A A A A A A A A A A A A A A A A A A A A A A A A A A A A A A A A A A A A A A A A A A A A A A A A A A A A A A A A A A A A A A A A A A A A A A A A
3B_628805744                         A A A A A A A A A A A A A A A A A A A A A A A A A A A A A A A A A A A A A A A A A A A A A A A A A A A A A A A A A A A A A A A A A A A A A A A A A B A A A A B A A A A A A A A A A A B B B A A A A A A A A A A A A A A A A A A B B A A A A A A A A A B A A A A A A A A A A A A A A A B A A A A A A A A A B A A A A A A A B B A A A A A A A A A A A A A A A A A A A A A A A A A A A A A A A A A A A A A A A A A A A A A A A A A A A A A A A A A A A A A A A A A A A A A A A A A A A A A A A A A A A A A A A A A A B A A A A A A A A A A A A A A A A A A A A A A A A A A A A A A A A A A A A A A A A A A A A A A A A A A B A A A A A A A A A A A A A A A A A A A A B A A A A A A A A A A A A A A A A A A A A A A A A A A A A A A A A A A A A A A A A A A A A A A A A A A A A A A A A A A A A A A A A A A A A A A A A A A A B A A A A A A A A A A A A A A A A A A A A A A A A A A A A A A A A A A A A A A A A A A A A A A A A A B A A A A A A A A A A A A A A A A A A A A A A A A A A A A A A A A A A A A A A A A A A A A A A A A A A A A A A A A A A A A A A A A A A A A A A A A A A A A A A A B A A A A A A A A A A A A A A A B A A A A A A A B A A A A A A A A A A A A A B A A A A A A A A A A A A A A A A A A A A B A A A A A A A A A A A A A A A A A A A A A A A A A A A A A A A A A A A A A A A A A A A A A A A A A A A A A A A A A A A A A A A A A A A A A A A A A A A A A A A A A A A A A A A A A A A A A A A A A A A A A A A A A A A A A A A A A A A A A A A A A A A A A A A A A A A A A A A A A A A A A A A A A A A A A A A A A A A A A A A A A A A A A A A A A A A A A A A A A A A A A A A A A A A A A A A A A A A A A A A A A A A A A A A A A A A A A A A A A A A A A A A A A A A A A A A A A A A A A A A A A A A A A A A A A A A A A A A A A A A A A A A A A A
3B_657166101                         A A A A A A A A A A A A A A A A A A A A A A A A A A A A A A A A A A A A A A A A A A A A A A A A A A A A A A A A A A A A A A A A A A A A A A A A A B A A A A B A A A A A A A A A A A B B B A A A A A A A A A A A A A A A A A A B B A A A A A A A A A B A A A A A A A A A A A A A A A B A A A A A A A A A B A A A A A A A B B A A A A A A A A A A A A A A A A A A A A A A A A A A A A A A A A A A A A A A A A A A A A A A A A A A A A A A A A A A A A A A A A A A A A A A A A A A A A A A A A A A A A A A A A A A A A A A A A A A A A A A A A A A A A A A A A A A A A A A A A A A A A A A A A A A A A A A A A A A A A A B A A A A A A A A A A A A A A A A A A A A B A A A A A A A A A A A A A A A A A A A A A A A A A A A A A A A A A A A A A A A A A A A A A A A A A A A A A A A A A A A A A A A A A A A A A A A A A A A B A A A A A A A A A A A A A A A A A A A A A A A A A A A A A A A A A A A A A A A A A A A A A A A A A B A A A A A A A A A A A A A A A A A A A A A A A A A A A A A A A A A A A A A A A A A A A A A A A A A A A A A A A A A A A A A A A A A A A A A A A A A A A A A A A B A A A A A A A A A A A A A A A B A A A A A A A B A A A A A A A A A A A A A B A A A A A A A A A A A A A A A A A A A A B A A A A A A A A A A A A A A A A A A A A A A A A A A A A A A A A A A A A A A A A A A A A A A A A A A A A A A A A A A A A A A A A A A A A A A A A A A A A A A A A A A A A A A A A A A A A A A A A A A A A A A A A A A A A A A A A A A A A A A A A A A A A A A A A A A A A A A A A A A A A A A A A A A A A A A A A A A A A A A A A A A A A A A A A A A A A A A A A A A A A A A A A A A A A A A A A A A A A A A A A A A A A A A A A A A A A A A A A A A A A A A A A A A A A A A A A A A A A A A A A A A A A A A A A A A A A A A A A A A A A A A A A A A
3B_321270769                         A A A A A A A A A A A A A A A A A A A B A A A A A A A A A A A A A A A A B A A A A A A A A A A A A A A A B A A A A A A A A A A A A B A A A A B B B B B B B B B B B B B B A B B A B B B B B B B B B B B B B B B B B B B B B B B B B B B B B B B B B B B B B B B B B B B B B B B B B B B B B B B B B B B B B B B B B B B B B B B B B A A A A A A A B A A A B A B A A A A A A A A A A A A A A B B A A B A A B A A A A A B A A B A A A A A A A A A A A A A A A A A A A A A A A A A A A A B A A A A A A A A A A A A A A A A A A A A A A A A A A A A A A A A A A A A A A A A A A A A A A A A A A A A A A A A A A A A A A A A B A A A A A A A A A A A A A A A A A A A A A A A A A A A A A A A A A A A A A A A A A A A A A A A A A A A A A A A A A A A A A A A A A A A A A A A A A A A A A A A A A A A A A A A A A A A A A A A A B A B B A B A B B B B B A A B A A B B A A B A B A B B B B B B B B A A B B A B A A B A A A B B B A B B B B A B B A B A B A B B A B B B B B B B B B B B B B B B B B B A B B B B A B A B B A B B B B A B B B B B B B B B B B A B B B B B B B A B B A A A A B B A A B B B A A B B B A B B A B A B A B B B B B B A A B B B B B B B B B B B B B B B B B B B B B B B B B B B B B B B B B B B B B B B B B B B B B B B B B B B B B B B B B B B B B B B B B B B B B B B B B B B B B B B B B B B B B B B B B A B B B B B B B B B A B B B B B B B B A B B B B B B B B B B B B B B B B B B B A B A B A B B B B B A B A A B B B B A B B B A B B B A A B B B A B B B B B B B B B A B B B A B B A B B B B A B B B B B B B A B B A A B B B B A B A B A B A B B B A B B A B B B B B A B A B A A B B B B B B A B B B A B B A B A B B B B B B A B B A B B B B B B B B A B B B B B A B B B A A B B B B B A B B A A A B B B A A B B B B B B B B B B A B A A A A B B B
3B_90236055                          A A A A A A A A A A A A A A A A A A A B A A A A A A A A A A A A A A A A B A A A A A A A A A A A A A A A B A A A A A A A A A A A A B A A A A B B B B B B B B B B B B B B A B B A B B B B B B B B B B B B B B B B B B B B B B B B B B B B B B B B B B B B B B B B B B B B B B B B B B B B B B B B B B B B B B B B B B B B B B B B B A A A A A A A B A A A B A B A A A A A A A A A A A A A A B B A A B A A B A A A A A B A A B A A A A A A A A A A A A A A A A A A A A A A A A A A A A B A A A A A A A A A A A A A A A A A A A A A A A A A A A A A A A A A A A A A A A A A A A A A A A A A A A A A A A A A A A A A A A A B A A A A A A A A A A A A A A A A A A A A A A A A A A A A A A A A A A A A A A A A A A A A A A A A A A A A A A A A A A A A A A A A A A A A A A A A A A A A A A A A A A A A A A A A A A A A A A A A B A B B A B A B B B B B A A B A A B B A A B A B A B B B B B B B B A A B B A B A A B A A A B B B A B B B B B B B B B A B B B B A B B B B B B B B B B B B B B B B B B A B B B B B B B B B A B B B B B B B B B B B B B B B B A B B B B B B B B B B A B B A B B A B B B B B B B B B B B B A B B B B B B B B B B B A B B B B B B B B B B B B B B B B B B B B B B B B B B B B B B B B B B B B B B B B B B B B B B B B B B B B B B B B B B B B B B B B B B B B B B B B B B B B B B B B B B B B B B B B B A B B B B B B B B A A A B A B A B B B A A A A A B A A A A B B A A B B A A A A A A B A A A A A A A A A B A A B B B A A A A A A A A A A A A A A A A B A B A A A B A A B A A A A A A A A A A B B A A B A A A A B A A A B B B A B A B A B A B B B A B B A B B B B B A B A B A A B B B B B B A B B B A B B A B A B B B B B B A B B A B B B B B B B B A B B B B B A B B B A A B B B B B A B B A A A B B B A A B B B B B B B B B B A B A A A A B B B
3B_81336837                          A A A A A A A A A A A A A A A A A A A B A A A A A A A A A A A A A A A A B A A A A A A A A A A A A A A A B A A A A A A A A A A A A B A A A A B B B B B B B B B B B B B B A B B A B B B B B B B B B B B B B B B B B B B B B B B B B B B B B B B B B B B B B B B B B B B B B B B B B B B B B B B B B B B B B B B B B B B B B B B B B A A A A A A A B A A A B A B A A A A A A A A A A A A A A B B A A B A A B A A A A A B A A B A A A A A A A A A A A A A A A A A A A A A A A A A A A A B A A A A A A A A A A A A A A A A A A A A A A A A A A A A A A A A A A A A A A A A A A A A A A A A A A A A A A A A A A A A A A A A B A A A A A A A A A A A A A A A A A A A A A A A A A A A A A A A A A A A A A A A A A A A A A A A B A A A B A A A A A B A A A A A B A A B A A A A A B A A A A A A A A A B A A A A A A A B A A A B A B A A A A A A A A A A A A A A A A A A A A A A A A A B A A A A A A A A A A A B A A A A A A A A A A B A A B B B B B B A B B B B A B B B B B B B B B B B B B B B B B B A B B B B B B B B B A B B B B B B B B B B B B B B B B A B B B B B B B B B B A B B A B B A B B B B B B B B B B B B A B B B B B B B B B B B A B B B B B B B B B B B B B B B B B B B B B B B B B B B B B B B B B B B B B B B B B B B B B B B B B B B B B B B B B B B B B B B B B B B B B B B B B B B B B B B B B B B B B B B B B A B B B B B B B B B B A B B B B B B B A B B B A B B A B B B B B B B B B B B A B B B B B B B B B B B B B B A B B B B B A B B B B B B B B B B B B B B A B B B B B B B B B A B B B B B B B B B B B B B B B B B B B B B A A B A A A A A A A B A A A A A A B A A A A A A A B A A A A A A A B A B A A A A B A A A A A A A A A A A B A A A A A A A A A A A A B B A A B A A A A A B B A B A A A A A A A A B A A A A A A A B A A A B A A A A A A A A A
3B_149874105                         A A A A A A A A A A A A A A A A A A A B A A A A A A A A A A A A A A A A B A A A A A A A A A A A A A A A B A A A A A A A A A A A A B A A A A B B B B B B B B B B B B B B A B B A B B B B B B B B B B B B B B B B B B B B B B B B B B B B B B B B B B B B B B B B B B B B B B B B B B B B B B B B B B B B B B B B B B B B B B B B B A A A A A A A B A A A B A B A A A A A A A A A A A A A A B B A A B A A B A A A A A B A A B A A A A A A A A A A A A A A A A A A A A A A A A A A A A B A A A A A A A A A A A A A A A A A A A A A A A A A A A A A A A A A A A A A A A A A A A A A A A A A A A A A A A A A A A A A A A A B A A A A A A A A A A A A A A A A A A A A A A A A A A A A A A A A A A A A A A B B B A B B B A B B B B B B B B B B B B A B A B B B B B B B A B B B B B B B B B B B B B B B B B B B B B B B B B B B B A A A A A A A A A A A A A A A A A A A A A A A A A B A A A A A A A A A A A B A A A A A A A A A A B A A B B B B B B A B B B B A B B B B B B B B B B B B B B B B B B A B B B B B B B B B A B B B B B B B B B B B B B B B B A B B B B B B B B B B A B B A B B A B B B B B B B B B B B B A B B B B B B B B B B B A B B B B B B B B B B B B B B B B B B B B B B B B B B B B B B B B B B B B B B B B B B B B B B B B B B B B B B B B B B B B B B B B B B B B B B B B B B B B B B B B B B B B B B B B B A B B B B B B B B B B A B B B B B B B A B B B A B B A B B B B B B B B B B B A B B B B B B B B B B B B B B A B B B B B A B B B B B B B B B B B B B B A B B B B B B B B B A B B B B B B B B B B B B B B B B B B B B B A A B A A A A A A A B A A A A A A B A A A A A A A B A A A A A A A B A B A A A A B A A A A A A A A A A A B A A A A A A A A A A A A B B A A B A A A A A B B A B A A A A A A A A B A A A A A A A B A A A B A A A A A A A A A
3B_152138296                         A A A A A A A A A A A A A A A A A A A B A A A A A A A A A A A A A A A A B A A A A A A A A A A A A A A A B A A A A A A A A A A A A B A A A A B B B B B B B B B B B B B B A B B A B B B B B B B B B B B B B B B B B B B B B B B B B B B B B B B B B B B B B B B B B B B B B B B B B B B B B B B B B B B B B B B B B B B B B B B B B A A A A A A A B A A A B A B A A A A A A A A A A A A A A B B A A B A A B A A A A A B A A B A A A A A A A A A A A A A A A A A A A A A A A A A A A A B A A A A A A A A A A A A A A A A A A A A A A A A A A A A A A A A A A A A A A A A A A A A A A A A A A A A A A A A A A A A A A A A B A A A A A A A A A A A A A A A A A A A A A A A A A A A A A A A A A A A A A A B B B A B B B A B B B B B B B B B B B B A B A B B B B B B B A B B B B B B B B B B B B B B B B B B B B B B B B B B B B A A A A A A A A A A A A A A A A A A A A A A A A A B A A A A A A A A A A A B A A A A A A A A A A B A A B B B B B B A B B B B A B B B B B B B B B B B B B B B B B B A B B B B B B B B B A B B B B B B B B B B B B B B B B A B B B B B B B B B B A B B A B B A B B B B B B B B B B B B A B B B B B B B B B B B A B B B B B B B B B B B B B B B B B B B B B B B B B B B B B B B B B B B B B B B B B B B B B B B B B B B B B B B B B B B B B B B B B B B B B B B B B B B B B B B B B B B B B B B B B A B B B B B B B B B B A B B B B B B B A B B B A B B A B B B B B B B B B B B A B B B B B B B B B B B B B B A B B B B B A B B B B B B B B B B B B B B A B B B B B B B B B A B B B B B B B B B B B B B B B B B B B B B A A B A A A A A A A B A A A A A A B A A A A A A A B A A A A A A A B A B A A A A B A A A A A A A A A A A B A A A A A A A A A A A A B B A A B A A A A A B B A B A A A A A A A A B A A A A A A A B A A A B A A A A A A A A A
3B_752751365                         A A A A A A A A A A A A A A A A A A A B A A A A A A A A A A A A A A A A B A A A A A A A A A A A A A A A B A A A A A A A A A A A A B A A A A B B B B B B B A A B B B B B A B B A B B B B B A B B B B B B B A B B A A B B B B B B B B B B B B B B B B B B B A B B B B B B B B A B B B A B B B B B B B B B B B B B B B B A B B B B A A A A A A A A B A A A B A B A A A A A A A A A A A A A A B B A A B A A B A A A A A B A A B A A A A A A A A A A A A A A A A A A A A A A A A A A A A B A A A A A A A A A A A A A A A A A A A A A A A A A A A A A A A A A A A A A A A A A A A A A A A A A A A A A A A A A A A A A A A A B A A A A A A A A A A A A A A A A A A A A A A A A A A A A A A A A A A A A A A B B B A B B B A B B B B B B B B B B B B A B A B B B B B B B A B B B B B B B B B B B B B B B B B B B B B B B B B B B B A A A A A A A A A A A A A A A A A A A A A A A A A B A A A A A A A A A A A B A A A A A A A A A A B A A B B B B B B A B B B B A B B B B B B B B B B B B B B B B B B A B B B B B B B B B A B B B B B B B B B B B B B B B B A B B B B B B B B B B A B B A A B A B B B B B B B B B B B B A B B B B B B B B B B B A B B B B B A B B B B B B B B B B B B B B B B B B B B B B B B B B B A B B B B B B B B B B B B B B B B B B B B B B B B B B B B B A B B B B B B B B B B B B B B B B B B B B B B B B B A B B B B B B B B B B A B B B B B B B A B B B A B B A B B B B B B B B B B B A B B B B B B B B B B B B B B A B B B B B A B B B B B B B B B B B B B B A B B B B B B B B B A B B B B B B B B B B B B B B B B B B B B B A A B A A A A A A A B A A A A A A B A A A A A A A B A A A A A A A B A B A A A A B A A A A A A A A A A A B A A A A A A A A A A A A B B A A B A A A A A B B A B A A A A A A A A B A A A A A A A B A A A B A A A A A A A A A
3B_98552422                          A A A A A A A A A A A A A B A A A A A B A A A A A A A A A A A A A A A A B A A A B A A A A A A A A A A B B A A A A A A A A A A A A B A A B A B B B B B B A B B B B B B B B B B B B B B B A B B B B A B A A B B B B B B B B B B A B B B A B B B B B B B B A A A B B A B B B B B B B B A B B B B A B B B B B B B A B B A B B B B B B A B B B A B B B B B B B B B B B B B B B B B B B B B B B B B A B B B A B B B B B B B B B B B B B A B B A B B B B B B A B A B B A B B B B B B B A B B B B B B B B B A A B B B B B B A A A B A B B B A A A A A A A A A A A A A A A A A A A A A A B A A A A A A A A A A A A A A A A A A A A A A A A A A A A A A A A A A A A A A A A A A A A A A A A A A A A A A A A A A A A A A A A A A A A A A B A A A A A B A A A A A A A A A A A A A A B B A A A A A A A A A A B A A A B A A B A A A A A B B B B B A B B A B B B A A B B B B B A A A B A B B A B B B B B B B B B A B A B A B B A A B B B B A B B B B B A B A B B B B A B B A B A B B B B A B A B B B B B B B B B B B B B B B B A A B A A B B B B B B B B B B B A B A B B B B B B B B A A A B B A A B B B B B B A A A B B B B A B B B B B B B A A B B B B B A B A B B B B B B B B B B B B B B B B B B B B B B B B B B B B B B B B B B B B B B B B B B B B B A B B B B A B B B B B B B B B B B B B B B B B B B B B B B A B B B B A B B B B B B B B B B B B B A A A A A A A A A A A A A A A A A A A A B A A A A A A A A A A A A A A A A A A A A A B A A A A A A A A A A A A A A A A A B A A A A A A A A A A A A A A A A A A A A A A A A A A A A A A A A A A A A A B B B B B A B B B B A B B B A B B B B B B B A B B A B B A B B B B B B B A B B B A B B B B A B B B A B B A B A B B A B B B B A B B B A B B B B A B B B B A B A B B B B B B A A B B B A B B A B B B B B B B B B B A B B B
3B_85903005                          A A A A A A A A A A A A A B A A A A A B A A A A A A A A A A A A A A A A B A A A B A A A A A A A A A A B B A A A A A A A A A A A A B A A B A B B B B B B A B B B B B B B B B B B B B B B A B B B B A B A A B B B B B B B B B B A B B B A B B B B B B B B A A A B B A B B B B B B B B A B B B B A B B B B B B B A B B A B B B B B B A B B B A B B B B B B B B B B B B B B B B B B B B B B B B B A B B B A B B B B B B B B B B B B B A B B A B B B B B B A B A B B A B B B B B B B A B B B B B B B B B A A B B B B B B A A A B A B B B A A A A A A A A A A A A A A A A A A A A A A B A A A A A A A A A A A A A A A A A A A A A A A A A A A A A A A A A A A A A A A A A A A A A A A A A A A A A A A A A A A A A A A A A A A A A A B A A A A A B A A A A A A A A A A A A A A B B A A A A A A A A A A B A A A B A A B A A A A A B B B B B A B B A B B B A A B B B B B A A A B A B B A B B B B B B B B B A B A B A B B A A B B B B A B B A B A A A A A A A A A A A A A A A A A B A A A A A A A B A A A A A B A A B A A A A A A A A A A A A A A A B A A A A A B A A A A B A A A A A B A A A A A A A A A A A A A A A A A A A A A A A A A A A A A A A A B A B B B B B B B B B B B B B B B B B B B B B B B B B B B B B B B B B B B B B B B B B B B B B A B B B B A B B B B B B B B B B B B B B B B B B B B B B B B B B B B A B B B B B B B B B B B B B A A A A A A A A A A A A A A A A A A A A B A A A A A A A A A A A A A A A A A A A A A B A A A A A A A A A A A A A A A A A B A A A A A A A A A A A A A A A A A A A A A A A A A A A A A A A A A A A A A B B B B B A B B B B A B B B A B B B B B B B A B B A B B A B B B B B B B A B B B A B B B B A B B B A B B A B A B B A B B B B A B B B A B B B B A B B B B A B A B B B B B B A A B B B A B B A B B B B B B B B B B A B B B
3B_685130213                         A A A A A A A A A A A A A B A A A A A B A A A A A A A A A A A A A A A A B A A A B A A A A A A A A A A B B A A A A A A A A A A A A B A A B A B B B B B B A B B B B B B B B B B B B B B B A B B B B A B A A B B B B B B B B B B A B B B A B B B B B B B B A A A B B A B B B B B B B B A B B B B A B B B B B B B A B B A B B B B B B A B B B A B B B B B B B B B B B B B B B B B B B B B B B B B A B B B A B B B B B B B B B B B B B A B B A B B B B B B A B A B B A B B B B B B B A B B B B B B B B B A A B B B B B B A A A B A B B B A A A A A A A A A A A A A A A A A A A A A A B A A A A A A A A A A A A A A A A A A A A A A A A A A A A A A A A A A A A A A A A A A A A A A A A A A A A A A A A A A A A A A A A A A A A A A B A A A A A B A A A A A A A A A A A A A A B B A A A A A A A A A A B A A A B A A B A A A A A B B B B B A B B A B B B A A B B B B B A A A B A B B A B B B B B B B B B A B A B A B B A A B B B B A B B A A A A A A A A A A A A A A A A A A A A A A A A A A A A A A A A A B A A B A A A A A A A A A A A A A A A A A A A A A A A A A A B A A A A A A A A A A A A A A A A A A A A A A A A A A A A A A A A A A A A A A A A B B B B B B B B B B B B B B B B B B B B B B B B B B B B B B B B B B B B B B B B B B B B B A B B B B A B B B B B B B B B B B B B B B B B B B B B B B B B B B B A B B B B B B B B B B B B B A A A A A A A A A A A A A A A A A A A A B A A A A A A A A A A A A A A A A A A A A A B A A A A A A A A A A A A A A A A A B A A A A A A A A A A A A A A A A A A A A A A A A A A A A A A A A A A A A A B B B B B A B B B B A B B B A B B B B B B B A B B A B B A B B B B B B B A B B B A B B B B A B B B A B B A B A B B A B B B B A B B B A B B B B A B B B B A B A B B B B B B A A B B B A B B A B B B B B B B B B B A B B B
3B_160113794                         B B B A B B A B A A A B B B B B B A B B B B B B B B B B B B B A B B B B B B B B B B B B B B B B B B A B B B A B B B B B B B B B A B A A B B B B B B B B A B B B B B B B B B B B B B B B A B B B B A B A A B B B B B B B B B B A B B B A B B B B B B B B A A A B B A B B B B B B B B A B B B B A B B B B B B B A B B A B B B B B B A B B B A B B B B B B B B B B B B B B B B B B B B B B B B B A B B B A B B B B B B B B B B B B B A B B A B B B B B B A B A B B A B B B B B B B A B B B B B B B B B A A B B B B B B A A A B A B B B A A A B A A A A A A A A A A A B A A B A A A B A A A B A A A A A A A B A A A A A A A A A A A A B A A A A A A A A B A A A B A A A A B A A A A A A A A A A A A A A A A A A A A A A A A A A A B A A A A A B A A A A A A A A A A A A A A B B A A A A A A A A A A B A A A B A A B A A A A A B B B B B A B B A B B B A A B B B B B A A A B A B B A B B B B B B B B B A B A B A B B A A B B B B A B B A A A B A A A A A A A A A A A A A A A A A A A A A A A A A A A A A B A A B A A A A A A A A A A A A A A A A A A A A A A A A A A B A A A A A A A A A A A A A A A B A A A A A A A A A A A A A A A A A A A A A A A A B B B B B B B B B B B B B B B B B B B B B B B B B B B B B B B B B B B B B B B B B B B B B A B B B B A B B B B B B B B B B B B B B B B B B B B B B B B B B B B A B B B B B B B B B B B B B A A A A A A A A A A A A A A A A A A A A B A A A A A A A A A A A A A A A A A A A A A B A A A A A A A A A A A A A A A A A B A A A A A A A A A A A A A A A A A A A A A A A A A A A A A A A A A A A A A B B B B B A B B B B A B B B A B B B B B B B A B B A B B A B B B B B B B A B B B A B B B B A B B B A B B A B A B B A B B B B A B B B A B B B B A B B B B A B A B B B B B B A A B B B A B B A B B B B B B B B B B A B B B
3B_517795549                         B B B A A A A B B A A A A B A A B A A B A A A B A B B A A A B A A A A B A B A B A B A A A A B B B A A B A A A A A A B B B A A B A A A A A A B B B B B B A B B B B B B B B B B B B B B B A B B B B A B A A B B B B B B B B B B A B B B A B B B B B B B B A A A B B A B B B B B B B B A B B B B A B B B B B B B A B B A B B B B B B B B B B B B B B B B B B B B B B B B B B B B B B B B B B B B B B B B B B B B B B B B B B B B B B B B B B B B B B B B B B B B B B B B B B B B B B B B B B B B B B B A B B B B B B B B A B B A B B B A A A B A A A A A A A A A A A B A A B A A A B A A A B A A A A A A A B A A A A A A A A A A A A B A A A A A A A A B A A A B A A A A B A A A A A A A A A A A A A A A A A A A A A A A A A A A B A A A A A B A A A A A A A A A A A A A A B B A A A A A A A A A A B A A A B A A B A A A A A B B B B B A B B A B B B A A B B B B B A A A B A B B A B B B B B B B B B A B A B A B B A A B B B B A B B A A A B A A A A A A A A A A A A A A A A A A A A A A A A A A A A A B A A B A A A A A A A A A A A A A A A A A A A A A A A A A A B A A A A A A A A A A A A A A A B A A A A A A A A A A A A A A A A A A A A A A A A B B B B B B B B B B B B B B B B B B B B B B B B B B B B B B B B B B B B B B B B B B B B B A B B B B A B B B B B B B B B B B B B B B B B B B B B B B B B B B B A B B B B B B B B B B B B B A A A A A A A A A A A A A A A A A A A A B A A A A A A A A A A A A A A A A A A A A A B A A A A A A A A A A A A A A A A A B A A A A A A A A A A A A A A A A A A A A A A A A A A A A A A A A A A A A A B A A A A A A A B B A A B A A A A A B B B A A A B A A A A B B A A B A A A A A A A B B B A A A A A A A B A B A A A A B B A A A B B B A B B A A A A B B B A B A A B A A A A A A A B A A A A A B A B A B A A B A A A A B B
3B_119936823                         B B B B B B B B B B B B B B B B B B B B B B B B B B B B B B B B B B B B B B B B B B B B B B B B B B B A B B B B B B B B B B B B B B B B B B B B B B B B A B B B B B B B B B B B B B B B A B B B B A B A A B B B B B B B B B B A B B B A B B B B B B B B A A A B B A B B B B B B B B A B B B B A B B B B B B B A B B A B B B B B B B B B B B B B B B B B B B B B B B B B B B B B B B B B B B B B B B B B B B B B B B B B B B B B B B B B B B B B B B B B B B B B B B B B B B B B B B B B B B B B B B A B B B B B B B B A B B A B B B A A A B A A A A A A A A A A A B A A B A A A B A A A B A A A A A A A B A A A A A A A A A A A A B A A A A A A A A B A A A B A A A A B A A A A A A A A A A A A A A B A A A A A A A A A B A A B A A A A A B A A A A B A A A A A A A A B B B A A A A A A A A A A B A A A B A A B A A A A A B B B B B A B B A B B B A A B B B B B A A A B A B B A B B B B B B B B B A B A B A B B A A B B B B A B B A A A B A A A A A A A A A A A A A A A A A A A A A A A A A A A A A B A A B A A A A A A A A A A A A A A A A A A A A A A A A A A B A A A A A A A A A A A A A A A B A A A A A A A A A A A A A A A A A A A A A A A A B B B B B B B B B B B B B B B B B B B B B B B B B B B B B B B B B B B B B B B B B B B B B A B B B B A B B A B B B B B B B B B B B B B B B B B B B B B B B B B A B B B B B B B B B B B B B A A A A A A A A A A A A A A A A A A A A B A A A A A A A A A A A A A A A A A A A A A B A A A A A A A A A A A A A A A A A B A A A A A A A A A A A A A A A A A A A A A A A A A A A A A A A A A A A A B B B B B B B B B B B B B B B A B B B B B B B B B B A B B B B B B B B B B B B B B B B B B B A B B B B B B B B B B B B B B B B B B B B B B B B B B B B B B B B B B B B B A B B B B B B B B B B B B B B B B B B B B B B B B
3B_98229146                          B B B B B B B B B B B B B B B B B B B B B B B B B B B B B B B B B B B B B B B B B B B B B B B B B B B B B B B B B B B B B B B B B B B B B B B B B B B B A B B B B B B B B B B B B B B B A B B B B A B A A B B B B B B B B B B A B B B A B B B B B B B B A A A B B A B B B B B B B B A B B B B A B B B B B B B A B B A B B B B B B B B B B B B B B B B B B B B B B B B B B B B B B B B B B B B B B B B B B B B B B B B B B B B B B B B B B B B B B B B B B B B B B B B B B B B B B B B B B B B B B B A B B B B B B B B A B B A B B B A A A B A A A A A A A A A A A B A A B A A A B A A A B A A A A A A A B A A A A A A A A A A A A B A A A A A A A A B A A A B A A A A B A A A A A A A A A A A A A A B A A A A A A A A A B A A B A A A A A B A A A A B A A A A A A A A B B A A A A A A A A A A A B A A A B A A B A A A A A B B B B B A B B A B B B A A B B B B B A A A B A B B A B B B B B B B B B A B A B A B B A A B B B B A B B A A A B A A A A A A A A A A A A A A A A A A A A A A A A A A A A A B A A B A A A A A A A A A A A A A A A A A A A A A A A A A A B A A A A A A A A A A A A A A A B A A A A A A A A A A A A A A A A A A A A A A A A B B B B B B B B B B B B B B B B B B B B B B B B B B B B B B B B B B B B B B B B B B B B B A B B B B B B B B B B B B B B B B B B B B B B B B B B B B B B B B B B B B B B B B B B B B B B B A A A A A A A A A A A A A A A A A A A A B A A A A A A A A A A A A A A A A A A A A A B A A A A A A A A A A A A A A A A A B A A A A A A A A A A A A A A A A A A A A A A A A A A A A A A A A A A A A B B B B B B B B B B B B B B B A B B B B B B B B B B A B B B B B B B B B B B B B B B B B B B A B B B B B B B B B B B B B B B B B B B B B B B B B B B B B B B B B B B B B A B B B B B B B B B B B B B B B B B B B B B B B B
3B_99375660                          B B B B B B B B B B B B B B B B B B B B B B B B B B B B B B B B B B B B B B B B B B B B B B B B B B B B B B B B B B B B B B B B B B B B B B B B B B B B A B B B B B B B B B B B B B B B A B B B B A B A A B B B B B B B B B B A B B B A B B B B B B B B A A A B B A B B B B B B B B A B B B B A B B B B B B B A B B A B B B B B B B B B B B B B B B B B B B B B B B B B B B B B B B B B B B B B B B B B B B B B B B B B B B B B B B B B B B B B B B B B B B B B B B B B B B B B B B B B B B B B B B A B B B B B B B B A B B A B B B B B B B A B B A B B B B B B B B B B B B B B B B B B B A B B B A B B B B B B B A B B B B B B A B B B B B B B B B B A A A B B A B A B B B B B B B A B B B B B A B B B B B B B B B B B B B B B B B B B B B B B B B B B B B B B B B B B B B B B B B B B B B B B B B B B B B B B B B B B B B B B B B A B B A B B B A A B B B B B A A A B A B B A B B B B B B B B B A B A B A B B A A B B B B A B B A A A B A A A A A A A A A A A A A A A A A A A A A A A A A A A A A B A A B A A A A A A A A A A A A A A A A A A A A A A A A A A B A A A A A A A A A A A A A A A B A A A A A A A A A A A A A A A A A A A A A A A A B B B B B B B B B B B B B B B B B B B B B B B B B B B B B B B B B B B B B B B B B B B B B A B B B B B B B B B B B B B B B B B B B B B B B B B B B B B B B B B B B B B B B B B B B B B B B A A A A A A A A A A A A A A A A A A A A B A A A A A A A A A A A A A A A A A A A A A B A A A A A A A A A A A A A A A A A B A A A A A A A A A A A A A A A A A A A A A A A A A A A A A A A A A A A A B B B B B B B B B B B B B B B A B B B B B B B B B B A B B B B B B B B B B B B B B B B B B B A B B B B B B B B B B B B B B B B B B B B B B B B B B B B B B B B B B B B B A B B B B B B B B B B B B B B B B B B B B B B B B
3B_726382857                         B B B B B B B B B B B B B B B B B B B B B B B B B B B B B B B B B B B B B B B B B B B B B B B B B B B B B B B B B B B B B B B B B B B B B B B B B B B B A B B B B B B B B B B B B B B B A B B B B A B A A B B B B B B B B B B A B B B A B B B B B B B B A A A B B A B B B B B B B B A B B B B A B B B B B B B A B B A B B B B B B B B B B B B B B B B B B B B B B B B B B B B B B B B B B B B B B B B B B B B B B B B B B B B B B B B B B B B B B B B B B B B B B B B B B B B B B B B B B B B B B B A B B B B B B B B A B B A B B B B B B B A B B A B B B B B B B B B B B B B B B B B B B A B B B A B B B B B B B A B B B B B B A B B B B B B B B B B A A A B B A B A B B B B B B B A B B B B B A B B B B B B B B B B B B B B B B B B B B B B B B B B B B B B B B B B B B B B B B B B B B B B B B B B B B B B B B B B B B B B B B B A B B A B B B A A B B B B B A A A B A B B A B B B B B B B B B A B A B A B B A A B B B B A B B A A A B A A A A A A A A A A A A A A A A A A A A A A A A A A A A A B A A B A A A A A A A A A A A A A A A A A A A A A A A A A A B A A A A A A A A A A A A A A A B A A A A A A A A A A A A A A A A A A A A A A A A B B B B B B B B B B B B B B B B B B B B B B B B B B B B B B B B B B B B B B B B B B B B B A B B B B B B B B B B B B B B B B B B B B B B B B B B B B B B B B B B B B B B B B B B B B B B B A A A A A A A A A A A A A A A A A A A A B A A A A A A A A A A A A A A A A A A A A A B A A A A A A A A A A A A A A A A A B A A A A A A A A A A A A A A A A A A A A A A A A A A A A A A A A A A A A B B B B B B B B B B B B B B B A B B B B B B B B B B A B B B B B B B B B B B B B B B B B B B A B B B B B B B B B B B B B B B B B B B B B B B B B B B B B B B B B B B B B A B B B B B B B B B B B B B B B B B B B B B B B B
3B_156538420                         B B B B B B B B B B B B B B B B B B B B B B B B B B B B B B B B B B B B B B B B B B B B B B B B B B B B B B B B B B B B B B B B B B B B B B B B B B B B A B B B B B B B B B B B B B B B A B B B B A B A A B B B B B B B B B B A B B B A B B B B B B B B A A A B B A B B B B B B B B A B B B B A B B B B B B B A B B A B B B B B B B B B B B B B B B B B B B B B B B B B B B B B B B B B B B B B B B B B B B B B B B B B B B B B B B B B B B B B B B B B B B B B B B B B B B B B B B B B B B B B B B A B B B B B B B B A B B A B B B B B B B A B B A B B B B B B B B B B B B B B B B B B B A B B B A B B B B B B B A B B B B B B A B B B B B B B B B B A A A B B A B A B B B B B B B A B B B B B A B B B B B B B B B B B B B B B B B B B B B B B B B B B B B B B B B B B B B B B B B B B B B B B B B B B B B B B B B B B B B B B B B A B B A B B B A A B B B B B A A A B A B B A B B B B B B B B B A B A B A B B A A B B B B A B B A A A B A A A A A A A A A A A A A A A A A A A A A A A A A A A A A B A A B A A A A A A A A A A A A A A A A A A A A A A A A A A B A A A A A A A A A A A A A A A B A A A A A A A A A A A A A A A A A A A A A A A A B B B B B B B B B B B B B B B B B B B B B B B B B B B B B B B B B B B B B B B B B B B B B A B B B B B B B B B B B B B B B B B B B B B B B B B B B B B B B B B B B B B B B B B B B B B B B A A A A A A A A A A A A A A A A A A A A B A A A A A A A A A A A A A A A A A A A A A B A A A A A A A A A A A A A A A A A B A A A A A A A A A A A A A A A A A A A A A A A A A A A A A A A A A A A A B B B B B B B B B B B B B B B A B B B B B B B B B B A B B B B B B B B B B B B B B B B B B B A B B B B B B B B B B B B B B B B B B B B B B B B B B B B B B B B B B B B B A B B B B B B B B B B B B B B B B B B B B B B B B
3B_158625768                         B B B B B B B B B B B B B B B B B B B B B B B B B B B B B B B B B B B B B B B B B B B B B B B B B B B B B B B B B B B B B B B B B B B B B B B B B B B B A B B B B B B B B B B B B B B B A B B B B A B A A B B B B B B B B B B A B B B A B B B B B B B B A A A B B A B B B B B B B B A B B B B A B B B B B B B A B B A B B B B B B B B B B B B B B B B B B B B B B B B B B B B B B B B B B B B B B B B B B B B B B B B B B B B B B B B B B B B B B B B B B B B B B B B B B B B B B B B B B B B B B B A B B B B B B B B A B B A B B B B B B B A B B A B B B B B B B B B B B B B B B B B B B A B B B A B B B B B B B A B B B B B B A B B B B B B B B B B A A A B B A B A B B B B B B B A B B B B B A B B B B B B B B B B B B B B B B B B B B B B B B B B B B B B B B B B B B B B B B B B B B B B B B B B B B B B B B B B B B B B B B B A B B A B B B A A B B B B B A A A B A B B A B B B B B B B B B A B A B A B B A A B B B B A B B A A A B A A A A A A A A A A A A A A A A A A A A A A A A A A A A A B A A B A A A A A A A A A A A A A A A A A A A A A A A A A A B A A A A A A A A A A A A A A A B A A A A A A A A A A A A A A A A A A A A A A A A B A B A A B A A A A A A A A B A A A B A B A A A B A A A B A B B A A A A A B B B A A A A A A A B A A B A A A A A A A A B A B A A A A A A A B B A A B B A A A A A A A B A A A A A A A B A A A A A A A A A A A A A A A A A A A A A A A A A A A A A A A A A A A A A A A A A A A A B A A A A A A A A A A A A A A A A A A A A A A A A A A A A A A A A A A A A A A A A A A A A A A A A A A A A A A B B B B B B B B B B B B B B B A B B B B B B B B B B A B B B B B B B B B B B B B B B B B B B A B B B B B B B B B B B B B B B B B B B B B B B B B B B B B B B B B B B B B A B B B B B B B B B B B B B B B B B B B B B B B B
3B_158625789                         B B B B B B B B B B B B B B B B B B B B B B B B B B B B B B B B B B B B B B B B B B B B B B B B B B B B B B B B B B B B B B B B B B B B B B B B B B B B A B B B B B B B B B B B B B B B A B B B B A B A A B B B B B B B B B B A B B B A B B B B B B B B A A A B B A B B B B B B B B A B B B B A B B B B B B B A B B A B B B B B B B B B B B B B B B B B B B B B B B B B B B B B B B B B B B B B B B B B B B B B B B B B B B B B B B B B B B B B B B B B B B B B B B B B B B B B B B B B B B B B B B A B B B B B B B B A B B A B B B B B B B A B B A B B B B B B B B B B B B B B B B B B B A B B B A B B B B B B B A B B B B B B A B B B B B B B B B B A A A B B A B A B B B B B B B A B B B B B A B B B B B B B B B B B B B B B B B B B B B B B B B B B B B B B B B B B B B B B B B B B B B B B B B B B B B B B B B B B B B B B B B A B B A B B B A A B B B B B A A A B A B B A B B B B B B B B B A B A B A B B A A B B B B A B B A A A B A A A A A A A A A A A A A A A A A A A A A A A A A A A A A B A A B A A A A A A A A A A A A A A A A A A A A A A A A A A B A A A A A A A A A A A A A A A B A A A A A A A A A A A A A A A A A A A A A A A A B A B A A B A A A A A A A A B A A A B A B A A A B A A A B A B B A A A A A B B B A A A A A A A B A A B A A A A A A A A B A B A A A A A A A B B A A B B A A A A A A A B A A A A A A A B A A A A A A A A A A A A A A A A A A A A A A A A A A A A A A A A A A A A A A A A A A A A B A A A A A A A A A A A A A A A A A A A A A A A A A A A A A A A A A A A A A A A A A A A A A A A A A A A A A A B B B B B B B B B B B B B B B A B B B B B B B B B B A B B B B B B B B B B B B B B B B B B B A B B B B B B B B B B B B B B B B B B B B B B B B B B B B B B B B B B B B B A B B B B B B B B B B B B B B B B B B B B B B B B
3B_158531779                         B B B B B B B B B B B B B B B B B B B B B B B B B B B B B B B B B B B B B B B B B B B B B B B B B B B B B B B B B B B B B B B B B B B B B B B B A B A B A B A A A A B A B B A A A B B A A B A A A A B A A A B A B A A A A A A A A A A A B A B A A A A B A A A A B A A B A A A B B A A A B A A A A A A A A B B A A B A B B A B A A B B B B B B B B B B B B B B B B B B B B B B B B B B B B B B B B B B B B B B B B B B B B B B B B B B B B B B B B B B B B B B B B B B B B B B B B B B B B B B B B B A B B B B B B B B A B B A B B B B B B B A B B A B B B B B B B B B B B B B B B B B B B A B B B A B B B B B B B A B B B B B B A B B B B B B B B B B A A A B B A B A B B B B B B B A B B B B B A B B B B B B B B B B B B B B B B B B B B B B B B B B B B B B B B B B B B B B B B B B B B B B B B B B B B B B B B B B B B B B B B B A B B A B B B A A B B B B B A A A B A B B A B B B B B B B B B A B A B A B B A A B B B B A B B A A A B A A A A A A A A A A A A A A A A A A A A A A A A A A A A A B A A A A A A A A A A A A A A A A A A A A A A A A A A A A A A A A A A A A A A A A A A A A A B A A A A A A A A A A A A A A A A A A A A A A A A B A B A A B A A A A A A A A B A A A B A B A A A B A A A B A B B A A A A A B B B A A A A A A A B A A B A A A A A A A A B A B A A A A A A A B B A A B B A A A A A A A B A A A A A A A B A A A A A A A B A B A A A A A A A A B B A A A A A A A A A A A A A A A A A A B A A A A A B A B A A A B A A A A A A A B A A B B B A A A B A A A A A A A A A A B A A A A A A A A A A A B A B A A A A A A B B B B B B B B B B B B B B B A B B B B B B B B B B A B B B B B B B B B B B B B B B B B B B A B B B B B B B B B B B B B B B B B B B B B B B B B B B B B B B B B B B B B A B B B B B B B B B B B B B B B B B B B B B B B B
3B_155190093                         B B B B B B B B B B B B B B B B B B B B B B B B B B B B B B B B B B B B B B B B B B B B B B B B B B B B B B B B B B B B B B B B B B B B B B B B A B A B A B A A B A B A B B A A A B B A B B B A A A B A A B B A B A A A A A A A A A A B B A B A A A A B A A A A B B B B B A A B B A A A B A A A A A B A A B B B B B A B B A B A A B B B B B B B B B B B B B B B B B B B B B B B B B B B B B B B B B B B B B B B B B B B B B B B B B B B B B B B B B B B B B B B B B B B B B B B B B B B B B B B B B A B B B B B B B B A B B A B B B B B B B A B B A B B B B B B B B B B B B B B B B B B B A B B B A B B B B B B B A B B B B B B A B B B B B B B B B B A A A B B A B A B B B B B B B A B B B B B A B B B B B B B B B B B B B B B B B B B B B B B B B B B B B B B B B B B B B B B B B B B B B B B B B B B B B B B B B B B B B B B B B A B B A B B B A A B B B B B A A A B A B B A B B B B B B B B B A B A B A B B A A B B B B A B B A A A B A A A A A A A A A A A A A A A A A A A A A B A A A A A A A B A A A A A A A A A A A A A A A A A A A A A A A A A A A A A A A A A A A A A A A A A A A A A B A A A A A A A A A A A A A A A A A A A A B A A A B A B A A B A A A A A A A A B A A A B A B A A A B A A A B A B B A A A A A B B B A A A A A A A B A A B A A A A A A A A B A B A A A A A A A B B A A B B A A A A A A A B A A A A A A A B A A B A B B B B B B B B B B B B B B B B B B A B B A B A B B B B B B B A B B B B B B A B B B B B B B B B B B B B B B B B B B B B B A B B B B B B B B B B B A B B A B B B B B B B B B B B B B B B B B B B B B B B B B B B B B B B B B A B B B B B B B B B B A B B B B B B B B B B B B B B B B B B B A B B B B B B B B B B B B B B B B B B B B B B B B B B B B B B B B B B B B B A B B B B B B B B B B B B B B B B B B B B B B B B
[truncated: 7,991,191 more chars]
