# Supplementary material for: Nested Association Mapping of Stem Rust Resistance in Wheat Using Genotyping by Sequencing
Source: PLoS One. 2016 May 17;11(5):e0155760. doi: 10.1371/journal.pone.0155760 (PMC4870046; doi:10.1371/journal.pone.0155760)
Supplement: S7 File — (TXT) [file pone.0155760.s012.txt]

!********************************Marker Type***********************************************
!Marker type: A for common parent (CP); B for the other parent (OP); -1 for missing markers
SNP	ada_11	ada_12	ada_13	ada_14	ada_15	ada_17	ada_18	ada_19	ada_1	ada_21	ada_22	ada_23	ada_24	ada_26	ada_27	ada_28	ada_29	ada_2	ada_30	ada_31	ada_32	ada_33	ada_34	ada_35	ada_37	ada_38	ada_3	ada_41	ada_42	ada_43	ada_44	ada_45	ada_46	ada_47	ada_48	ada_49	ada_50	ada_51	ada_52	ada_54	ada_56	ada_57	ada_58	ada_59	ada_5	ada_61	ada_62	ada_63	ada_64	ada_65	ada_66	ada_67	ada_68	ada_69	ada_6	ada_70	ada_71	ada_72	ada_73	ada_74	ada_75	ada_76	ada_77	ada_78	ada_79	ada_7	ada_81	ada_82	ada_84	ada_8	ada_9	fahari_100	fahari_101	fahari_102	fahari_10	fahari_12	fahari_13	fahari_14	fahari_16	fahari_18	fahari_19	fahari_1	fahari_22	fahari_23	fahari_25	fahari_26	fahari_27	fahari_28	fahari_29	fahari_2	fahari_30	fahari_31	fahari_32	fahari_33	fahari_34	fahari_35	fahari_36	fahari_37	fahari_38	fahari_3	fahari_40	fahari_41	fahari_42	fahari_43	fahari_44	fahari_45	fahari_46	fahari_47	fahari_48	fahari_49	fahari_4	fahari_50	fahari_51	fahari_52	fahari_53	fahari_54	fahari_55	fahari_57	fahari_58	fahari_59	fahari_5	fahari_60	fahari_61	fahari_62	fahari_63	fahari_64	fahari_65	fahari_66	fahari_67	fahari_68	fahari_69	fahari_6	fahari_70	fahari_71	fahari_72	fahari_73	fahari_76	fahari_77	fahari_78	fahari_79	fahari_7	fahari_80	fahari_81	fahari_83	fahari_85	fahari_86	fahari_87	fahari_88	fahari_89	fahari_8	fahari_90	fahari_91	fahari_92	fahari_93	fahari_94	fahari_95	fahari_96	fahari_97	fahari_98	fahari_99	fahari_9	gem_100	gem_101	gem_102	gem_103	gem_104	gem_10	gem_11	gem_12	gem_13	gem_14	gem_15	gem_16	gem_17	gem_18	gem_19	gem_1	gem_20	gem_21	gem_22	gem_23	gem_24	gem_25	gem_26	gem_27	gem_28	gem_29	gem_2	gem_30	gem_31	gem_32	gem_33	gem_34	gem_35	gem_36	gem_37	gem_39	gem_3	gem_40	gem_41	gem_42	gem_43	gem_44	gem_45	gem_46	gem_47	gem_48	gem_49	gem_4	gem_50	gem_51	gem_52	gem_53	gem_54	gem_55	gem_56	gem_57	gem_58	gem_59	gem_60	gem_62	gem_63	gem_65	gem_66	gem_67	gem_68	gem_69	gem_6	gem_70	gem_71	gem_72	gem_73	gem_74	gem_75	gem_77	gem_78	gem_79	gem_7	gem_80	gem_81	gem_82	gem_83	gem_84	gem_85	gem_86	gem_87	gem_88	gem_8	gem_90	gem_91	gem_92	gem_93	gem_94	gem_95	gem_96	gem_98	gem_99	gem_9	kudu_10	kudu_11	kudu_12	kudu_13	kudu_14	kudu_15	kudu_16	kudu_17	kudu_19	kudu_1	kudu_20	kudu_21	kudu_22	kudu_23	kudu_24	kudu_25	kudu_26	kudu_28	kudu_29	kudu_2	kudu_30	kudu_31	kudu_32	kudu_33	kudu_34	kudu_35	kudu_37	kudu_38	kudu_39	kudu_3	kudu_40	kudu_43	kudu_44	kudu_45	kudu_47	kudu_48	kudu_4	kudu_50	kudu_51	kudu_52	kudu_53	kudu_54	kudu_55	kudu_56	kudu_57	kudu_58	kudu_59	kudu_5	kudu_60	kudu_61	kudu_62	kudu_63	kudu_64	kudu_65	kudu_66	kudu_67	kudu_69	kudu_6	kudu_70	kudu_71	kudu_72	kudu_73	kudu_74	kudu_75	kudu_76	kudu_77	kudu_79	kudu_7	kudu_80	kudu_81	kudu_82	kudu_83	kudu_84	kudu_85	kudu_86	kudu_87	kudu_88	kudu_89	kudu_8	kudu_9	kulungu_10	kulungu_12	kulungu_13	kulungu_15	kulungu_17	kulungu_18	kulungu_19	kulungu_1	kulungu_20	kulungu_21	kulungu_22	kulungu_23	kulungu_24	kulungu_25	kulungu_26	kulungu_27	kulungu_28	kulungu_29	kulungu_30	kulungu_31	kulungu_32	kulungu_35	kulungu_36	kulungu_37	kulungu_39	kulungu_3	kulungu_42	kulungu_43	kulungu_44	kulungu_45	kulungu_46	kulungu_47	kulungu_48	kulungu_49	kulungu_4	kulungu_50	kulungu_51	kulungu_52	kulungu_53	kulungu_54	kulungu_55	kulungu_56	kulungu_57	kulungu_58	kulungu_59	kulungu_5	kulungu_62	kulungu_65	kulungu_66	kulungu_67	kulungu_68	kulungu_69	kulungu_6	kulungu_70	kulungu_71	kulungu_72	kulungu_7	kulungu_8	kulungu_9	ngiri_10	ngiri_11	ngiri_12	ngiri_13	ngiri_14	ngiri_15	ngiri_16	ngiri_17	ngiri_18	ngiri_19	ngiri_21	ngiri_23	ngiri_25	ngiri_26	ngiri_27	ngiri_28	ngiri_29	ngiri_2	ngiri_30	ngiri_32	ngiri_33	ngiri_34	ngiri_35	ngiri_36	ngiri_38	ngiri_39	ngiri_3	ngiri_40	ngiri_42	ngiri_43	ngiri_44	ngiri_45	ngiri_46	ngiri_47	ngiri_48	ngiri_49	ngiri_4	ngiri_50	ngiri_51	ngiri_52	ngiri_53	ngiri_54	ngiri_55	ngiri_57	ngiri_58	ngiri_59	ngiri_60	ngiri_61	ngiri_64	ngiri_7	ngiri_8	ngiri_9	paka_103	paka_104	paka_105	paka_107	paka_108	paka_109	paka_10	paka_110	paka_111	paka_112	paka_114	paka_115	paka_116	paka_12	paka_14	paka_15	paka_16	paka_17	paka_18	paka_19	paka_20	paka_22	paka_23	paka_24	paka_25	paka_26	paka_27	paka_28	paka_29	paka_2	paka_30	paka_31	paka_32	paka_33	paka_34	paka_35	paka_36	paka_37	paka_38	paka_39	paka_3	paka_40	paka_41	paka_42	paka_43	paka_44	paka_45	paka_47	paka_48	paka_49	paka_4	paka_50	paka_51	paka_52	paka_53	paka_55	paka_56	paka_57	paka_58	paka_59	paka_5	paka_60	paka_61	paka_62	paka_63	paka_64	paka_65	paka_66	paka_67	paka_68	paka_69	paka_6	paka_70	paka_71	paka_72	paka_73	paka_74	paka_75	paka_76	paka_77	paka_78	paka_79	paka_7	paka_80	paka_81	paka_82	paka_83	paka_84	paka_85	paka_86	paka_87	paka_88	paka_89	paka_8	paka_90	paka_92	paka_93	paka_94	paka_95	paka_96	paka_97	paka_98	paka_99	paka_9	pasa_100	pasa_101	pasa_102	pasa_103	pasa_104	pasa_105	pasa_106	pasa_10	pasa_11	pasa_12	pasa_13	pasa_15	pasa_18	pasa_19	pasa_1	pasa_21	pasa_22	pasa_23	pasa_24	pasa_25	pasa_26	pasa_27	pasa_28	pasa_29	pasa_2	pasa_30	pasa_31	pasa_32	pasa_33	pasa_34	pasa_35	pasa_37	pasa_38	pasa_39	pasa_3	pasa_41	pasa_42	pasa_43	pasa_44	pasa_46	pasa_48	pasa_4	pasa_51	pasa_52	pasa_53	pasa_54	pasa_55	pasa_56	pasa_57	pasa_58	pasa_59	pasa_5	pasa_60	pasa_61	pasa_62	pasa_63	pasa_64	pasa_66	pasa_67	pasa_68	pasa_69	pasa_6	pasa_70	pasa_71	pasa_72	pasa_73	pasa_74	pasa_75	pasa_76	pasa_77	pasa_79	pasa_7	pasa_80	pasa_81	pasa_82	pasa_83	pasa_84	pasa_85	pasa_86	pasa_87	pasa_88	pasa_89	pasa_8	pasa_90	pasa_91	pasa_92	pasa_94	pasa_95	pasa_96	pasa_97	pasa_98	pasa_99	pasa_9	popo_101	popo_102	popo_103	popo_104	popo_105	popo_106	popo_108	popo_109	popo_10	popo_110	popo_111	popo_11	popo_12	popo_13	popo_14	popo_15	popo_16	popo_17	popo_18	popo_19	popo_1	popo_20	popo_21	popo_22	popo_23	popo_25	popo_26	popo_27	popo_28	popo_29	popo_2	popo_30	popo_31	popo_32	popo_33	popo_34	popo_35	popo_36	popo_39	popo_3	popo_40	popo_41	popo_42	popo_43	popo_44	popo_45	popo_46	popo_47	popo_48	popo_49	popo_4	popo_50	popo_51	popo_52	popo_53	popo_54	popo_56	popo_57	popo_58	popo_59	popo_5	popo_60	popo_61	popo_63	popo_66	popo_68	popo_69	popo_6	popo_70	popo_71	popo_72	popo_73	popo_74	popo_76	popo_77	popo_78	popo_79	popo_7	popo_81	popo_82	popo_83	popo_84	popo_85	popo_86	popo_87	popo_88	popo_8	popo_90	popo_91	popo_92	popo_93	popo_94	popo_95	popo_96	popo_97	popo_98	popo_9	romany_101	romany_102	romany_104	romany_105	romany_106	romany_107	romany_109	romany_10	romany_110	romany_111	romany_113	romany_114	romany_115	romany_116	romany_117	romany_119	romany_120	romany_121	romany_122	romany_123	romany_124	romany_125	romany_126	romany_12	romany_13	romany_14	romany_15	romany_16	romany_18	romany_19	romany_1	romany_20	romany_21	romany_22	romany_23	romany_24	romany_25	romany_26	romany_27	romany_28	romany_29	romany_2	romany_30	romany_31	romany_34	romany_35	romany_37	romany_38	romany_39	romany_40	romany_41	romany_42	romany_43	romany_44	romany_45	romany_46	romany_48	romany_49	romany_4	romany_50	romany_51	romany_52	romany_53	romany_54	romany_55	romany_56	romany_57	romany_58	romany_59	romany_5	romany_60	romany_62	romany_63	romany_64	romany_65	romany_66	romany_67	romany_68	romany_69	romany_6	romany_71	romany_72	romany_73	romany_74	romany_75	romany_76	romany_77	romany_79	romany_7	romany_80	romany_82	romany_83	romany_84	romany_85	romany_86	romany_87	romany_88	romany_8	romany_90	romany_91	romany_92	romany_93	romany_94	romany_95	romany_96	romany_97	romany_98	romany_99	romany_9	
6D_37375896                          A A B A A B A B A A B A A A A A A A A A A A A A B A A A B B A A A A A A A B A A A B A A A A A A A A A B B A A A A A A A A A A A A A A B B A A A A A A A A A A A A A A A A A A A A A A A A A A A A A A A A A A A A A A A A A A A A A A A A A A A A A A A A A A A A A A A A A A A A A A A A A A A A A A A A A A A A A A A A A A A A B B B A B B B B B B A B B B B A B A B B B B B A B B B B B B B B A B A B A B B A A B B B B B B B A A B B B B B B B B B B B B B A B B B B A B A B B B B A B B B A B B B B A B B B B B B B B B B A B A A A A A A A A A A A A A A A A A A A A A A A A A A A A A A A A A A A A A A A A A A A A A A A A A A A A A A A A A A A A A A A A A A A A A B A A A A A A A A A A B A B B A A A B A A A B A B B A B A A A B B A B B A B B A A A A A B A A A A A A B A A A A B A A B A A A A B A A A A B A A A A A A A A A A A A A A A A A A A A A A A A A A A A A A A A A A A A A A A A A A A A A A A B A A A A A A A B A A A A A A B A A A B A A A B A B A A A A A A A A A A A A A A A B B A A B A A A A A A A A A A A B A A A B A B A A A A A A A B A A A B A A A A B A A A A A A A A A A A A A A A A A A B A B A A A A B A B B B B B B B B B B B B A B B B B B B B B B B A B B B B B B B B B B A B B B B B B B B B B B B B B B A B B B B B A B B B B A B B B B B B B B B B B B B B B B B B B B B B B B B B B B B B B B A A A A A A A A B A A A B A A A A A A A B A A A A A B A A A A A A A A A A A B A A B A A A A A A A A A A A A A A A A A B A A B B A B B A A A A A A A B A A A A A B A A B A B A A A A A A B A A A A A A A A A A A A A A A A A A A B A A A A A A A A B A A A B A B B A B A A A A A A A A A A A A A A B A A A A A A A A A B A A A A A A A A B A A A A A A B A A A A A A A A A A B A A A A A A A A B A A A A A A A A A A A A A A
6D_37375880                          A A B A A B A B A A B A A A A A A A A A A A A A B A A A B B A A A A A A A B A A A B A A A A A A A A A B B A A A A A A A A A A A A A A B B A A A A A A A A A A A A A A A A A A A A A A A A A A A A A A A A A A A A A A A A A A A A A A A A A A A A A A A A A A A A A A A A A A A A A A A A A A A A A A A A A A A A A A A A A A A A B B B A B B B B B B A B B B B A B A B B B B B A B B B B B B B B A B A B A B B A A B B B B B B B A A B B B B B B B B B B B B B A B B B B A B A B B B B A B B B A B B B B A B B B B B B B B B B A B A A A A A A A A A A A A A A A A A A A A A A A A A A A A A A A A A A A A A A A A A A A A A A A A A A A A A A A A A A A A A A A A A A A A A B A A A A A A A A A A B A B B A A A B A A A B A B B A B A A A B B A B B A B B A A A A A B A A A A A A B A A A A B A A B A A A A B A A A A B A A A A A A A A A A A A A A A A A A A A A A A A A A A A A A A A A A A A A A A A A A A A A A A B A A A A A A A B A A A A A A B A A A B A A A B A B A A A A A A A A A A A A A A A B B A A B A A A A A A A A A A A B A A A B A B A A A A A A A B A A A B A A A A B A A A A A A A A A A A A A A A A A A B A B A A A A B A B B B B B B B B B B B B A B B B B B B B B B B A B B B B B B B B B B A B B B B B B B B B B B B B B B A B B B B B A B B B B A B B B B B B B B B B B B B B B B B B B B B B B B B B B B B B B B A A A A A A A A B A A A B A A A A A A A B A A A A A B A A A A A A A A A A A B A A B A A A A A A A A A A A A A A A A A B A A B B A B B A A A A A A A B A A A A A B A A B A B A A A A A A B A A A A A A A A A A A A A A A A A A A B A A A A A A A A B A A A B A B B A B A A A A A A A A A A A A A A B A A A A A A A A A B A A A A A A A A B A A A A A A B A A A A A A A A A A B A A A A A A A A B A A A A A A A A A A A A A A
6D_147512300                         A A B A A B A B A A B A A A A A A A A A A A A A B A A A B B A A A A A A A B A A A B A A A A A A A A A B B A A A A A A A A A A A A A A B B A A A A A A A A A A A A A A A A A A A A A A A A A A A A A A A A A A A A A A A A A A A A A A A A A A A A A A A A A A A A A A A A A A A A A A A A A A A A A A A A A A A A A A A A A A A A B B B A B B B B B B A B B B B A B A B B B B B A B B B B B B B B A B A B A B B A A B B B B B B B A A B B B B B B B B B B B B B A B B B B A B A B B B B A B B B A B B B B A B B B B B B B B B B A B A A A A A A A A A A A A A A A A A A A A A A A A A A A A A A A A A A A A A A A A A A A A A A A A A A A A A A A A A A A A A A A A A A A A A B A A A A A A A A A A B A B B B A B B B A A B B B B A B A A B B B B B B A B B B B B B A B A B A A B B B B B B B B A A B B A B B B A B B A B A A A A A A A A A A A A A A A A A A A A A A A A A A A A A A A A A A A A A A A A A A A A A A A B A A A A A A A B A A A A A A B A A A B A A A B A B A A A A A A A A A A A A A A A B B A A B A A A A A A A A A A A B A A A B A B A A A A A A A B A A A B A A A A B A A A A A A A A A A A A A A A A A A B A B A A A A B A B B B B B B B B B B B B A B B B B B B B B B B A B B B B B B B B B B A B B B B B B B B B B B B B B B A B B B B B A B B B B A B B B B B B B B B B B B B B B B B B B B B B B B B B B B B B B B A A A A A A A A B A A A B A A A A A A A B A A A A A B A A A A A A A A A A A B A A B A A A A A A A A A A A A A A A A A B A A B B A B B A A A A A A A B A A A A A B A A B A B A A A A A A B A A A A A A A A A A A A A A A A A A A B A A A A A A A A B A A A B A B B A B A A A A A A A A A A A A A A B A A A A A A A A A B A A A A A A A A B A A A A A A B A A A A A A A A A A B A A A A A A A A B A A A A A A A A A A A A A A
6D_33653449                          A A B A A B A B A A B A A A A A A A A A A A A A B A A A B B A A A A A A A B A A A B A A A A A A A A A B B A A A A A A A A A A A A A A B B A A A A A A A A A A A A A A A A A A A A A A A A A A A A A A A A A A A A A A A A A A A A A A A A A A A A A A A A A A A A A A A A A A A A A A A A A A A A A A A A A A A A A A A A A A A A B B B A B B B B B B A B B B B A B A B B B B B A B B B B B B B B A B A B A B B A A B B B B B B B A A B B B B B B B B B B B B B A B B B B A B A B B B B A B B B A B B B B A B B B B B B B B B B A B A A A A A A A A A A A A A A A A A A A A A A A A A A A A A A A A A A A A A A A A A A A A A A A A A A A A A A A A A A A A A A A A A A A A A B A A A A A A A A A A B A B B B A B B B A A B B B B A B A A B B B B B B A B B B B B B A B A B A A B B B B B B B B A A B B A B B B A B B A B A A A A A A A A A A A A A A A A A A A A A A A A A A A A A A A A A A A A A A A A A A A A A A A B A A A A A B B B B B B B B B B B B B B B B B B B B B B B B B B B B B B A B B B A B B B B B B B B B B B B B B A B B B B B B A B B B A B B B B B A B B B B B B B B B B B B B B B B B B B A B A B B B B B B B B A B B B B B B B B B B B B B B B B A B B B B B B B B B B A B B B B B B B B B B A B B B B B B B B B B B B B B B A B B B B B A B B B B A B B B B B B B B B B B B B B B B B B B B B B B B B B B B B B B B B B B A B B B A B B A B B B B B A B B B B B B A B B B B B B B B B B B B B A B B B B B B A B B B B B B A B B B B B A A B B B B B B B B B B B B B A B B B B B B A B B B B B B B A B B A B B B B B B A A A A A A A A A A A A A A A B A A A A A A A A B A A A B A B B A B A A A A A A A A A A A A A A B A A A A A A A A A B A A A A A A A A B A A A A A A B A A A A A A A A A A B A A A A A A A A B A A A A A A A A A A A A A A
6D_37222842                          A A A A A A A A A A A A A A A A A A A A A A A A B A A A B B A A A A A A A B A A A A A A A A A A A A A A B A A A A A A A A A A A A A A A B A A A A A A A A A A A A A A A A A A A A A A A A A A A A A A A A A A A A A A A A A A A A A A A A A A A A A A A A A A A A A A A A A A A A A A A A A A A A A A A A A A A A A A A A A A A A B B B A B B B B B B A B B B B A B A B B B B B A B B B B B B B B A B A B A B B A A B B B B B B B A A B B B B B B B B B B B B B A B B B B A B A B B B B A B B B A B B B B A B B B B B B B B B B A B A A A A A A A A A A A A A A A A A A A A A A A A A A A A A A A A A A A A A A A A A A A A A A A A A A A A A A A A A A A A A A A A A A A A A B A A A A A A A A A A B A B B B A B B B A A B B B B A B A A B B B B B B A B B B B B B A B A B A A B B B B B B B B A A B B A B B B A B B A B A A A A A A A A A A A A A A A A A A A A A A A A A A A A A A A A A A A A A A A A A A A A A A A A A A A A A A A A A B A A B A A A A B A A A B A A A A A A A B B A B A A A A A A A A A A A A A A A A A A B A A A A A A A A A A B A A A A A A A A A A A A A A A A A A A A A A A A A A B A A A A A A A A A B A A A A A A B B A A A A A A A A A A A A A A A B A A A A A A A A A A A A A A A A A A A A A A A A A A A A A A A A A A A A B A A A B A A A A A A B B A A B B A A A A A A A A A B A A A A B A A A B A A A A A B B B A B B B A B B A B B B B B A B B B B B B A B B B B B B B B B B B B B A B B B B B B A B B B B B B A B B B B B A A B B B B B B B B B B B B B A B B B B B B A B B B B B B B A B B A B B B B B B A A A A A A A A A A A A A A A A A A A A A A A A A A A A A A A A A A A A A A A A A A A A A A A A A A A A A A A A A A A A A A A A A A A A A A A A A A A A A A A A A A A A A A A A A A A A A A B A A A A A A A A A A A A A A
6D_73635520                          A A B B B B B B B B B B B B A B B A B B A B A B B B B B B B A B A B B A B B B B B A B B B B B A A A B A B B B A B A B B B B A B B B B B B B B A A A A A A A A A A A A A A A A A A A A A A A A A A A A A A A A A A A A A A A A A A A A A A A A A A A A A A A A A A A A A A A A A A A A A A A A A A A A A A A A A A A A A A A A A A B B B A B B B B B B A B B B B A B A B B B B B A B B B B B B B B A B A B A B B A A B B B B B B B A A B B B B B B B B B B B B B A B B B B A B A B B B B A B B B A B B B B A B B B B B B B B B B A B A A A A A A A A A A A A A A A A A A A A A A A A A A A A A A A A A A A A A A A A A A A A A A A A A A A A A A A A A A A A A A A A A A A A A B A A A A A A A A A A B A B B B A B B B A A B B B B A B A A B B B B B B A B B B B B B A B A B A A B B B B B B B B A A B B A B B B A B B A B A A A A A A A A A A A A A A A A A A A A A A A A A A A A A A A A A A A A A A A A A A A A A A A A A A A A A A A A A B A A A A A A A A A A A A A A A A A A A A A A A A A A A A A A A A A A A A A A A A A B A A A A A A A A A A A A A A A A A A B A A A A A A A A A A A A A A A A A A A A A A A A A A A A A A A A A A A A B A A A A A A A A A A A A A A A B A A A A A A A A A A A A A A A A A A A A A A A A A A A A A A A A A A A A B A A A B A A A A A A B B A A B B A A A A A A A A A B A A A A B A A A B A A A A A B B B A B B B A B B A B B B B B A B B B B B B A B B B B B B B B B B B B B A B B B B B B A B B B B B B A B B B B B A A B B B B B B B B B B B B B A B B B B B B A B B B B B B B A B B A B B B B B B A A A A A A A A A A A A A A A A A A A A A A A A A A A A A A A A A A A A A A A A A A A A A A A A A A A A A A A A A A A A A A A A A A A A A A A A A A A A A A A A A A A A A A A A A A A A A A A A A A A A A A A A A A A A A
6D_45535147                          A A B B B B B B B B B B B B A B B A B B A B A B B B B B B B A B A B B A B B B B B A B B B B B A A A B A B B B A B A B B B B A B B B B B B B B A A A A A A A A A A A A A A A A A A A A A A A A A A A A A A A A A A A A A A A A A A A A A A A A A A A A A A A A A A A A A A A A A A A A A A A A A A A A A A A A A A A A A A A A A A B B B A B B B B B B A B B B B A B A B B B B B A B B B B B B B B A B A B A B B A A B B B B B B B A A B B B B B B B B B B B B B A B B B B A B A B B B B A B B B A B B B B A B B B B B B B B B B A B A A A A A A A A A A A A A A A A A A A A A A A A A A A A A A A A A A A A A A A A A A A A A A A A A A A A A A A A A A A A A A A A A A A A A B A A A A A A A A A A B A B B B A B B B A A B B B B A B A A B B B B B B A B B B B B B A B A B A A B B B B B B B B A A B B A B B B A B B A B A A A A A A A A A A A A A A A A A A A A A A A A A A A A A A A A A A A A A A A A A A A A A A A A A A A A A A A A A B A A A A A A A A A A A A A A A A A A B A A A A A A A A A A B A A A A A A B A A A A B B A A A A A A A A A A A A A A A A A B A A A A A A A A A A A A B A A A A A A A A A B A A A A A A A A A A A A A B A A A A A A A A A A A A A A A B A A A A A A A A A A A A A A A A A A A A A A A A A A A A A A A A A A A A B A A A B A A A A A A B B A A B B A A A A A A A A A B A A A A B A A A B A A A A A B B B A B B B A B B A B B B B B A B B B B B B A B B B B B B B B B B B B B A B B B B B B A B B B B B B A B B B B B A A B B B B B B B B B B B B B A B B B B B B A B B B B B B B A B B A B B B B B B A A A A A A A A A A A A A A A A A A A A A A A A A A A A A A A A A A A A A A A A A A A A A A A A A A A A A A A A A A A A A A A A A A A A A A A A A A A A A A A A A A A A A A A A A A A A A A A A A A A A A A A A A A A A A
6D_126435388                         A A B B B B B B B B B B B B A B B A B B A B A B B B B B B B A B A B B A B B B B B A B B B B B A A A B A B B B A B A B B B B A B B B B B B B B A A A A A A A A A A A A A A A A A A A A A A A A A A A A A A A A A A A A A A A A A A A A A A A A A A A A A A A A A A A A A A A A A A A A A A A A A A A A A A A A A A A A A A A A A A B B B A B B B B B B A B B B B A B A B B B B B A B B B B B B B B A B A B A B B A A B B B B B B B A A B B B B B B B B B B B B B A B B B B A B A B B B B A B B B A B B B B A B B B B B B B B B B A B A A A A A A A A A A A A A A A A A A A A A A A A A A A B A A A A A A A A A A A A A A A A A A A A A A A A A A A A A A A A A A A A A A A A A B A A A A A A A A A A B A B B B A B B B A A B B B B A B A A B B B B B B A B B B B B B A B A B A A B B B B B B B B A A B B A B B B A B B A B A A A A A A A A A A A A A A A A A A A A A A A A A A A A A A A A A A A A A A A A A A A A A A A A A A A A A A A A A A A A A A A A A A A A A A A A A A A A B A A A A A A A A A A B A A A A A A B A A A A B B A A A A A A A A A A A A A A A A A B A A A A A A A A A A A A B A A A A A A A A A B A A A A A A A A A A A A A A A A A A A A A A A A A A A A A B A A A A A A A A A A A A A A A A A A A A A A A A A A A A A A A A A A A A B A A A B A A A A A A B B A A B B A A A A A A A A A B A A A A B A A A B A A A A A B B B A B B B A B B A B B B B B A B B B B B B A B B B B B B B B B B B B B A B B B B B B A B B B B B B A B B B B B A A B B B B B B B B B B B B B A B B B B B B A B B B B B B B A B B A B B B B B B A A A A A A A A A A A A A A A A A A A A A A A A A A A A A A A A A A A A A A A A A A A A A A A A A A A A A A A A A A A A A A A A A A A A A A A A A A A A A A A A A A A A A A A A A A A A A A A A A A A A A A A A A A A A A
6D_133584405                         A A B B B B B B B B B B B B A B B A B B A B A B B B B B B B A B A B B A B B B B B A B B B B B A A A B A B B B A B A B B B B A B B B B B B B B A A A A A A A A A A A A A A A A A A A A A A A A A A A A A A A A A A A A A A A A A A A A A A A A A A A A A A A A A A A A A A A A A A A A A A A A A A A A A A A A A A A A A A A A A A B B B A B B B B B B A B B B B A B A B B B B B A B B B B B B B B A B A B A B B A A B B B B B B B A A B B B B B B B B B B B B B A B B B B A B A B B B B A B B B A B B B B A B B B B B B B B B B A B A A A A A A A A A A A A A A A A A A A A A A A A A A A B A A A A A A A A A A A A A A A A A A A A A A A A A A A A A A A A A A A A A A A A A B A A A A A A A A A A B A B B B A B B B A A B B B B A B A A B B B B B B A B B B B B B A B A B A A B B B B B B B B A A B B A B B B A B B A B A A A A A A A B A B A A A A A A A A A A A A A A A A A A A A A A A A A A A A A A A A A A A A A A A A A A B B B B B A B A B A B A B B B B B B B B B B B B B B A B B B B B A B A B B B A A B B B B B B B B B B A B B A B A B B B A B B B B A B B B B B A B A B B A A B B B A B B A B A B B B B B B B A B B B B B B B B B A A A A A A A A A A A A A A A A B A A A A A A A A A A A A A A A A A A A A A A A A A A A A A A A A A A A A B A A A B A A A A A A B B A A B B A A A A A A A A A B A A A A B A A A B A A A A A B B B A B B B A B B A B B B B B A B B B B B B A B B B B B B B B B B B B B A B B B B B B A B B B B B B A B B B B B A A B B B B B B B B B B B B B A B B B B B B A B B B B B B B A B B A B B B B B B A A A A A A A A A A A A A A A A A A A A A A A A A A A A A A A A A A A A A A A A A A A A A A A A A A A A A A A A A A A A A A A A A A A A A A A A A A A A A A A A A A A A A A A A A A A A A A A A A A A A A A A A A A A A A
6D_105219333                         A A B B B B B B B B B B B B A B B A B B A B A B B B B B B B A B A B B A B B B B B A B B B B B A A A B A B B B A B A B B B B A B B B B B B B B A A A A A A A A A A A A A A A A A A A A A A A A A A A A A A A A A A A A A A A A A A A A A A A A A A A A A A A A A A A A A A A A A A A A A A A A A A A A A A A A A A A A A A A A A A A B B A A A A A A A A A B A B A A A B A A A A A A A A A A A A A A A A A A A A A A A A A A A A A A A A A A A B B A B B A A A B A B A A A A A A A A A A A A A A A A A A A A A A A B A A A B A A A B A A A A A A A A A A A A A A A A A A A A A A A A A A A B A A A A A A A A A A A A A A A A A A A A A A A A A A A A A A A A A A A A A A A A A B A A A A A A A A A A B A B B B A B B B A A B B B B A B A A B B B B B B A B B B B B B A B A B A A B B B B B B B B A A B B A B B B A B B A B A A A A A A A B A B A A A A A A A A A A A A A A A A A A A A A A A A A A A A A A A A A A A A A A A A A A B B B B B A B A B A B A B B B B B B B B B B B B B B A B B B B B A B A B B B A A B B B B B B B B B B A B B A B A B B B A B B B B A B B B B B A B A B B A A B B B A B B A B A B B B B B B B A B B B B B B B B B A A A A A A A A A A A A A A A A B A A A A A A A A A A A A A A A A A A A A A A A A A A A A A A A A A A A A B A A A B A A A A A A B B A A B B A A A A A A A A A B A A A A B A A A B A A A A A A B A A A A A A B A A B A A A A A A A A B A A A A B A A A B A A A A A A A A A A A B A A A A A A A A A A A A A A B A A A B A A A A A B A A A A B A B A A B A A A A B A B A A A A A A A B A B A A A A A A A A A A A A A A A A A A A A A A A A A A A A A A A A A A A A A A A A A A A A A A A A A A A A A A A A A A A A A A A A A A A A A A A A A A A A A A A A A A A A A A A A A A A A A A A A A A A A A A A A A A A A A A A A
6D_134437865                         A A B B B B B B B B B B B B A B B A B B A B A B B B B B B B A B A B B A B B B B B A B B B B B A A A B A B B B A B A B B B B A B B B B B B B B A A A A A A A A A A A A A A A A A A A A A A A A A A A A A A A A A A A A A A A A A A A A A A A A A A A A A A A A A A A A A A A A A A A A A A A A A A A A A A A A A A A A A A A A A A A B B A A A A A A A A A B A B A A A B A A A A A A A A A A A A A A A A A B B A A A A A A B A A A A B A A A B B B A B B A A A B A B A A A A A A A B B B B A A A A A A B A A A A A B A A A B A A A B A A A A A A A A A A A A A A A A A A A A A A A A A A A B A A A A A A A A A A A A A A A A A A A A A A A A A A A A A A A A A A A A A A A A A B A A A A A A A A A A B A B B B A B B B A A B B B B A B A A B B B B B B A B B B B B B A B A B A A B B B B B B B B A A B B A B B B A B B A B A A A A A A A B B B A B A A A A B A A B A A A A A A A A B A A A A A A A B B A A A A A A A A A A A A A B A A A B B A B A A A A A A A A A A A A A A B A A A A A A A A A A A A A A A A A A A A B A A A A A A A A A B A A A A A B A A A A A A A A A A A A A A A A A A A A A A A A A A A A A A A A A B A B B B A A A A A A A A A A A A A A A A A A A A A A B A A A A A A A A A A A A A A A A A A A A A A A A A A A A A A A A A A A A B A A A B A A A A A A B B A A B B A A A A A A A A A B A A A A B A A A B A A A A A A A A A A A A A A A A A A A A A A A A A A A A A A A A A A B A A B A A A A A A A A A A A A A A A A A A A A A A A A A A A A A A A A A A A A A A B A A A A A A A A A A A A A A A A A A A A A A A A A A A A A A A A A A A A A A A A A A A A A A A A A A A A A A A A A A A A A A A A A A A A A A A A A A A A A A A A A A A A A A A A A A A A A A A A A A A A A A A A A A A A A A A A A A A A A A A A A A A A A A A A A A A A A A
6D_107440771                         A A B B B B B B B B B B B B A B B A B B A B A B B B B B B B A B A B B A B B B B B A B B B B B A A A B A B B B A B A B B B B A B B B B B B B B A A A A A A A A A A A A A A A A A A A A A A A A A A A A A A A A A A A A A A A A A A A A A A A A A A A A A A A A A A A A A A A A A A A A A A A A A A A A A A A A A A A A A A A A A A A B B A A A A A A A A A B A B A A A B A A A A A A A A A A A A A A A A A B B A A A A A A B A A A A B A A A B B B A B B A A A B A B A A A A A A A B B B B A A A A A A B A A A A A B A A A B A A A B A A A A A A A A A A A A A A A A A A A A A A A A A A A B A A A A A A A A A A A A A A A A A A A A A A A A A A A A A A A A A A A A A A A A A B A A A A A A A A A A B A B B B A B B B A A B B B B A B A A B B B B B B A B B B B B B A B A B A A B B B B B B B B A A B B A B B B A B B A B A A A A A A A B B B A B A A A A B A A B A A A A A A A A B A A A A A A A B B A A A A A A A A A A A A A B A A A A A A A A A A A A A A A A A A A A A A A A A A A A A A A A A A A A A A A A A A A A A A A A A A A A B A A A A A A A A A A A A A A A A A A A A A A A A A A A A A A A A A A A A A A A A A B A A A A A A A A A A A A A A A A A A A A A A A A B A A A A A A A A A A A A A A A A A A A A A A A A A A A A A A A A A A A A B A A A B A A A A A A B B A A B B A A A A A A A A A B A A A A B A A A B A A A A A A A A A A A A A A A B B A A A A A A A A B A B B A A A A A B A A B A A A B A A A A A A A A A A A A A A A A A A A B A A A B A A A A A A A B A B B B B A A A B A A A A A A A A A A A A A A A A A A A A A A A A A A A A A A A A A A A A A A A A A A A A A A A A A A A A A A A A A A A A A A A A A A A A A A A A A A A A A A A A A A A A A A A A A A A A A A A A A A A A A A A A A A A A A A A A A A A A A A A A A A A A A A A A
6D_31896349                          A A B B B B B B B B B B B B A B B A B B A B A B B B B B B B A B A B B A B B B B B A B B B B B A A A B A B B B A B A B B B B A B B B B B B B B A A A A A A A A A A A A A A A A A A A A A A A A A A A A A A A A A A A A A A A A A A A A A A A A A A A A A A A A A A A A A A A A A A A A A A A A A A A A A A A A A A A A A A A A A A A B B A A A A A A A A A B A B A A A B A A A A A A A A A A A A A A A A A B B A A A A A A B A A A A B A A A B B B A B B A A A B A B A A A A A A A B B B B A A A A A A B A A A A A B A A A B A A A B A A A A A A A A A A A A A A A A A A A A A A A A A A A B A A A A A A A A A A A A A A A A A A A A A A A A A A A A A A A A A A A A A A A A A B A A A A A A A A A A B A B B B A B B B A A B B B B A B A A B B B B B B A B B B B B B A B A B A A B B B B B B B B A A B B A B B B A B B A B B B B B B A A B B B A B B A B B B B B B B B B B B A B B B B B A A B B B B B A B B A B B B B A B A B A B A A A A A A A A A A A A A A A A A A A A A A A A A A A A A A A A A A A A A A A A A A A A A A A A A A A A B A A A A A A A A A A A A A A A A A A A A A A A A A A A A A A A A A A A A A A A A A B A A A A A A A A A A A A A A A A A A A A A A A A B A A A A A A A A A A A A A A A A A A A A A A A A A A A A A A A A A A A A B A A A B A A A A A A B B A A B B A A A A A A A A A B A A A A B A A A B A A A A A A A A A A A A A A A B B A A A A A A A A B A B B A A A A A B A A B A A A B A A A A A A A A A A A A A A A A A A A B A A A B A A A A A A A B A B B B B A A A B A A A A A A A A A A A A A A A A A A A A A A A A A A A A A A A A A A A A A A A A A A A A A A A A A A A A A A A A A A A A A A A A A A A A A A A A A A A A A A A A A A A A A A A A A A A A A A A A A A A A A A A A A A A A A A A A A A A A A A A A A A A A A A A A
6D_51903338                          A A B B B B B B B B B B B B A B B A B B A B A B B B B B B B A B A B B A B B B B B A B B B B B A A A B A B B B A B A B B B B A B B B B B B B B A A A A A A A A A A A A A A A A A A A A A A A A A A A A A A A A A A A A A A A A A A A A A A A A A A A A A A A A A A A A A A A A A A A A A A A A A A A A A A A A A A A A A A A A A A A A B A A A A A A A A A A A A A A A A A A A A A A A A A A A A A A A A A B B A A A A A A B A A A A B A A A B A A A A A A A A B A A A A A A A A A B B B B A A A A A A B A A A A A B A A A A A A A A A A A A A A A A A A A A A A A A A A A A A A A A A A A B A A A A A A A A A A A A A A A A A A A A A A A A A A A A A A A A A A A A A A A A A B A A A A A A A A A A B A B B B A B B B A A B B B B A B A A B B B B B B A B B B B B B A B A B A A B B B B B B B B A A B B A B B B A B B A B A A A A A A A A A A A A A A A B A A B A A A A B A A A A A A A A A A A A A A A A B A A A A A A A A B A A A A A A A A A A A A A A A A A A A A A A A A A A A A A A A A A A A A A A A A A A A A A A A A A A A A A A B A A A A A A A A A A A A A A A A A A A A A A A A A A A A A A A A A A A A A A A A A B A A A A A A A A A A A A A A A A A A A A A A A A A A A A A A A A A A A A A A A A A A A A A A A A A A A A A A A A A A A A A A A A A A A A A A A A A A A A B A A A A A A A A A A B A A A A A A A A A A A A A A A A A A A A A A A A B B A A A A A A A A B A B B A A A A A B A A B A A A B A A A A A A A A A A A A A A A A A A A B A A A B A A A A A A A B A B B B B A A A B A A A A A A A A A A A A A A A A A A A A A A A A A A A A A A A A A A A A A A A A A A A A A A A A A A A A A A A A A A A A A A A A A A A A A A A A A A A A A A A A A A A A A A A A A A A A A A A A A A A A A A A A A A A A A A A A A A A A A A A A A A A A A A A A
6D_25349181                          A A B B B B B B B B B B B B A B B A B B A B A B B B B B B B A B A B B A B B B B B A B B B B B A A A B A B B B A B A B B B B A B B B B B B B B A A A A A A A A A A A A A A A A A A A A A A A A A A A A A A A A A A A A A A A A A A A A A A A A A A A A A A A A A A A A A A A A A A A A A A A A A A A A A A A A A A A A A A A A A A A B B B B B B A B B B B B B B B B B B B B B B B B B B B B B B B B B B B B B B B B B B B B B B B B B B B A B A B B B B B A B B B B B B B B B A B B B B B B B B B B A B B B B B A B B A A B B A B B A A A A A A A A A A A A A A A A A A A A A A A A A A A B A A A A A A A A A A A A A A A A A A A A A A A A A A A A A A A A A A A A A A A A A B A A A A A A A A A A B A B B B A B B B A A B B B B A B A A B B B B B B A B B B B B B A B A B A A B B B B B B B B A A B B A B B B A B B A B A A A A A A A A A A A A A A A B A A B A A A A B A A A A A A A A A A A A A A A A B A A A A A A A A B A A A A A A A A A A A A A A A A A A A A A A A A A A A A A A A A A A A A A A A A A A A A A A A A A A A A A A B A A A A A A A A A A A A A A A A A A A A A A A A A A A A A A A A A A A A A A A A A B A A A A A A A A A A A A A A A A A A A A A A A A A A A A A A A A A A A A A A A A A A A A A A A A A A A A A A A A A A A A A A A A A A A A A A A A A A A A A A A A A A A A A A A A A A A A A A A A A A A A A A A A A A A A A A A A B B A A A A A A A A B A B B A A A A A B A A B A A A B A A A A A A A A A A A A A A A A A A A B A A A B A A A A A A A B A B B B B A A A B A A A A A A A A A A A A A A A A A A A A A A A A A A A A A A A A A A A A A A A A A A A A A A A A A A A A A A A A A A A A A A A A A A A A A A A A A A A A A A A A A A A A A A A A A A A A A A A A A A A A A A A A A A A A A A A A A A A A A A A A A A A A A A A A
6D_64300931                          A A B B B B B B B B B B B B A B B A B B A B A B B B B B B B A B A B B A B B B B B A B B B B B A A A B A B B B A B A B B B B A B B B B B B B B A A A A A A A A A A A A A A A A A A A A A A A A A A A A A A A A A A A A A A A A A A A A A A A A A A A A A A A A A A A A A A A A A A A A A A A A A A A A A A A A A A A A A A A A A A A B B B B B B A B B B B B B B B B B B B B B B B B B B B B B B B B B B B B B B B B B B B B B B B B B B B A B A B B B B B A B B B B B B B B B A B B B B B B B B B B A B B B B B A B B A A B B A B B A A A A A A A A A A A A A A A A A A A A A A A A A A A B A A A A A A A A A A A A A A A A A A A A A A A A A A A A A A A A A A A A A A A A A B A A A A A A A A A A B A B B B A B B B A A B B B B A B A A B B B B B B A B B B B B B A B A B A A B B B B B B B B A A B B A B B B A B B A B A A A A A A A A A A A A A A A B A A B A A A A B A A A A A A A A A A A A A A A A B A A A A A A A A B A A A A A A A A A A A A A A A A A A A A A A A A A A A A A A A A A A A A A A A A A A A A A A A A A A A A A A B A A A A A A A A A A A A A A A A A A A A A A A A A A A A A A A A A A A A A A A A A B A A A A A A A A A A A A A A A A A A A A A A A A A A A A A A A A A A A A A A A A A A A A A A A A A A A A A A A A A A A A A A A A A A A A A A A A A A A A A A A A A A A A A A A A A A A A A A A A A A A A A A A A A A A A A A A A B B A A A A A A A A B A B B A A A A A B A A B A A A B A A A A A A A A A A A A A A A A A A A B A A A B A A A A A A A B A B B B B A A A B A A A A A A A A A A A A A A A A A A A A A A A A A A A A A A A A A A A A A A A A A A A A A A A B A A A A A A A A A A A A A A A A A A A A A A A A A A A A A A A A A A A A A A A A A A A A A A A A A A A A A A A A A A A A A A A A A A A A A A A A A A A A A A A A
6D_129198202                         A A A A B A A A A A A A A B A B A A A A A B A A A A A A A A A B A A A A A A A B B A A A A B A A A A A A A A A A A A A A A A A A A A A A B A A A A A A A A A A A A A A A A A A A A A A A A A A A A A A A A A A A A A A A A A A A A A A A A A A A A A A A A A A A A A A A A A A A A A A A A A A A A A A A A A A A A A A A A A A A A A B B B B B B A B B B B B B B B B B B B B B B B B B B B B B B B B B B B B B B B B B B B B B B B B B B B A B A B B B B B A B B B B B B B B B A B B B B B B B B B B A B B B B B A B B A A B B A B B A A A A A A A A A A A A A A A A A A A A A A A A A A A B A A A A A A A A A A A A A A A A A A A A A A A A A A A A A A A A A A A A A A A A A B A A A A A A A A A A B A B B B A B B B A A B B B B A B A A B B B B B B A B B B B B B A B A B A A B B B B B B B B A A B B A B B B A B B A B A A A A A A A A A A A A A A A B A A B A A A A B A A A A A A A A A A A A A A A A B A A A A A A A A B A A A A A A A A A A A A A A A A A A A A A A A A A A A A A A A A A A A A A A A A A A A A A A A A A A A A A A B A A A A A A A A A A A A A A A A A A A A A A A A A A A A A A A A A A A A A A A A A B A A A A A A A A A A A A A A A A A A A A A A A A A A A A A A A A A A A A A A A A A A A A A A A A A A A A A A A A A A A A A A A A A A A A A A A A A A A A A A A A A A A A A A A A A A A A A A A A A A A A A A A A A A A A A A A A B B A A A A A A A A B A B B A A A A A B A A B A A A B A A A A A A A A A A A A A A A A A A A B A A A B A A A A A A A B A B B B B A A A B A A A A A A A A A A A A A A A A A A A A A A A A A A A A A A A A A A A A A A A A A A A A A A A B A A A A A A A A A A A A A A A A A A A A A A A A A A A A A A A A A A A A A A A A A A A A A A A A A A A A A A A A A A A A A A A A A A A A A A A A A A A A A A A A
6D_136090987                         A A A A B A A A A A A B A B A B A A A A A B A A A A A A A A A B A A A A A A A B B A A A A B A A A A A A A A A B A A A A A A A A A A A A B A A A A A A A A A A A A A A A A A A A A A A A A A A A A A A A A A A A A A A A A A A A A A A A A A A A A A A A A A A A A A A A A A A A B A A A A A A A A A A A A A A A A A A A A A A A A A B B B B B B A B B B B B B B B B B B B B B B B B B B B B B B B B B B B B B B B B B B B B B B B B B B B A B A B B B B B A B B B B B B B B B A B B B B B B B B B B A B B B B B A B B A A B B A B B A A A A A A A A A A A A A A A A A A A A A A A A A A A B A A A A A A A A A A A A A A A A A A A A A A A A A A A A A A A A A A A A A A A A A B A A A A A A A A A A B A B B B A B B B A A B B B B A B A A B B B B B B A B B B B B B A B A B A A B B B B B B B B A A B B A B B B A B B A B A A A A A A A A A A A A A A A A A A B A A A A B A A A A A A A A A A A A A A A A A A A A A A A A A A A A A A A A A A A A A A A A A A A A A A A A A A A A A A A A A A A A A A A A A A A A A A A A A A A A A A A A B A A A A A A A A A A A A A A A A A A A A A A A A A A A A A A A A A A A A A A A A A B A A A A A A A A A A A A A A A A A A A A A A A A A A A A A A A A A A A A A A A A A A A A A A A A A A A A A A A A A A A A A A A A A A A A A A A A A A A A A A A A A A A A A A A A A A A A A A A A A A A A A A A A A A A A A A A A B B A A A A A A A A B A B B A A A A A B A A B A A A B A A A A A A A A A A A A A A A A A A A B A A A B A A A A A A A B A B B B B A A A B A A A A A A A A A A A A A A A A A A A A A A A A A A A A A A A A A A A A A A A A A A A A A A A B A A A A A A A A A A A A A A A A A A A A A A A A A A A A A A A A A A A A A A A A A A A A A A A A A A A A A A A A A A A A A A A A A A A A A A A A A A A A A A A A
6D_147640594                         A A A A B A A A A A A B A B A B A A A A A B A A A A A A A A A B A A A A A A A B B A A A A B A A A A A A A A A B A A A A A A A A A A A A B A A A A A A B B A A A A A A A A A A A B B A A A A A A A A A A A A A A A A A A A A A A A A A A A A A A A B A A A A A A A A A A A A A A B A A A A A A A A A A A A A A A A A B A A A A A A A B B B B B B A B B B B B B B B B B B B B B B B B B B B B B B B B B B B B B B B B B B B B B B B B B B B A B A B B B B B A B B B B B B B B B A B B B B B B B B B B A B B B B B A B B A A B B A B B A A A A A A A A A A A A A A A A A A A A A A A A A A A B A A A A A A A A A A A A A A A A A A A A A A A A A A A A A A A A A A A A A A A A A B A A A A A A A A A A B A B B B A B B B A A B B B B A B A A B B B B B B A B B B B B B A B A B A A B B B B B B B B A A B B A B B B A B B A B A A A A A A A A A A A A A A A A A A A A A A A A A A A A A A A A A A A A A A A A A A A A A A A A A A A A A A A A A A A A A A A A A A A A A A A A A A A A A A A A A A A A A A A A A A A A A A A A A A A A A A A A B A A A A A A A A A A A A A A A A A A A A A A A A A A A A A A A A A A A A A A A A A B A A A A A A A A A A A A A A A A A A A A A A A A A A A A A A A A A A A A A A A A A A A A A A A A A A A A A A A A A A A A A A A A A A A A A A A A A A A A A A A A A A A A A A A A A A A A A A A A A A A A A A A A A A A A A A A A B B A A A A A A A A B A B B A A A A A A A A B A A A B A A A A A A A A A A A A A A A A A A A B A A A B A A A A A A A B A B A B B A A A B A A A A A A A A A A A A A A A A A A A A A A A A A A A A A A A A A A A A A A A A A A A A A A A B A A A A A A A A A A A A A A A A A A A A A A A A A A A A A A A A A A A A A A A A A A A A A A A A A A A A A A A A A A A A A A A A A A A A A A A A A A A A A A A A
6D_151171843                         A A A A B A A A A A A B A B A B A A A A A B A A A A A A A A A B A A A A A A A B B A A A A B A A A A A A A A A B A A A A A A A A A A A A B A A A A A A B B A A A A A A A A A A A B B A A A A A A A A A A A A A A A A A A A A A A A A A A A A A A A B A A A A A A A A A A A A A A B A A A A A A A A A A A A A A A A A B A A A A A A A B B B B B B A B B B B B B B B B B B B B B B B B B B B B B B B B B B B B B B B B B B B B B B B B B B B A B A B B B B B A B B B B B B B B B A B B B B B B B B B B A B B B B B A B B A A B B A B B A A A A A A A A A A A A A A A A A A A A A A A A A A A B A A A A A A A A A A A A A A A A A A A A A A A A A A A A A A A A A A A A A A A A A B A A A A A A A A A A B A B B B A B B B A A B B B B A B A A B B B B B B A B B B B B B A B A B A A B B B B B B B B A A B B A B B B A B B A B A A A A A A A A A A A A A A A A A A A A A A A A A A A A A A A A A A A A A A A A A A A A A A A A A B A A A A A A A A A A A A A A A A A A A A A A A A A A A A A A A A A A A A A A A A A A A A A A A A A A A A A A A A A A A A A A A A A A A A A A A A A A A A A A A A A A A A A A A A A A A A A A A A A A A A A A A A A A B A A A A A A A A A A A A A A A A B A A A A A A A A A A A A A A A A A A A B A A A A A A A A A A B A B A A A A A A B A A A A A A A A A A B A A A A A A A A A A A A A A A A A A A A A A A B B B B B B B B B B B B B B B B B B B B B B B B B B B B B B B B B B B B B B B B B B B B B B B B B B B B B B A B B B B A B B B B B B B B B B B B B B B B B B B B B B B B B B B B B B B B B B B B B B B B A A A A B A A B A A A A A A A A A A A A A B A A A A B A A A A A A A A A A A A A B A A A A A A A A A A A A A A A A B A A A A A A A A A A A A A A B A A A B A A A A A A B B A A A A A A A A A B B A A A A A A A A A A A
6D_141099225                         A A A A B A A A A A A B A A A A A A A A A A A A A A A A A A A B A A A A A A A B A A A A A A A A A A A A A A A B A A A A A A A A A A A A B A A A A A A B B A A A A A A A A A A A B B A A A A A A A A A A A A A A A A A A A A A A A A A A A A A A A B A A A A A A A A A A A A A A B A A A A A A A A A A A A A A A A A B A A A A A A A B B B B B B A B B B B B B B B B B B B B B B B B B B B B B B B B B B B B B B B B B B B B B B B B B B B A B A B B B B B A B B B B B B B B B A B B B B B B B B B B A B B B B B A B B A A B B A B B A A A A A A A A A A A A A A A A A A A A A A A A A A A B A A A A A A A A A A A A A A A A A A A A A A A A A A A A A A A A A A A A A A A A A B A A A A A A A A A A B A B B B A B B B A A B B B B A B A A B B B B B B A B B B B B B A B A B A A B B B B B B B B A A B B A B B B A B B A B A A A A A A A A A A A A A A A A A A A A A A A A A A A A A A A A A A A A A A A A A A A A A A A A A B A A A A A A A A A A A A A A A A A A A A A A A A A A A A A A A A A A A A A A A A A A A A A A A A A A A A A A A A A A A A A A A A A A A A A A A A A A A A A A A A A A A A A A A A A A A A A A A A A A A A A A A A A A B B B B B B B B B B B B B B B B B B B B B B B B A B B B B B B B B A B B B B B B B B B B B B B B B B B B B B B B B B B B B B B B B B B B B B B B B B B B B B B B B B B B B B B B B B B B B B B B B B B B B B B B B B B B B B B B B B B B B B B B B B B B B B B B B B B B B B B B B B B B B B B B B B A B B B B A B B B B B B B B B B B B B B B B B B B B B B B B B B B B B B B B B B B B B B B B A A A A B A A B A A A A A A A A A A A A A B A A A A B A A A A A A A A A A A A A B A A A A A A A A A A A A A A A A B A A A A A A A A A A A A A A B A A A B A A A A A A B B A A A A A A A A A B B A A A A A A A A A A A
6D_80347208                          A A A A B A A A B A A B A A A A A B A A A A A A A A A A A A A B B B A A A B A B A A A A A A B A A A A A A A A B A A A A A A A B A A A A B A B A A A A B B A A A A A A A A A A A B B A A A A A A A A A A A A A A A A A A A A A A A A A A A A A A A B A A A A A A A A A A A A A A B A A A A A A A A A A A A A A A A A B A A A A A A A B B B B B B A B B B B B B B B B B B B B B B B B B B B B B B B B B B B B B B B B B B B B B B B B B B B A B A B B B B B A B B B B B B B B B A B B B B B B B B B B A B B B B B A B B A A B B A B B A A A A A A A A A A A A A A A A A A A A A A A A A A A B A A A A A A A A A A A A A A A A A A A A A A A A A A A A A A A A A A A A A A A A A B A A A A A A A A A A B A B B B A B B B A A B B B B A B A A B B B B B B A B B B B B B A B A B A A B B B B B B B B A A B B A B B B A B B A B A A A A A A A A A A A A A A A A A A A A A A A A A A A A A A A A A A A A A A A A A A A A A A A A A B A A A A A A A A A A A A A A A A A A A A A A A A A A A A A A A A A A A A A A A A A A A A A A A A A A A A A A A A A A A A A A A A A A A A A A A A A A A A A A A A A A A A A A A A A A A A A A A A A A B A A A A A A A B B B B B B B B B B B B B B B B B B B B B B B B A B B B B B B B B A B B B B B B B B B B B B B B B B B B B B B B B B B B B B B B B B B B B B B B B B B B B B B B B B B B B B B B B B B B B B B B B B B B B B B B B B B B B B B B B B B B B B B B B B B B B B B B B B B B B B B B B B B B B B B B B B A B B B B A B B B B B B B B B B B B B B B B B B B B B B B B B B B B B B B B B B B B B B B B A A A A B A A B A A A A A A A A A A A A A B A A A A B A A A A A A A A A A A A A B A A A A A A A A A A A A A A A A B A A A A A A A A A A A A A A B A A A B A A A A A A B B A A A A A A A A A B B A A A A A A A A A A A
6D_172487633                         A A A A B A A A B A A B A A A A A B A A A A A A A A A A A A A B B B A A A B A B A A A A A A B A A A A A A A A B A A A A A A A B A A A A B A B B A B B B B B B B B B A A A A B B B B B A B B B B B A B B B B B A A B A B B B A A B A A B A B B B B B A B B B B B B B A B B A B B B B B B B B A B A A A B A B B B B B B B B A B B A A B B B B B B A B B B B B B B B B B B B B B B B B B B B B B B B B B B B B B B B B B B B B B B B B B B B A B A B B B B B A B B B B B B B B B A B B B B B B B B B B A B B B B B A B B A A B B A B B A A A A A A A A A A A A A A A A A A A A A A A A A A A B A A A A A A A A A A A A A A A A A A A A A A A A A A A A A A A A A A A A A A A A A B A A A A A A A A A A B A B B B A B B B A A B B B B A B A A B B B B B B A B B B B B B A B A B A A B B B B B B B B A A B B A B B B A B B A B A A A A A A A A A A A A A A A A A A A A A A A A A A A A A A A A A A A A A A A A A A A A A A A A A B A A A A A A B A A A A A A A A A A A A A A A B A A A A A A A A B A A A A A A A A A A B A B A B A A B A A A A A B A A A A B A A A A A A A A A A A A A A A A A A A A A B B A A A B A A A A A A A B A A B A B A A A A A B B B B B B B B B B B B B B B B B B B B B B B B A B B B B B B B B A B B B B B B B B B B B B B B B B B B B B B B B B B B B B B B B B B B B B B B B B B B B B B B B B B B B B B B B B B B B B B B B B B B B B B B B B B B B B B B B B B B B B B B B B B B B B B B B B B B B B B B B B B B B B B B B B A B B B B A B B B B B B B B B B B B B B B B B B B B B B B B B B B B B B B B B B B B B B B B B B B B B B B B B B B B A B B B B B B B B B B B B B B B B B B B B B B B B B B B B B B B B B B B B B B B A B B B B B B B B B A B B B B B B B B B B B B B B B B B B B B B B B B B B B B B B B B B B B B B B B B B B B B
6D_4342360                           A A A A B A A A B A A B A A A A A B A A A A A A A A A A A A A B B B A A A B A B A A A A A A B A A A A A A A A B A A A A A A A B A A A A B A B B A B B B B B B B B B A A A A B B B B B A B B B B B A B B B B B A A B A B B B A A B A A B A B B B B B A B B B B B B B A B B A B B B B B B B B A B A A A B A B B B B B B B B A B B A A B B B B B B A B B B B B B B B B B B B B B B B B B B B B B B B B B B B B B B B B B B B B B B B B B B B A B A B B B B B A B B B B B B B B B A B B B B B B B B B B A B B B B B A B B A A B B A B B A A A A A A A A A A A A A A A A A A A A A A A A A A A B A A A A A A A A A A A A A A A A A A A A A A A A A A A A A A A A A A A A A B A A A B A A A A B A A A A A B A B B B A B B B A A B B B B A B A A B B B B B B A B B B B B B A B A B A A B B B B B B B B A A B B A B B B A B B A B A A A A A A A A A A A A A A A A A A A A A A A A A A A A A A A A A A A A A A A A A A A A A A A A A B A A B A B B B B B B B A B B B B B B B A B B B B B B B A B B B B B B B B B A B B B B B B B B B B B B B B B A B B A B B B B B B A B B B B B B B B B A B B A B A B A A B B B A B B A B B B B B B B B B B B B A A A B B B B B B B B B B B B B B B B B B B B B B B B B B A B B B B B B B B A B B B B B B B B B B B B B B B B B B B B B B B B B B B B B B B B B B B B B B B B B B B B B B B B B B B B B B B B B B B B B B B B B B B B B B B B B B B B B B B B B B B B B B B B B B B B B B B B B B B B B B B B B B B B B B B B A B B B B A B B B B B B B B B B B B B B B B B B B B B B B B B B B B B B B B B B B B B B B B B B B B B B B B B B B B A B B B B B B B B B B B B B B B B B B B B B B B B B B B B B B B B B B B B B B B A B B B B B B B B B A B B B B B B B B B B B B B B B B B B B B B B B B B B B B B B B B B B B B B B B B B B B B
6D_172478477                         A A A A B A A A B A A B A A A A A B A A A A A A A A A A A A A B B B A A A B A B A A A A A A B A A A A A A A A B A A A A A A A B A A A A B A B B A B B B B B B B B B A A A A B B B B B A B B B B B A B B B B B A A B A B B B A A B A A B A B B B B B A B B B B B B B A B B A B B B B B B B B A B A A A B A B B B B B B B B A B B A B B B B B B B A B B B B B B B B B B B B B B B B B B B B B B B B B B B B B B B B B B B B B B B B B B B B B B B B B B B B B B B B B B B B B B B B B B B B B B B B B B B B B B B B B B B B B B A B B A A A A A A A A A A A A A A A A A A A A A A A A A A A B A A A A A A A A A A A A A A A A A A A A A A A A A A A A A A A A A A A A A B A A A B A A A A B A A A A A B A B B B A B B B A A B B B B A B A A B B B B B B A B B B B B B A B A B A A B B B B B B B B A A B B A B B B A B B A B A A A A A A A A A A A A A A A A A A A A A A A A A A A A A A A A A A A A A A A A A A A A A A A A A B A A B A B B B B B B B A B B B B B B B A B B B B B B B A B B B B B B B B B A B B B B B B B B B B B B B B B A B B A B B B B B B A B B B B B B B B B A B B A B A B A A B B B A B B A B B B B B B B B B B B B A A A B B B B B B B B B B B B B B B B B B B B B B B B B B A B B B B B B B B A B B B B B B B B B B B B B B B B B B B B B B B B B B B B B B B B B B B B B B B B B B B B B B B B B B B B B B B B B B B B B B B B B B B B B B B B B B B B B B B B B B B B B B B B B B B B B B B B B B B B B B B B B B B B B B B B A B B B B A B B B B B B B B B B B B B B B B B B B B B B B B B B B B B B B B B B B B B B B B B B B B B B B B B B B B A B B B B B B B B B B B B B B B B B B B B B B B B B B B B B B B B B B B B B B B A B B B B B B B B B A B B B B B B B B B B B B B B B B B B B B B B B B B B B B B B B B B B B B B B B B B B B B
6D_70020176                          A A A A B A A A B A A B A A A A A B A A A A A A A A A A A A A B B B A A A B A B A A A A A A B A A A A A A A A B A A A A A A A B A A A A B A B B A B B B B B B B B B A A A A B B B B B A B B B B B A B B B B B A A B A B B B A A B A A B A B B B B B A B B B B B B B A B B A B B B B B B B B A B A A A B A B B B B B B B B A B B A B B B B B B B A B B B B B B B B B B B B B B B B B B B B B B B B B B B B B B B B B B B B B B B B B B B B B B B B B B B B B B B B B B B B B B B B B B B B B B B B B B B B B B B B B B B B B B A B B A A A A A A A A A A A A A A A A A A A A A A A A A A A B A A A A A A A A A A A A A A A A A A A A A A A A A A A A A A A A A A A A A B A A A B A A A A B A A A A A B A B B B A B B B A A B B B B A B A A B B B B B B A B B B B B B A B A B A A B B B B B B B B A A B B A B B B A B B A B A A A A A A A A A A A A A A A A A A A A A A A A A A A A A A A A A A A A A A A A A A A A A A A A A B A A B A A B A B A A A A A B A A A A B A A B A A A A A A A B A A A A A A A A B B A B B A B A A A B B A A A A A B A A A A A A A A A B A A B A B A A A A B A A A A A A A A B A B B A A A B A A A A A A A A A A A A B B B B B B B B B B B B B B B B B B B B B B B B B B A B B B B B B B B A B B B B B B B B B B B B B B B B B B B B B B B B B B B B B B B B B B B B B B B B B B B B B B B B B B B B B B B B B B B A A A A A A B A A A A A B A A A A A A A A A B A B A A A A A A A A B B B A A A A A A A A A A B A A A A A A A A A A A A A A A A B B A A A A A A B A A A A A A A B A A B A B B A A A A A A B A A B B B B B B B B B B B B B B B B A B B B B B B B B B B B B B B B B B B B B B B B B B B B B B B B B B B B B B B B A B B B B B B B B B A B B B B B B B B B B B B B B B B B B B B B B B B B B B B B B B B B B B B B B B B B B B B
6D_168859987                         A A A A B A A A B A A B A A A A A B A A A A A A A A A A A A A B B B A A A B A B A A A A A A B A A A A A A A A B A A A A A A A B A A A A B A B B A B B B B B B B B B A A A A B B B B B A B B B B B A B B B B B A A B A B B B A A B A A B A B B B B B A B B B B B B B A B B A B B B B B B B B A B A A A B A B B B B B B B B A B B A B B B B B B B A B B B B B B B B B B B B B B B B B B B B B B B B B B B B B B B B B B B B B B B B B B B B B B B B B B B B B B B B B B B B B B B B B B B B B B B B B B B B B B B B B B B B B B A B B A A A A A A A A A A A A A A A A A A A A A A A A A A A B A A A A A A A A A A A A A A A A A A A A A A A A A A A A A A A A A A A A A B A A A B A A A A B A A A A A B A B B B A B B B A A B B B B A B A A B B B B B B A B B B B B B A B A B A A B B B B B B B B A A B B A B B B A B B A B A A A A A A A A A A A A A A A A A A A A A A A A A A A A A A A A A A A A A A A A A A A A A A A A A B A A B B B B A B A A A A A B A A B B B A A B A A A A A A A B A B A B A A A A B B A B B A B A B A B B A A A A B B A A A A B B A A B B A A B A B B A B B B A A A B A A A A B B B B A A A B B A A A A A A B A A B A B B B B B B B B B B B B B B B B B B B B B B B B B B A B B B B B B B B A B B B B B B B B B B B B B B B B B B B B B B B B B B B B B B B B B B B B B B B B B B B B B B B B B B B B B B B B B B B B B B B B B B B B B B B B B B B B B B B B B B B B B B B B B B B B B B B B B B B B B B B B B B B B B B B B B B B B B B B B B B B B B B B B B B B B B B B B B B B B B B B B B B B B B B B B B B B B B B B B B B B B B B B B B B A B B B B B B B B B B B B B B B B B B B B B B B B B B B B B B B B B B B B B B B A B B B B B B B B B A B B B B B B B B B B B B B B B B B B B B B B B B B B B B B B B B B B B B B B B B B B B B
6D_158920237                         A A A A A A A A B A A B A A A A A B A A A A A A A A A A A A A A B B A A A B A B A A A A A A B A A A A A A A A B A A A A A A A B A A A A A A B A A A A B A A A A A A A A A A A A A A A A A A A A A A B A A A A A A A A A A A A A A A A A A A A A A B A A A A A A A A A B A A A A B B A A A A A A A A A A A A B A A A B B A A B A A A A A A B A B A A B A A B A A A A B A B A B A A A A A A A A A A A A A A B A A A A A A A A A B A A B A A A A B B A A A A A A A A A A A A A A A A A B A A A A A B B A A A B A A B A A A B B A A A A A A A A A A A A A A A A A A A A A A A A A A A A A A A B A A A A A A A A A A A A A A A A A A A A A A A A A A A A A A A A A A A A A B A A A B A A A A B A A A A A B A B B B A B B B A A B B B B A B A A B B B B B B A B B B B B B A B A B A A B B B B B B B B A A B B A B B B A B B A B A A A A A A A A A A A A A A A A A A A A A A A A A A A A A A A A A A A A A A A A A A A A A A A A A B A A B B B B A B A A A A A B A A B B B A A B A A A A A A A B A B A B A A A A B B A B B A B A B A B B A A A A B B A A A A B B A A B B A A B A B B A B B B A A A B A A A A B B B B A A A B B A A A A A A B A A B A B B B B B B B B B B B B B B B B B B B B B B B B B B A B B B B B B B B A B B B B B B B B B B B B B B B B B B B B B B B B B B B B B B B B B B B B B B B B B B B B B B B B B B B B B B B B B B B B B B B B B B B B B B B B B B B B B B B B B B B B B B B B B B B B B B B B B B B B B B B B B B B B B B B B B B B B B B B B B B B B B B B B B B B B B B B B B B B B B B B B B B B B B B B B B B B B B B B B B B B B B B B B B B A B B B B B B B B B B B B B B B B B B B B B B B B B B B B B B B B B B B B B B B A B B B B B B B B B A B B B B B B B B B B B B B B B B B B B B B B B B B B B B B B B B B B B B B B B B B B B B
6D_30276311                          B B B A B A A B B B A B B A B B A B B A B B B A A B A B B B B B B B B B A B A B B A A B B A B A A A B B B B B B B B B B B B B B A B A B B B B B B B B B B B B B B B B B B B B B B B B B B B B B B A B B B B B B B B B A B B A B B B B B B B B B B B B B B A B B B B B B B B B B B B B B B B B B B B B B B B B B B B B B B B B B B B B B B B B B B B B B B B B B B B B B B B B B B B B B B B B B B B B B B B B B B B B B B B B B B B B B B B B B B B B B B B B B B B B B B A B B B B B B B B B B B B B B B B B B B B B B B B B B B B A A A A A A A A A A A A A A A A A A A A A A A A A A A B A A A A A A A A A A A A A A A A A A A A A A A A A A A A A A A A A A A A A B A A A B A A A A B A A A A A B A B B B A B B B A A B B B B A B A A B B B B B B A B B B B B B A B A B A A B B B B B B B B A A B B A B B B A B B A B A A A A A A A A A A A A A A A A A A A A A A A A A A A A A A A A A A A A A A A A A A A A A A A A A B A A B B B B A B A A A A A B A A B B B A A B A A A A A A A B A B A B A A A A B B A B B A B A B A B B A A A A B B A A A A B B A A B B A A B A B B A B B B A A A B A A A A B B B B A A A B B A A A A A A B A A B A B B B B B B B B B B B B B B B B B B B B B B B B B B A B B B B B B B B A B B B B B B B B B B B B B B B B B B B B B B B B B B B B B B B B B B B B B B B B B B B B B B B B B B B B B B B B B B B B B B B B B B B B B B B B B B B B B B B B B B B B B B B B B B B B B B B B B B B B B B B B B B B B B B B B B B B B B B B B B B B B B B B B B B B B B B B B B B B B B B B B B B B B B B B B B B B B B B B B B B B B B B B B B B A B B B B B B B B B B B B B B B B B B B B B B B B B B B B B B B B B B B B B B B A B B B B B B B B B A B B B B B B B B B B B B B B B B B B B B B B B B B B B B B B B B B B B B B B B B B B B B
6D_156516800                         B B B A B A A B B B A B B A B B A B B A B B B A A B A B B B B B B B B B A B A B B A A B B A B A A A B B B B B B B B B B B B B B A B A B B B B B B B B B B B B B B B B B B B B B B B B B B B B B B A B B B B B B B B B A B B A B B B B B B B B B B B B B B A B B B B B B B B B B B B B B B B B B B B B B B B B B B B B B B B B B B B B B B B B B B B B B B B B B B B B B B B B B B B B B B B B B B B B B B B B B B B B B B B B B B B B B B B B B B B B B B B B B B B B B B A B B B B B B B B B B B B B B B B B B B B B B B B B B B B A A A A A A A A A A A A A A A A A A A A A A A A A A A B A A A A A A A A A A A A A A A A A A A A A A A A A A A A A A A A A A A A A B A A A B A A A A B A A A A A B A B B B A B B B A A B B B B A B A A B B B B B B A B B B B B B A B A B A A B B B B B B B B A A B B A B B B A B B A B A A A A A A A A A A A A A A A A A A A A A A A A A A A A A A A A A A A A A A A A A A A A A A A A A B A A B B B B A B A A A A A B A A B B B A A B A A A A A A A B A B A B A A A A B B A B B A B A B A B B A A A A B B A A A A B B A A B B A A B A B B A B B B A A A B A A A A B B B B A A A B B A A A A A A B A A B A B B B B B B B B B B B B B B B B B B B B B B B B B B A B B B B B B B B A B B B B B B B B B B B B B B B B B B B B B B B B B B B B B B B B B B B B B B B B B B B B B B B B B B B B B B B B B B B B B B B B B B B B A B B B B B B B B B B B B B B B B B B B B B B B B B B B B B B B B B B B B B B B B B B B B B B B B B B B B B B B B B B B B B B B B B B B B B B B B B B B B B B B B B B B B B B B B B B B B B B B B B B B B B A B B B B B B B B B B B B B B B B B B B B B B B B B B B B B B B B B B B B B B B A B B B B B B B B B A B B B B B B B B B B B B B B B B B B B B B B B B B B B B B B B B B B B B B B B B B B B B
6D_156516815                         B B B A B A A B B B A B B A B B A B B A B B B A A B A B B B B B B B B B A B A B B A A B B A B A A A B B B B B B B B B B B B B B A B A B B B B B B B B B B B B B B B B B B B B B B B B B B B B B B A B B B B B B B B B A B B A B B B B B B B B B B B B B B A B B B B B B B B B B B B B B B B B B B B B B B B B B B B B B B B B B B B B B B B B B B B B B B B B B B B B B B B B B B B B B B B B B B B B B B B B B B B B B B B B B B B B B B B B B B B B B B B B B B B B B B A B B B B B B B B B B B B B B B B B B B B B B B B B B B B A A A A A A A A A A A A A A A A A A A A A A A A A A A B A A A A A A A A A A A A A A A A A A A A A A A A A A A A A A A A A A A A A B A A A B A A A A B A A A A A B A B B B A B B B A A B B B B A B A A B B B B B B A B B B B B B A B A B A A B B B B B B B B A A B B A B B B A B B A B A A A A A A A A A A A A A A A A A A A A A A A A A A A A A A A A A A A A A A A A A A A A A A A A A B A A B B B B A B A A A A A B A A B B B A A B A A A A A A A B A B A B A A A A B B A B B A B A B A B B A A A A B B A A A A B B A A B B A A B A B B A B B B A A A B A A A A B B B B A A A B B A A A A A A B A A B A B B B B B B B B B B B B B B B B B B B B B B B B B B A B B B B B B B B A B B B B B B B B B B B B B B B B B B B B B B B B B B B B B B B B B B B B B B B B B B B B B B B B B B B B B B B B B B B B B B B B B B B B A B B B B B B B B B B B B B B B B B B B B B B B B B B B B B B B B B B B B B B B B B B B B B B B B B B B B B B B B B B B B B B B B B B B B B B B B B B B B B B B B B B B B B B B B B B B B B B B B B B B B B A B B B B B B B B B B B B B B B B B B B B B B B B B B B B B B B B B B B B B B B A B B B B B B B B B A B B B B B B B B B B B B B B B B B B B B B B B B B B B B B B B B B B B B B B B B B B B B
6D_145884420                         B B B A B A A B B B A B B A B B A B B A B B B A A B A B B B B B B B B B A B A B B A A B B A B A A A B B B B B B B B B B B B B B A B A B B B B B B B B B B B B B B B B B B B B B B B B B B B B B B A B B B B B B B B B A B B A B B B B B B B B B B B B B B A B B B B B B B B B B B B B B B B B B B B B B B B B B B B B B B B B B B B B B B B B B B B B B B B B B B B B B B B B B B B B B B B B B B B B B B B B B B B B B B B B B B B B B B B B B B B B B B B B B B B B B B B B B B B B B B B B B B B B B B B B B B B B B B B B B B B A A A A A A A A A A A A A A A A A A A A A A A A A A A B A A A A A A A A A A A A A A A A A A A A A A A A A A A A A A A A A A A A A B A A A B A A A A B A A A A A B A B B B A B B B A A B B B B A B A A B B B B B B A B B B B B B A B A B A A B B B B B B B B A A B B A B B B A B B A B A A A A A A A A A A A A A A A A A A A A A A A A A A A A A A A A A A A A A A A A A A A A A A A A A B A A B B B B A B A A A A A B A A B B B A A B A A A A A A A B A B A B A A A A B B A B B A B A B A B B A A A A B B A A A A B B A A B B A A B A B B A B B B A A A B A A A A B B B B A A A B B A A A A A A B A A B A B B B B B B B B B B B B B B B B B B B B B B B B B B A B B B B B B B B A B B B B B B B B B B B B B B B B B B B B B B B B B B B B B B B B B B B B B B B B B B B B B B B B B B B B B B B B B B B B B B B B B B B B A B B B B B B B B B B B B B B B B B B B B B B B B B B B B B B B B B B B B B B B B B B B B B B B B B B B B B B B B B B B B B B B B B B B B B B B B B B B B B B B B B B B B B B B B B B B B B B B B B B B B B A B B B B B B B B B B B B B B B B B B B B B B B B B B B B B B B B B B B B B B B A B B B B B B B B B A B B B B B B B B B B B B B B B B B B B B B B B B B B B B B B B B B B B B B B B B B B B B
6D_11793699                          B B B A B A A B B B A B B A B B A B B A B B B A A B A B B B B B B B B B A B A B B A A B B A B A A A B B B B B B B B B B B B B B A B A B B B B B B B B B B B B B B B B B B B B B B B B B B B B B B A B B B B B B B B B A B B A B B B B B B B B B B B B B B A B B B B B B B B B B B B B B B B B B B B B B B B B B B B B B B B B B B B B B B B B B B B B B B B B B B B B B B B B B B B B B B B B B B B B B B B B B B B B B B B B B B B B B B B B B B B B B B B B B B B B B B B B B B B B B B B B B B B B B B B B B B B B B B B B B B B A A A A A A A A A A A A A A A A A A A A A A A A A A A B A A A A A A A A A A A A A A A A A A A A A A A A A A A A A A A A A A A A A B A A A B A A A A B A A A A A B A B B B A B B B A A B B B B A B A A B B B B B B A B B B B B B A B A B A A B B B B B B B B A A B B A B B B A B B A B A A A A A A A A A A A A A A A A A A A A A A A A A A A A A A A A A A A A A A A A A A A A A A A A A B A A A B B A A B A A A A A B A A B B A A A A A A A A A A A A A B A B A A A A B A A A A A B A B A B A A A A A B A A A A A B B A A B A A A A A B B A B B B A A A B A A A A B B B B A A A B B A A A A A A B A A B A B B A B B A B A A B B A B B A A B B A A A A B A A A A A A B B A A B A A B A A B B A B A A A A B A A A A B A A B A B A A A A B B B A A B A A A A A A B A A B B A A A B A A B A A B A A A B A A B B B B B B B B B A B B B B B B B B B B B B B B B B B B B B B B B B B B B B B B B B B B B B B B B B B B B B B B B B B B B B B B B B B B B B B B B B B B B B B B B B B B B B B B B B B B B B B B B B B B B B B B B B B B B B B A B B B B B B B B B B B B B B B B B B B B B B B B B B B B B B B B B B B B B B B A B B B B B B B B B A B B B B B B B B B B B B B B B B B B B B B B B B B B B B B B B B B B B B B B B B B B B B
6D_31896916                          A A B A A A A A A A A A A A A A A A B A B A A A A A A B A A A A A A A A A A A A A A A A B A A A A A A A B A A A A A A A A A A A A A A A A A A B B B B B B B B B B B B B B B B B B B B B B B B B B A B B B B B B B B B A B B A B B B B B B B B B B B B B B A B B B B B B B B B B B B B B B B B B B B B B B B B B B B B B B B B B B B B B B B B B B B B B B B B B B B B B B B B B B B B B B B B B B B B B B B B B B B B B B B B B B B B B B B B B B B B B B B B B B B B B B B B B B B B B B B B B B B B B B B B B B B B B B B B B B B A A A A A A A A A A A A A A A A A A A A A A A A A A A B A A A A A A A A A A A A A A A A A A A A A A A A A A A A A A A A A A A A A B A A A B A A A A B A A A A A B A B B B A B B B A A B B B B A B A A B B B B B B A B B B B B B A B A B A A B B B B B B B B A A B B A B B B A B B A B A A A A A A A A A A A A A A A A A A A A A A A A A A A A A A A A A A A A A A A A A A A A A A A A A B A A B B B A B B B B B A B B B B B B B A B A B B B A B B B B B B A B A A B B B A B A A B B B B B B B B B B B B B B B B B B B B A B A B B B B B B A B B B A B A B B B B A B B B B A B B B B B B A A B B B B B B A B B A A A A A A A A A A A A A A B A A A A B A A A A A A A A A B A A A A A A A A A A A A A A A A A A A A B A A B A A A A A A A B A A A A A B A A A A B B A A B A A A A A A A A A A A A A B A A B B B B B B B B B A B B B B B B B B B B B B B B B B B B B B B B B B B B B B B B B B B B B B B B B B B B B B B B B B B B B B B B B B B B B B B B B B B B B B B B B B B B B B B B B B B B B B B B B B B B B B B B B B B B B B B A B B B B B B B B B B B B B B B B B B B B B B B B B B B B B B B B B B B B B B B A B B B B B B B B B A B B B B B B B B B B B B B B B B B B B B B B B B B B B B B B B B B B B B B B B B B B B B
6D_12074731                          A A B A A A A A A A A A A A A A A A B A B A A A A A A B A A A A A A A A A A A A A A A A B A A A A A A A B A A A A A A A A A A A A A A A A A A B B B B B B B B B B B B B B B B B B B B B B B B B B A B B B B B B B B B A B B A B B B B B B B B B B B B B B A B B B B B B B B B B B B B B B B B B B B B B B B B B B B B B B B B B B B B B B B B B B B B B B B B B B B B B B B B B B B B B B B B B B B B B B B B B B B B B B B B B B B B B B B B B B B B B B B B B B B B B B B B B B B B B B B B B B B B B B B B B B B B B B B B B B B A A A A A A A A A A A A A A A A A A A A A A A A A A A B A A A A A A A A A A A A A A A A A A A A A A A A A A A A A A A A A A A A A B A A A B A A A A B A A A A A B A B B B A B B B A A B B B B A B A A B B B B B B A B B B B B B A B A B A A B B B B B B B B A A B B A B B B A B B A B A A A A A A A A A A A A A A A A A A A A A A A A A A A A A A A A A A A A A A A A A A A A A A A A A B A A B B B A B B B B B A B B B B B B B A B A B B B A B B B B B B A B A A B B B A B A A B B B B B B B B B B B B B B B B B B B B A B A B B B B B B A B B B A B A B B B B A B B B B A B B B B B B A A B B B B B B A B B B B B B B B B B B B B B B B B B B A B B B B B B A B B B B B B B B B B B B B B B B B B B B B B B B B B B B B B B B B B B B B B B B B B B B B B B B B B B B B A B B B B B B B B B B B B B A B B B B B B B B B A B B B B B B B B B B B B B B B B B B B B B B B B B B B B B B B B B B B B B B B B B B B B B B B B B B B B B B B B B B B B B B B B B B B B B B B B B B B B B B B B B B B B B B B B B B B B B B B B B B B B B A B B B B B B B B B B B B B B B B B B B B B B B B B B B B B B B B B B B B B B B A B B B B B B B B B A B B B B B B B B B B B B B B B B B B B B B B B B B B A B B B B B B B B B B B B B B B B B
6D_126872079                         A A B A A A A A A A A A A A A A A A B A B A A A A A A B A A A A A A A A A A A A A A A A B A A A A A A A B A A A A A A A A A A A A A A A A A A B B B B B B B B B B B B B B B B B B B B B B B B B B A B B B B B B B B B A B B A B B B B B B B B B B B B B B A B B B B B B B B B B B B B B B B B B B B B B B B B B B B B B B B B B B B B B B B B B B B B B B B B B B B B B B B B B B B B B B B B B B B B B B B B B B B B B B B B B B B B B B B B B B B B B B B B B B B B B B B B B B B B B B B B B B B B B B B B B B B B B B B B B B B A A A A A A A A A A A A A A A A A A A A A A A A A A A A A A A A A A A A A A A A A A A A A A A A A A A A A A A A A A A A A A A A A A A A A A A A A A A A A A A A B A B B B A B B B A A B B B B A B A A B B B B B B A B B B B B B A B A B A A B B B B B B B B A A B B A B B B A B B A B A A A A A A A A A A A A A A A A A A A A A A A A A A A A A A A A A A A A A A A A A A A A A A A A A B A A B B B A B B B B B A B B B B B B B A B A B B B A B B B B B B A B A A B B B A B A A B B B B B B B B B B B B B B B B B B B B A B A B B B B B B A B B B A B A B B B B A B B B B A B B B B B B A A B B B B B B A B B B B B B B B B B B B B B B B B B B A B B B B B B A B B B B B B B B B B B B B B B B B B B B B B B B B B B B B B B B B B B B B B B B B B B B B B B B B B B B B A B B B B B B B B B B B B B A A A B A A A A A A A A A A A A A A A B B A A B A B A A A A A A A A A A A A A A A B A A A A A A A B A A A A A A A A A A A A A A A A A A B A A A A A A A A A A A A A A A A A B B A A A A A A A A A B B B B B B B B B B B B B B B A B B B B B B B B B B B B B B B B B B B B B B B B B B B B B B B B B B B B B B B A B B B B B B B B B A B B B B B B B B B B B B B B B B B B B B B B B B B B A B B B B B B B B B B B B B B B B B
6D_112661739                         A A B A A A A A A A A A A A A A A A B A B A A A A A A B A A A A A A A A A A A A A A A A B A A A A A A A B A A A A A A A A A A A A A A A A A A B B B B B B B B B B B B B B B B B B B B B B B B B B A B B B B B B B B B A B B A B B B B B B B B B B B B B B A B B B B B B B B B B B B B B B B B B B B B B B B B B B B B B B B B B B B B B B B B B B B B B B B B B B B B B B B B B B B B B B B B B B B B B B B B B B B B B B B B B B B B B B B B B B B B B B B B B B B B B B B B B B B B B B B B B B B B B B B B B B B B B B B B B B B A A A A A A A A A A A A A A A A A A A A A A A A A A A A A A A A A A A A A A A A A A A A A A A A A A A A A A A A A A A A A A A A A A A A A A A A A A A A A A A A B A B B B A B B B A A B B B B A B A A B B B B B B A B B B B B B A B A B A A B B B B B B B B A A B B A B B B A B B A B A A A A A A A A A A A A A A A A A A A A A A A A A A A A A A A A A A A A A A A A A A A A A A A A A B A A A A A A A A A A A A A A A A A A A A A A A A A A B A A A A A A A A A A A A A B A A A A B A A A A A A A B A A B A B B A A A A A A A A A A A B A B A A A A A A A A A A A A A A A A A A A A A A A A A A A A A A A A B B B B B B B B B B B B B B B B B A B B B B B B A B B B B B B B B B B B B B B B B B B B B B B B B B B B B B B B B B B B B B B B B B B B B B B B B B B B B B A B B B B B B B B B B B B B A A A A A A A A A A A A B B A A A A A A B A A A A A A A A A A A A A A A A A A B A A A A A A A A A A A A A A A A A A A B A A A A A A A A A A A A A A A A A A A A A A A B A A A A A B A A A A A A A A B B B B B B B B B B B B B B A B B B B B B B B B B B B B B B B B B B B B B B B B B B B B B B B B B B B B B B A B B B B B B B B B A B B B B B B B B B B B B B B B B B B B B B B B B B B A B B B B B B B B B B B B B B B B B
6D_101130449                         A A A A A A A A A A A A A A A A A A A A A A A A A A A A A A A A A A A A A A A A A A A A A A A A A A A A B A A A A A A A A A A A A A A A A A A B B B B B B B B B B B B B B B B B B B B B B B B B B A B B B B B B B B B A B B A B B B B B B B B B B B B B B A B B B B B B B B B B B B B B B B B B B B B B B B B B B B B B B B B B B B B B B B B B B B B B B B B B B B B B B B B B B B B B B B B B B B B B B B B B B B B B B B B B B B B B B B B B B B B B B B B B B B B B B B B B B B B B B B B B B B B B B B B B B B B B B B B B B B A A A A A A A A A A A A A A A A A A A A A A A A A A A A A A A A A A A A A A A A A A A A A A A A A A A A A A A A A A A A A A A A A A A A A A A A A A A A A A A A A A A A A A A A A A A A A A A A A A A A B B A B A A A A A A A A A A A B A A A A A A A A A A A A A A A A A A A A A A B A A A A A A A A A A A A A A A A A A A A A A A A A A A A A A A A A A A A A A A A A A A A A A A A A B A A A A A A A A A A A B A A A A A A A A A A A A A A A A A A A A A A A A A A A A A A A A A A A A A A A A A A A A A A A A A A A A A A A A A A A A A A A A A A A A A A A A A A A A A A A A A A A A A A A A A A A A A A B B B B B B B B B B B A B B B B A A A B B B B B A A B B B B B B B A B B B B B A A A B A B B B B B B B B B B B B B B B B B B B B B B B B B B B B B A B B B B A B B B B B A B B B B B B B A A A B B B A B B B A A B B A B B B B B B A B B B B B B A B A B B B B A A A A B B B A B B B B B B B B B B B B B B B A B B A A B A A B B A B B A B B A A B B B B B B B B B A A B A B B A B B A B B B A B B A B A A A A B A A B B A A A A A B B B A A B B B B A B A B B B A B A A B A B A A B B B B A A B A B B B A B A A A A B A A B A A A A B B B A A B B A B A B A A A A A B A A A B A A A A B A A B A A A A B B B A A A A B
6D_175336883                         A A A A A A A A A A A A A A A A A A A A A A A A A A A A A A A A A A A A A A A A A A A A A A A A A A A A B A A A A A A A A A A A A A A A A A A B B B B B B B B B B B B B B B B B B B B B B B B B B A B B B B B B B B B A B B A B B B B B B B B B B B B B B A B B B B B B B B B B B B B B B B B B B B B B B B B B B B B B B B B B B B B B B B B B B B B B B B B B B B B B B B B B B B B B B B B B B B B B B B B B B B B B B B B B B B B B B B B B B B B B B B B B B B B B B B B B B B B B B B B B B B B B B B B B B B B B B B B B B B A A A A A A A A A A A A A A A A A A A A A A A A A A A A A A A A A A A A A A A A A A A A A A A A A A A A A A A A A A A A A A A A A A A A A A A A A A A A A A A A A A A A B A A B A B A A A A A A A A A A B A A A A A A A A A A A A A A A A A A A B A A A A B A A A A A A A A A A A A B A A A A A A A A A A A A A A A A A A A A A A A A A A A A A A A A A A A A A A A A A A A A A A A A A A A A A A A A A A A A A B A A A A A A A A A A A A A A A A A A A A A A A A A A A A A A A A A B A A A A A A A B A A A A A A A A A A A A A A A A A A A B A A A A A B A A A A A A B A A A A A A A A A A A A A A A A A A A B B B B B B B B B B B B B B B B B A B B B B B B B B B B B B B B B A B B B B B A B B B B B B B B B B B B B B B B B B B B B B B B B B B B B B B B B A B B B B B B B B B B B B B B B B B B A A A B B B A B B B A A B B A B B B B B B A B B B B B B A B A B B B B A A A A B B B A B B B B B B B B B B B B B B B A B B A A B A A B B A B B A B B A A B B B B B B B B B A A B A B B A B B A B B B A B B A B B A A A B B B B B A B B A A B B B A A B B B B A B A B B B A B B A B B B A B B B B B A B B A B B B B B B A A B B B A B A A B A B B B A A B B B B A B B A B A A B B B A B B B A B B A B B B B B A B B B B A A A B
6D_147235482                         A A A A A A A A A A A A A A A A A A A A A A A A A A A A A A A A A A A A A A A A A A A A A A A A A A A A B A A A A A A A A A A A A A A A A A A B B B B B B B B B B B B B B B B B B B B B B B B B B A B B B B B B B B B A B B A B B B B B B B B B B B B B B A B B B B B B B B B B B B B B B B B B B B B B B B B B B B B B B B B B B B B B B B B B B B B B B B B B B B B B B B B B B B B B B B B B B B B B B B B B B B B B B B B B B B B B B B B B B B B B B B B B B B B B B B B B B B B B B B B B B B B B B B B B B B B B B B B B B B A A A A A A A A A A A A A A A A A A A A A A A A A A A A A A A A A A A A A A A A A A A A A A A A A A A A A A A A A A A A A A A A A A A A A A A A A A A A A A A A B B B B B B B B B B B B B B B B B B B B B B B B B B B B B B B B B B B B B B B B B B B B B B B B B B A B B B B B B B B A A A A A B A A A B A A A A A A A A A B A A A A A B A A A A A A A A A A B A A A A B A A A A A A A B A A A A A A A A A A A B A A A A A A A A A A A A A A A A A A A A A A A A A A A A A A A A A B A A A A A A A B A A A A A A A A A A A A A A A A A A A B A A A A A B A A A A A A B A A A A A A A A A A A A A A A A A A A B B B B B B B B B B B B B B B B B A B B B B A B B B B B B B B B B A B B B B B A B B B B B B B B B B B B B B B B B B B B B B B B B B B B B A B B B A B B B B B B B B B B B B B B B B B B A A A B B B A B B B A A B B A B B B B B B A B B B B B B A B A B B B B A A A A B B B A B B B B B B B B B B B B B B B A B B A A B A A B B A B B A B B A A B B B B B B B B B A A B A B B A B B A B B B A B B A B B A A A B B B B B A B B A A B B B A A B B B B A B A B B B A B B A B B B A B B B B B A B B A B B B B B B A A B B B A B A A B A B B B A A B B B B A B B A B A A B B B A B B B A B B A B B B B B A B B B B A A A B
6D_139535418                         A A A A A A A A A A A A A A A A A A A A A A A A A A A A A A A A A A A A A A A A A A A A A A A A A A A A B A A A A A A A A A A A A A A A A A A B B B B B B B B B B B B B B B B B B B B B B B B B B A B B B B B B B B B A B B A B B B B B B B B B B B B B B A B B B B B B B B B B B B B B B B B B B B B B B B B B B B B B B B B B B B B B B B B B B B B B B B B B B B B B B B B B B B B B B B B B B B B B B B B B B B B B B B B B B B B B B B B B B B B B B B B B B B B B B B B B B B B B B B B B B B B B B B B B B B B B B B B B B B A A A A A A A A A A A A A A A A A A A A A A A A A A A A A A A A A A A A A A A A A A A A A A A A A A A A A A A A A A A A A A A A A A A A A A A A A A A A A A A A B B B B B B B B B B B B B B B B B B B B B B B B B B B B B B B B B B B B B B B B B B B B B B B B B B A B B B B B B B B A A A A A B A A A B A A A A A A A A A B A A A A A B A A A A A A A A A A B A A A A B A A A A A A A B A A A A A A A A A A A B A A A A A A A A A A A A A A A A A A A A A A A A A A A A A A A A A B A A A A A A A B A A A A A A A A A A A A A A A A A A A B A A A A A B A A A A A A B A A A A A A A A A A A A A A A A A A A B B B B B B B B B B B B B B B B B A B B B B A B B B B B B B B B B A B B B B B A B B B B B B B B B B B B B B B B B B B B B B B B B B B B B A B B B A B B B B B B B B B B B B B B B B B B A A A B B B A B B B A A B B A B B B B B B A B B B B B B A B A B B B B A A A A B B B A B B B B B B B B B B B B B B B A B B A A B A A B B A B B A B B A A B B B B B B B B B A A B A B B A B B A B B B A B B A B B A A A B B B B B A B B A A B B B A A B B B B A B A B B B A B B A B B B A B B B B B A B B A B B B B B B A A B B B A B A A B A B B B A A B B B B A B B A B A A B B B A B B B A B B A B B B B B A B B B B A A A B
6D_15444656                          A A A A A A A A A A A A A A A A A A A A A A A A A A A A A A A A A A A A A A A A A A A A A A A A A A A A A A A A A A A A A A A A A A A A A A A B B B B B B B B B B B B B B B B B B B B B B B B B B A B B B B B B B B B A B B A B B B B B B B B B B B B B B A B B B B B B B B B B B B B B B B B B B B B B B B B B B B B B B B B B B B B B B B B B B B B B B B B B B B B B B B B B B B B B B B B B B B B B B B B B B B B B B B B B B B B B B B B B B B B B B B B B B B B B B B B B B B B B B B B B B B B B B B B B B B B B B B B B B B A A A A A A A A A A A A A A A A A A A A A A A A A A A A A A A A A A A A A A A A A A A A A A A A A A A A A A A A A A A A A A A A A A A A A A A A A A A A A A A A A A A B A A A B B A A A A A B A A A A A A A A A A B A A A A A A B A A A A A A A A A A A A A A A A A A A A A A B A A A A A A A A B A A A B A A A A A A A A A B A A A A A B A A A A A A A A A A B A A A A B A A A A A A A B A A A A A A A A A A A B A A A A A A A A A A A A A A A A A A A A A A A A A A A A A A A A A B A A A A A A A B A A A A A A A A A A A A A A A A A A A B A A A A A B A A A A A A B A A A A A A A A A A A A A A A A A A A B B B B B B B B B B B B B B B B B A B B B B A B B B B B B B B B B A B B B B B A B B B B B B B B B B B B B B B B B B B B B B B B B B B B B A B B B A B B B B B B B B B B B B B B B B B B A A A B B B A B B B A A B B A B B B B B B A B B B B B B A B A B B B B A A A A B B B A B B B B B B B B B B B B B B B A B B A A B A A B B A B B A B B A A B B B B B B B B B A A B A B B A B B A B B B A B B A B B A A A B B B B B A B B A A B B B A A B B B B A B A B B B A B B A B B B A B B B B B A B B A B B B B B B A A B B B A B A A B A B B B A A B B B B A B B A B A A B B B A B B B A B B A B B B B B A B B B B A A A B
6D_97362084                          A A A A A A A A A A A A A A A A A A A A A A A A A A A A A A A A A A A A A A A A A A A A A A A A A A A A A A A A A A A A A A A A A A A A A A A B B B B B B B B B B B B B B B B B B B B B B B B B B A B B B B B B B B B A B B A B B B B B B B B B B B B B B A B B B B B B B B B B B B B B B B B B B B B B B B B B B B B B B B B B B B B B B B B B B B B B B B B B B B B B B B B B B B B B B B B B B B B B B B B B B B B B B B B B B B B B B B B B B B B B B B B B B B B B B B B B B B B B B B B B B B B B B B B B B B B B B B B B B B A A A A A A A A A A A A A A A A A A A A A A A A A A A A A A A A A A A A A A A A A A A A A A A A A A A A A A A A A A A A A A A A A A A A A A A A A A A A A A A A A A A B A A A B B A A A A A B A A A A A A A A A A B A A A A A A B A A A A A A A A A A A A A A A A A A A A A A B A A A A A A A A B A A A B A A A A A A A A A B A A A A A B A A A A A A A A A A B A A A A B A A A A A A A B A A A A A A A A A A A B A A A A A A A A A A A A A A A A A A A A A A A A A A A A A A A A A B A A A A A A A B A A A A A A A A A A A A A A A A A A A B A A A A A B A A A A A A B A A A A A A A A A A A A A A A A A A A B B B B B B B B B B B B B B B B B A B B B B A B B B B B B B B B B A B B B B B A B B B B B B B B B B B B B B B B B B B B B B B B B B B B B A B B B A B B B B B B B B B B B B B B B B B B A A A B A A A A A A A A A A A A A A A A A A B A B A A A A A A A B A B A A A A A A A A B B A A A A A A A B A A A A A A A A A A A A A A A A A A A A A A A A A A A A B B A A A A A A B A A B A A B B A A B B A B B A A A B B B B B A B B A A B B B A A B B B B A B A B B B A B B A B B B A B B B B B A B B A B B B B B B A A B B B A B A A B A B B B A A B B B B A B B A B A A B B B A B B B A B B A B B B B B A B B B B A A A B
6D_78151719                          A A A A A A A A A A A A A A A A A A A A A A A A A A A A A A A A A A A A A A A A A A A A A A A A A A A A A A A A A A A A A A A A A A A A A A A B B B B B B B B B B B B B B B B B B B B B B B B B B A B B B B B B B B B A B B A B B B B B B B B B B B B B B A B B B B B B B B B B B B B B B B B B B B B B B B B B B B B B B B B B B B B B B B B B B B B B B B B B B B B B B B B B B B B B B B B B B B B B B B B B B B B B B B B B B B B B B B B B B B B B B B B B B B B B B B B B B B B B B B B B B B B B B B B B B B B B B B B B B B A A A A A A A A A A A A A A A A A A A A A A A A A A A A A A A A A A A A A A A A A A A A A A A A A A A A A A A A A A A A A A A A A A A A A A A A A A A A A A A A A A A B A A A B B A A A A A B A A A A A A A A A A B A A A A A A B A A A A A A A A A A A A A A A A A A A A A A B A A A A A A A A B A A A B A A A A A A A A A B A A A A A B A A A A A A A A A A B A A A A B A A A A A A A B A A B A A A A B A A A B A A A B A A A B A A B A A A A A A B A A A A A A A A A B A A A A A B A A A A A A B B A A A A B A A B A A A A B A A A A A A B A B A A B B A A A A A A B A A A A A A B A B A A A A B A A A A A B B B B B B B B B B B B B B B B B A B B B B A B B B B B B B B B B A B B B B B A B B B B B B B B B B B B B B B B B B B B B B B B B B B B B A B B B A B B B B B B B B B B B B B B B B B B A B A B A B A B A A B B B B B B A B B A B B B A B B B B B B B A B A B B B B A B A B B B B A A A B B B B B A B B B B B B B B B A A B B A B B B B B B A A B A A A B B B B B B B A A B B B B B A B B B A B B A B B A A A B B B B B A B B A A B B B A A B B B B A B A B B B A B B A B B B A B B B B B A B B A B B B B B B A A B B B A B A A B A B B B A A B B B B A B B A B A A B B B A B B B A B B A B B B B B A B B B B A A A B
6D_104260684                         A A A A A A A A A A A A A A A A A A A A A A A A A A A A A A A A A A A A A A A A A A A A A A A A A A A A A A A A A A A A A A A A A A A A A A A A B A A A A B A A A A A A A A A A A A A A A A A A A A B B A A A A A A B A A B A A A A A A A A A A A A A A A A A B B A B B A B B A A A A A A A A A B A B B A A B A A A B A B B A A A B B B B B B B B B B B B B B B B B B B B B B B B B B B B B B B B B B B B B B B B B B B B B B B B B B B B B B B B B B B B B B B B B B B B B B B B B B B B B B B B B B B B B B B B B B B B B B B B B A A A A A A A A A A A A A A A A A A A A A A A A A A A A A A A A A A A A A A A A A A A A A A A A A A A A A A A A A A A A A A A A A A A A A A A A A A A A A A A A A A A A A A A A A A A A A A A A A A A A A A A A A B A A A A A A A A A A A A A A A A A A A A A A A A A A A A A A A A A A A A A A B A A A B A A A A A A A A A B A A A A A B A A A A A A A A A A B A A A A B A A A A A A A B A A B A A A A B A A A B A A A B A A A B A A B A A A A A A B A A A A A A A A A B A A A A A B A A A A A A B B A A A A B A A B A A A A B A A A A A A B A B A A B B A A A A A A B A A A A A A B A B A A A A B A A A A A B B B B B B B B B B B B B B B B B A B B B B A B B B B B B B B B B A B B B B B A B B B B B B B B B B B B B B B B B B B B B B B B B B B B B A B B B A B B B B B B B B B B B B B B B B B B A B A B A B A B A A B B B B B B A B B A B B B A B B B B B B B A B A B B B B A B A B B B B A A A B B B B B A B B B B B B B B B A A B B A B B B B B B A A B A A A B B B B B B B A A B B B B B A B B B A B B A B B A A A B B B B B A B B A A B B B A A B B B B A B A B B B A B B A B B B A B B B B B A B B A B B B B B B A A B B B A B A A B A B B B A A B B B B A B B A B A A B B B A B B B A B B A B B B B B A B B B B A A A B
6D_104260688                         A A A A A A A A A A A A A A A A A A A A A A A A A A A A A A A A A A A A A A A A A A A A A A A A A A A A A A A A A A A A A A A A A A A A A A A A B A A A A B A A A A A A A A A A A A A A A A A A A A B B A A A A A A B A A B A A A A A A A A A A A A A A A A A B B A B B A B B A A A A A A A A A B A B B A A B A A A B A B B A A A B B B B B B B B B B B B B B B B B B B B B B B B B B B B B B B B B B B B B B B B B B B B B B B B B B B B B B B B B B B B B B B B B B B B B B B B B B B B B B B B B B B B B B B B B B B B B B B B B A A A A A A A A A A A A A A A A A A A A A A A A A A A A A A A A A A A A A A A A A A A A A A A A A A A A A A A A A A A A A A A A A A A A A A A A A A A A A A A A A A A A A A A A A A A A A A A A A A A A A A A A A B A A A A A A A A A A A A A A A A A A A A A A A A A A A A A A A A A A A A A A B A A A B A A A A A A A A A B A A A A A B A A A A A A A A A A B A A A A B A A A A A A A B A A B A A A A B A A A B A A A B A A A B A A B A A A A A A B A A A A A A A A A B A A A A A B A A A A A A B B A A A A B A A B A A A A B A A A A A A B A B A A B B A A A A A A B A A A A A A B A B A A A A B A A A A A B B B B B B B B B B B B B B B B B A B B B B A B B B B B B B B B B A B B B B B A B B B B B B B B B B B B B B B B B B B B B B B B B B B B B A B B B A B B B B B B B B B B B B B B B B B B A B A B A B A B A A B B B B B B A B B A B B B A B B B B B B B A B A B B B B A B A B B B B A A A B B B B B A B B B B B B B B B A A B B A B B B B B B A A B A A A B B B B B B B A A B B B B B A B B B A B B A B B A A A B B B B B A B B A A B B B A A B B B B A B A B B B A B B A B B B A B B B B B A B B A B B B B B B A A B B B A B A A B A B B B A A B B B B A B B A B A A B B B A B B B A B B A B B B B B A B B B B A A A B
6D_70775543                          A A A A A A A A A A A A A A A A A A A A A A A A A A A A A A A A A A A A A A A A A A A A A A A A A A A A A A A A A A A A A A A A A A A A A A A A B A A A A B A A A A A A A A A A A A A A A A A A A A B B A A A A A A B A A B A A A A A A A A A A A A A A A A A B B A B B A B B A A A A A A A A A B A B B A A B A A A B A B B A A A B B B B B B B B B B B B B B B B B B B B B B B B B B B B B B B B B B B B B B B B B B B B B B B B B B B B B B B B B B B B B B B B B B B B B B B B B B B B B B B B B B B B B B B B B B B B B B B B B A A A A A A A A A A A A A A A A A A A A A A A A A A A A A A A A A A A A A A A A A A A A A A A A A A A A A A A A A A A A A A A A A A A A A A A A A A A A A A A A A A A A A A A A A A A A A A A A A A A A A A A A A A A A A A A A A A A A A A A A A A A A A A A A A A A A A A A A A A A A A A A A B A A A B A A A A A A A A A B A A A A A B A A A A A A A A A A B A A A A B A A A A A A A B A A B A A A A B A A A B A A A B A A A B A A B A A A A A A B A A A A A A A A A B A A A A A B A A A A A A B B A A A A B A A B A A A A B A A A A A A B A B A A B B A A A A A A B A A A A A A B A B A A A A B A A A A A B B B B B B B B B B B B B B B B B A B B B B A B B B B B B B B B B A B B B B B A B B B B B B B B B B B B B B B B B B B B B B B B B B B B B A B B B A B B B B B B B B B B B B B B B B B B A B A B A B A B A A B B B B B B A B B A B B B A B B B B B B B A B A B B B B A B A B B B B A A A B B B B B A B B B B B B B B B A A B B A B B B B B B A A B A A A B B B B B B B A A B B B B B A B B B A B B A B B A A A B B B B B A B B A A B B B A A B B B B A B A B B B A B B A B B B A B B B B B A B B A B B B B B B A A B B B A B A A B A B B B A A B B B B A B B A B A A B B B A B B B A B B A B B B B B A B B B B A A A B
6D_50172266                          A A A A A A A A A A A A A A A A A A A A A A A A A A A A A A A A A A A A A A A A A A A A A A A A A A A A A A A A A A A A A A A A A A A A A A A A B A A A A B A A A A A A A A A A A A A A A A A A A A B B A A A A A A B A A B A A A A A A A A A A A A A A A A A B B A B B A B B A A A A A A A A A B A B B A A B A A A B A B B A A A B B B B B B B B B B B B B B B B B B B B B B B B B B B B B B B B B B B B B B B B B B B B B B B B B B B B B B B B B B B B B B B B B B B B B B B B B B B B B B B B B B B B B B B B B B B B B B B B B A A A A A A A A A A A A A A A A A A A A A A A A A A A A A A A A A A A A A A A A A A A A A A A A A A A A A A A A A A A A A A A A A A A A A A A A A A A A A A A A A A A A A A A A A A A A A A A A A A A A A A A A A A A A A A A A A A A A A A A A A A A A A A A A A A A A A A A A A A A A A A A A B A A A B A A A A A A A A A B A A A A A B A A A A A A A A A A B A A A A B A A A A A A A B A A B A A A A B A A A B A A A B A A A B A A B A A A A A A B A A A A A A A A A B A A A A A B A A A A A A B B A A A A B A A B A A A A B A A A A A A B A B A A B B A A A A A A B A A A A A A B A B A A A A B A A A A A B B B B B B B B B B B B B B B B B A B B B B A B B B B B B B B B B A B B B B B A B B B B B B B B B B B B B B B B B B B B B B B B B B B B B A B B B A B B B B B B B B B B B B B B B B B B A B A A A A A A A A A A A A B A A A A A A A A A A A A A B B A A A A A A A A A A A A A A A A A A A B A A A A A A A A A B B B A A A A A A A A A A B A A A A A A A B A A A A A B A A A A A A A A A B A A B B A B B A A A B B B B B A B B A A B B B A A B B B B A B A B B B A B B A B B B A B B B B B A B B A B B B B B B A A B B B A B A A B A B B B A A B B B B A B B A B A A B B B A B B B A B B A B B B B B A B B B B A A A B
6D_1075392                           A A A A A A A A A A A A A A A A A A A A A A A A A A A A A A A A A A A A A A A A A A A A A A A A A A A A A A A A A A A A A A A A A A A A A A A A B A A A A B A A A A A A A A A A A A A A A A A A A A B B A A A A A A B A A B A A A A A A A A A A A A A A A A A B B A B B A B B A A A A A A A A A B A B B A A B A A A B A B B A A A B B B B B B B B B B B B B B B B B B B B B B B B B B B B B B B B B B B B B B B B B B B B B B B B B B B B B B B B B B B B B B B B B B B B B B B B B B B B B B B B B B B B B B B B B B B B B B B B B A A A A A A A A A A A A A A A A A A A A A A A A A A A A A A A A A A A A A A A A A A A A A A A A A A A A A A A A A A A A A A A A A A A A A A A A A A A A A A A A A A A A A A A A A A A A A A A A A A A A A A A A A A A A A A A A A A A A A A A A A A A A A A A A A A A A A A A A A A A B B B B B B B B B B B B B B B B B B B B B B B A B B B B B B B B B B B B B A A B B B B B B B B B B B B B B A A A A B A A A B A A A B A A A B A A B A A A A A A B A A A A A A A A A B A A A A A A A A A A A A B B A A A A B A A B A A A A B A A A A A A B A B A A B B A A A A A A B A A A A A A B A B A A A A B A A A A A B B B B B B B B B B B B B B B B B A B B B B A B B B B B B B B B B A B B B B B A B B B B B B B B B B B B B B B B B B B B B B B B B B B B B A B B B A B B B B B B B B B B B B B B B B B B A B A A A A A A A A A A A A B A A A A A A A A A A A A A B B A A A A A A A A A A A A A A A A A A A B A A A A A A A A A B B B A A A A A A A A A A B A A A A A A A B A A A A A B A A A A A A A A A B A A B B A B B A A A B B B B B A B B A A B B B A A B B B B A B A B B B A B B A B B B A B B B B B A B B A B B B B B B A A B B B A B A A B A B B B A A B B B B A B B A B A A B B B A B B B A B B A B B B B B A B B B B A A A B
6D_135122644                         A A A A A A A A A A A A A A A A A A A A A A A A A A A A A A A A A A A A A A A A A A A A A A A A A A A A A A A A A A A A A A A A A A A A A A A A B A A A A B A A A A A A A A A A A A A A A A A A A A B B A A A A A A B A A B A A A A A A A A A A A A A A A A A B B A B B A B B A A A A A A A A A B A B B A A B A A A B A B B A A A B B B B B B B B B B B B B B B B B B B B B B B B B B B B B B B B B B B B B B B B B B B B B B B B B B B B B B B B B B B B B B B B B B B B B B B B B B B B B B B B B B B B B B B B B B B A B B B B B A A A A A A A A A A A A A A A A A A A A A A A A A A A A A A A A A A A A A A A A A A A A A A A A A A A A A A A A A A A A A A A A A A A A A A A A A A A A A A A A A A A A A A A A A A A A A A A A A A A A A A A A A A A A A A A A A A A A A A A A A A A A A A A A A A A A A A A A A A A B B B B B B B B B B B B B B B B B B B B B B B A B B B B B B B B B B B B B A A B B B B B B B B B B B B B B A A A A B A A A B A A A B A A A B A A B A A A A A A B A A A A A A A A A B A A A A A A A A A A A A B B A A A A B A A B A A A A B A A A A A A B A B A A B B A A A A A A B A A A A A A B A B A A A A B A A A A A B B B B B B B B B B B B B B B B B A B B B B A B B B B B B B B B B A B B B B B A B B B B B B B B B B B B B B B B B B B B B B B B B B B B B A B B B A B B B B B B B B B B B B B B B B B B A B A A A A A A A A A A A A B A A A A A A A A A A A A A B B A A A A A A A A A A A A A A A A A A A B A A A A A A A A A B B B A A A A A A A A A A B A A A A A A A B A A A A A B A A A A A A A A A B A A B B A B B A A A B B B B B A B B A A B B B A A B B B B A B A B B B A B B A B B B A B B B B B A B B A B B B B B B A A B B B A B A A B A B B B A A B B B B A B B A B A A B B B A B B B A B B A B B B B B A B B B B A A A B
6D_31696040                          A A A A A A A A A A A A A A A A A A A A A A A A A A A A A A A A A A A A A A A A A A A A A A A A A A A A A A A A A A A A A A A A A A A A A A A A B A A A A B A A A A A A A A A A A A A A A A A A A A B B A A A A A A B A A B A A A A A A A A A A A A A A A A A B B A B B A B B A A A A A A A A A B A B B A A B A A A B A B B A A A B B B B B B B B B B B B B B B B B B B B B B B B B B B B B B B B B B B B B B B B B B B B B B B B B B B B B B B B B B B B B B B B B B B B B B B B B B B B B B B B B B B B B B B B A A B A B B B B B A A A A A A A A A A A A A A A A A A A A A A A A A A A A A A A A A A A A A A A A A A A A A A A A A A A A A A A A A A A A A A A A A A A A A A A A A A A A A A A A A A A A A A A A A A A A A A A A A A A A A A A A A A A A A A A A A A A A A A A A A A A A A A A A A A A A A A A A A A A B B B B B B B B B B B B B B B B B B B B B B B A B B B B B B B B B B B B B A A B B B B B B B B B B B B B B A A A A B A A A B A A A B A A A B A A B A A A A A A B A A A A A A A A A B A A A A A A A A A A A A B B A A A A B A A B A A A A B A A A A A A B A B A A B B A A A A A A B A A A A A A B A B A A A A B A A A A A B B B B B B B B B B B B B B B B B A B B B B A B B B B B B B B B B A B B B B B A B B B B B B B B B B B B B B B B B B B B B B B B B B B B B A B B B A B B B B B B B B B B B B B B B B B B A B A A A A A A A A A A A A B A A A A A A A A A A A A A B B A A A A A A A A A A A A A A A A A A A B A A A A A A A A A B B B A A A A A A A A A A B A A A A A A A B A A A A A B A A A A A A A A A B A A B B A B B A A A B B B A A A B B A A B B A A A A B B B A B A B B B A B B A B B B A B B B B B A B B A B B B B B B A A B B B A A A A B A B B B A A B B B B A B B A B A A B B B A B B B A B B A B B B B B A B B B B A A A B
6D_135122570                         A A A A A A A A A A A A A A A A A A A A A A A A A A A A A A A A A A A A A A A A A A A A A A A A A A A A A A A A A A A A A A B A A B A A A A A A A B A A A A A A A B B A B B B A A B A A A B A B A B B B A A A B A B A A A B B A A A A B A A A A A A B A A B A B B A A B B B B A A A A A A B A B B B A A A B A A A A A A B A A B A B B A B B B B B B B B B B A B B B A B B B B B B B B B A B B B A B B B B B B B A B B B B B B B B B B B A B B B A B B A B B B B B A B B B B B B B B B B A B A B B A B B B B B B B A A B B B B B B B A A A A A A A A A A A A A A A A A A A A A A A A A A A B A A A A A A A A A A A A A A A A A A A A A A A A A A A A A A A A A A A A A A A A A A A A A A A A A A A A A A A A A A A A A A A A A A A A A A A A A A A A A A A A A A A A A A A A A A A A A A A A A A A A A A A A A A A A A A A B B B B B A B B B B B B B B B B B B B B B B B A B B B B B B B B A B B B B A A B B B B B B B B A B B B B A A A A A A A A A A A A A A A A A A A A A A A A A A A A A A A A A A A A A A A A A A A A A A A A A A A A A A A A A A A A A A A A A A A A A A A A A A A A A A A A A A A A A A A A A A A A A A A A A A A A A A A A A A A A A A A A A A A A A A A A A A A A A A A A A A A A A A A A A A A A A A A A A A A A A A A A A A A A A A A A A A A A A A A A A A A A A A A A A A A A A A A A A A A A A A A A A A A A A A A A A A A A A A A A A A A A A A A B A A A A A A A A A A A A A A A A A A A A A A A A A A A A A A A A A A A A A A A A A A A A A A A A A A A A A A A A A A A A A A A A A A A A A A A A A A A A A A A A A A A A A A A A A A A A A A A A A A A A A A A A A A A A A A A A A A A A A A A A A A A A A A A A A A A A A A A A A A A A A A A A A A A A A A A A A A A A A A A A A A A A A A A A A A A A A A A A A A A A A A A A A A A
6D_22458147                          A A A A A A A A A A A A A A A A A A A A A A A A A A A A A A A A A A A A A A A A A A A A A A A A A A A A A A A A A A A A A A B A A B A A A A A A A B A A A A A A A B B A B B B A A B A A A B A B A B B B A A A B A B A A A B B A A A A B A A A A A A B A A B A B B A A B B B B A A A A A A B A B B B A A A B A A A A A A B A A B A B B A B B B B B B B B B B A B B B A B B B B B B B B B A B B B A B B B B B B B A B B B B B B B B B B B A B B B A B B A B B B B B A B B B B B B B B B B A B A B B A B B B B B B B A A B B B B B B B A A A A A A A A A A A A A A A A A A A A A A A A A A A B A A A A A A A A A A A A A A A A A A A A A A A A A A A A A A A A A A A A A A A A A A A A A A A A A A A A A A A A A A A A A A A A A A A A A A A A A A A A A A A A A A A A A A A A A A A A A A A A A A A A A A A A A A A A A A A A A B A A A A A A A A A A A A A A A A A A A A A A A A A A B A A A A A B A A A A A A A A A A A A B B A A A A A A A A A A A A A A A A A A A A A A A A A A A A A A A A A A A A A A A A A A A A A A A A A A A A A A A A A A A A A A A A A A A A A A A A A A A A A A A A A A A A A A A A A A A A A A A A A A A A A A A A A A A A A A A A A A A A A A A A A A A A A A A A A A A A A A A A A A A A A A A A A A A A A A A A A A A A A A A A A A A A A A A A A A A A A A A A A A A A A A A A A A A A A A A A A A A A A A A A A A A A A A A A A A A A A A A A A B A A A A A A A A A A A A A A A A A A A A A A A A A A A A A A A A A A A A A A A A A A A A A A A A A A A A A A A A A A A A A A A A A A A A A A A A A A A A A A A A A A A A A A A A A A A A A A A A A A A A A A A A A A A A A A A A A A A A A A A A A A A A A A A A A A A A A A A A A A A A A A A A A A A A A A A A A A A A A A A A A A A A A A A A A A A A A A A A A A A A A A A A A A A
6D_172487629                         A A A A A A A A A A A A A A A A A A A A A A A A A A A A A A A A A A A A A A A A A A A A A A A A A A A A A A A A A A A A A A B A A B A A A A A A B B A B A B B A A B B A B B B A B B A A A B A B A B B B B A A B A B A A A B B A B A A B A A A A A A B A A B A B B A A B B B B B A A B A A B B B B B A A A B A A A A A A B A A B A B B A B B B B B B B B B B A B B B A B B B B B B B B B A B B B A B B B B B B B A B B B B B B B B B B B A B B B A B B A B B B B B A B B B B B B B B B B A B A B B A B B B B B B B A A B B B B B B B A A A A A A A A A A A A A A A A A A A A A A A A A A A B A A A A A A A A A A A A A A A A A A A A A A A A A A A A A A A A A A A A A A A A A A A A A A A A A A A A A A A A A A A A A A A A A A A A A A A A A A A A A A A A A A A A A A A A A A A A A A A A A A A A A A A A A A A A A A A A A A A A A A A A A A A A A A A A A A A A A A B A A A A A A A A A A A A A A A A A A A A A A A A A B A A A A A A A A A A A A A A A A A A A A A A A A A A A A A A A A A A A A A A A A A A A A A A A A A A A A A A A A A A A A A A A A A A A A A A A A A A A A A A A A A A A A A A A A A A A A A A A A A A A A A A A A A A A A A A A A A A A A A A A A A A A A A A A A A A A A A A A A A A A A A A A A A A A A A A A A A A A A A A A A A A A A A A A A A A A A A A A A A A A A A A A A A A A A A A A A A A A A A A A A A A A A A A A A A A A A A A A A A B A A A A A A A A A A A A A A A A A B A A A A A A A A A A A A A A A A A A A A A A A A A A A A A A A A A A A A A A A A A A A A A A A A A A A A A A A A A A A A A A A A A A A A A A A A A A A A A A A A A A A A A A A A A A A A A A A A A A A A A A A A A A A A A A A A A A A A A A A A A A A A A A A A A A A A A A A A A A A A A A A A A A A A A A A A A A A A A A A A A A A A A A A A A
6D_147640680                         A A A A A A A A A A A A A A A A A A A A A A A A A A A A A A A A A A A A A A A A A A A A A A A A A A A A A A A A A A A A A A A A A A A A A A A A B B A B A B B A A B B A B B B A B B A A A B A B A B B B B A A B A B A A A B B A B A A B A A A A A A B A A B A B B A A B B B B B A A B A A B B B B B A A A B A A A A A A B A A B A B B A B B B B B B B B B B A B B B A B B B B B B B B B A B B B A B B B B B B B A B B B B B B B B B B B A B B B A B B A B B B B B A B B B B B B B B B B A B A B B A B B B B B B B A A B B B B B B B A A A A A A A A A A A A A A A A A A A A A A A A A A A B A A A A A A A A A A A A A A A A A A A A A A A A A A A A A A A A A A A A A A A A A A A A A A A A A A A A A A A A A A A A A A A A A A A A A A A A A A A A A A A A A A A A A A A A A A A A A A A A A A A A A A A A A A A A A A A A A A A A A A A A A A A A A A A A A A A A A A B A A A A B A A A B A A A A A A A A A A A A A A A A B A A A A A A A A A A A A A A A A A A A A A A A A A A A A A A A A A A A A A A A A A A A A A A A A A A A A A A A A A A A A A A A A A A A A A A A A A A A A A A A A A A A A A A A A A A A A A A A A A A A A A A A A A A A A A A A A A A A A A A A A A A A A A A A A A A A A A A A A A A A A A A A A A A A A A A A A A A A A A A A A A A A A A A A A A A A A A A A A A A A A A A A A A A A A A A A A A A A A A A A A A A A A A A A A A A A A A A A A A A A A A A A A A A A A A A A A A A A B A A A A A A A A A A A A A A A A A A A A A A A A A A A A A A A A A A A A A A A A A A A A A A A A A A A A A A A A A A A A A A A A A A A A A A A A A A A A A A A A A A A A A A A A A A A A A A A A A A A A A A A A A A A A A A A A A A A A A A A A A A A A A A A A A A A A A A A A A A A A A A A A A A A A A A A A A A A A A A A A A A A A A A A A A
6D_52466334                          A A A A A A A A A A A A A A A A A A A A A A A A A A A A A A A A A A A A A A A A A A A A A A A A A A A A A A A A A A A A A A A A A A A A A A A A B B A B A B B A A B B A B B B A B B A A A B A B A B B B B A A B A B A A A B B A B A A B A A A A A A B A A B A B B A A B B B B B A A B A A B B B B B A A A B A A A A A A B A A B A B B A B B B B B B B B B B A B B B A B B B B B B B B B A B B B A B B B B B B B A B B B B B B B B B B B A B B B A B B A B B B B B A B B B B B B B B B B A B A B B A B B B B B B B A A B B B B B B B A A A A A A A A A A A A A A A A A A A A A A A A A A A A A A A A A A A A A A A A A A A A A A A A A A A A A A A A A A A A A A A A A A A A A A A A A A A A A A A A A A A A A A A A A A A A A A A A A A A A A A A A A A A A A A A A A A A A A A A A A A A A A A A A A A A A A A A A A A A A A A A A A A A A A A A A A A A A A A A A A A B A A A A B A A A B A A A A A A A A A A A A A A A A B A A A A A A A A A A A A A A A A A A A A A A A A A A A A A A A A A A A A A A A A A A A A A A A A A A A A A A A A A A A A A A A A A A A A A A A A A A A A A A A A A A A A A A A A A A A A A A A A A A A A A A A A A A A A A A A A A A A A A A A A A A A A A A A A A A A A A A A A A A A A A A A A A A A A A A A A A A A A A A A A A A A A A A A A A A A A A A A A A A A A A A A A A A A A A A A A A A A A A A A A A A A A A A A A A A A A A A A A A A A A A A A A A A A A A A A A A A A B A A A A A A A A A A A A A A A A A A A A A A A A A A A A A A A A A A A A A A A A A A A A A A A A A A A A A A A A A A A A A A A A A A A A A A A A A A A A A A A A A A A A A A A A A A A A A A A A A A A A A A A A A A A A A A A A A A A A A A A A A A A A A A A A A A A A A A A A A A A A A A A A A A A A A A A A A A A A A A A A A A A A A A A A A
6D_37681057                          A A A A A A A A A A A A A A A A A A A A A A A A A A A A A A A A A A A A A A A A A A A A A A A A A A A A A A A A A A A A A A A A A A A A A A A A B B A B A B B A A B B A B B B A B B A A A B A B A B B B B A A B A B A A A B B A B A A B A A A A A A B A A B A B B A A B B B B B A A B A A B B B B B A A A B A A A A A A B A A B A B B A B B B B B B B B B B A B B B A B B B B B B B B B A B B B A B B B B B B B A B B B B B B B B B B B A B B B A B B A B B B B B A B B B B B B B B B B A B A B B A B B B B B B B A A B B B B B B B A A A A A A A A A A A A A A A A A A A A A A A A A A A A A A A A A A A A A A A A A A A A A A A A A A A A A A A A A A A A A A A A A A A A A A A A A A A A A A A A A A A A A A A A A A A A A A A A A A A A A A A A A A A A A A A A A A A A A A A A A A A A A A A A A A A A A A A A A A A A A A A A A A A A A A A A A A A A A A A A A A B A A A A B A A A B A A A A A A A A A A A A A A A A B A A A A A A A A A A A A A A A A A A A A A A A A A A A A A A A A A A A A A A A A A A A A A A A A A A A A A A A A A A A A A A A A A A A A A A A A A A A A A A A A A A A A A A A A A A A A A A A A A A A A A A A A A A A A A A A A A A A A A A A A A A A A A A A A A A A A A A A A A A A A A A A A A A A A A A A A A A A A A A A A A A A A A A A A A A A A A A A A A A A A A A A A A A A A A A A A A A A A A A A A A A A A A A A A A A A A A A A A A A A A A A A A A A A A A A A A A A A A A A A A A A A A A A A A A A A A A A A A A A A A A A A A A A A A A A A A A A A A A A A A A A A A A A A A A A A A A A A A A A A A A A A A A A A A A A A A A A A A A A A A A A A A A A A A A A A A A A A A A A A A A A A A A A A A A A A A A A A A A A A A A A A A A A A A A A A A A A A A A A A A A A A A A A A A A A A A A A A A A A A A A A A A A
6D_73635516                          A A A A A A A A A A A A A A A A A A A A A A A A A A A A A A A A A A A A A A A A A A A A A A A A A A A A A A A A A A A A A A A A A A A A A A A A B B A B A B B A A B B A B B B A B B A A A B A B A B B B B A A B A B A A A B B A B A A B A A A A A A B A A B A B B A A B B B B B A A B A A B B B B B A A A B A A A A A A B A A B A B B A B B B B B B B B B B A B B B A B B B B B B B B B A B B B A B B B B B B B A B B B B B B B B B B B A B B B A B B A B B B B B A B B B B B B B B B B A B A B B A B B B B B B B A A B B B B B B B A A A A A A A A A A A A A A A A A A A A A A A A A A A A A A A A A A A A A A A A A A A A A A A A A A A A A A A A A A A A A A A A A A A A A A A A A A A A A A A A A A A A A A A A A A A A A A A A A A A A A A A A A A A A A A A A A A A A A A A A A A A A A A A A A A A A A A A A A A A A A A A A A A A A A A A A A A A A A A A A A A B A A A A A A A A A A A A A A A A A A A A A A A A A A A A A A A A A A A A A A A A A A A A A A A A A A A A A A A A A A A A A A A A A A A A A A A A A A A A A A A A A A A A A A A A A A A A A A A A A A A A A A A A A A A A A A A A A A A A A A A A A A A A A A A A A A A A A A A A A A A A A A A A A A A A A A A A A A A A A A A A A A A A A A A A A A A A A A A A A A A A A A A A A A A A A A A A A A A A A A A A A A A A A A A A A A A A A A A A A A A A A A A A A A A A A A A A A A B A A A A A A A A A A A A A A A A A A A A A A A A A A A A A A A A A A B A A A A A A A A A A A A A A A A A A A B A A A A A A A A A A A A A A A A A A A A A A A A A B A A A B A A A A A A A A A A A A A A A A A A A A A A A A A A A A A A A A A A A A A A A A A A A A A A A A A A A A A A A A A A A A A A A A A A A A A A A A A A A A A A A A A A A A A A A A A A A A A A A A A A A A A A A A A A A A A A A
6D_73766441                          A A A A A A A A A A A A A A A A A A A A A A A A A A A A A A A A A A A A A A A A A A A A A A A A A A A A A A A A A A A A A A A A A A A A A A A A B B A B A B B A A B B A B B B A B B A A A B A B A B B B B A A B A B A A A B B A B A A B A A A A A A B A A B A B B A A B B B B B A A B A A B B B B B A A A B A A A A A A B A A B A B B A B B B B B B B B B B A B B B A B B B B B B B B B A B B B A B B B B B B B A B B B B B B B B B B B A B B B A B B A B B B B B A B B B B B B B B B B A B A B B A B B B B B B B A A B B B B B B B A A A A A A A A A A A A A A A A A A A A A A A A A A A A A A A A A A A A A A A A A A A A A A A A A A A A A A A A A A A A A A A A A A A A A A A A A A A A A A A A A A A A A A A A A A A A A A A A A A A A A A A A A A A A A A A A A A A A A A A A A A A A A A A A A A A A A A A A A A A A A A A A A A A A A A A A A A A A A A A A A A B A A A A A A A A A A A A A A A A A A A A A A A A A A A A A A A A A A A A A A A A A A A A A A A A A A A A A A A A A A A A A A A A A A A A A A A A A A A A A A A A A A A A A A A A A A A A A A A A A A A A A A A A A B A A A A A A A A A A A A A A A A A A A A A A A A A A A A A A A A A A A A A A A A A A A A A A A A A A A A A A A A A A A A A A A A A A A A A A A A A A A A A A A A A A A A A A A A A A A A A A A A A A A A A A A A A A A A A A A A A A A A A A A A A A A A A A A A B A A A A A A A A A A A A A A A A A A A A A A A A A A A A A A A A A A B A A A A A A A A A A A A A A A A A A A B A A A A A A A A A A A A A A A A A A A A A A A A A B A A A B A A A A A A A A A A A A A A A A A A A A A A A A A A A A A A A A A A A A A A A A A A A A A A A A A A A A A A A A A A A A A A A A A A A A A A A A A A A A A A A A A A A A A A A A A A A A A A A A A A A A A A A A A A A A A A A
6D_64994872                          A A A A A A A A A A A A A A A A A A A A A A A A A A A A A A A A A A A A A A A A A A A A A A A A A A A A A A A A A A A A A A A A A A A A A A A A B B A B A B B A A B B A B B B A B B A A A B A B A B B B B A A B A B A A A B B A B A A B A A A A A A B A A B A B B A A B B B B B A A B A A B B B B B A A A B A A A A A A B A A B A B B A B B B B B B B B B B A B B B A B B B B B B B B B A B B B A B B B B B B B A B B B B B B B B B B B A B B B A B B A B B B B B A B B B B B B B B B B A B A B B A B B B B B B B A A B B B B B B B A A A A A A A A A A A A A A A A A A A A A A A A A A A A A A A A A A A A A A A A A A A A A A A A A A A A A A A A A A A A A A A A A A A A A A A A A A A A A A A A A A A A A A A A A A A A A A A A A A A A A A A A A A A A A A A A A A A A A A A A A A A A A A A A A A A A A A A A A A A A A A A A A A A A A A A A A A A A A A A A A A B A A A A A A A A A A A A A A A A A A A A A A A A A A A A A A A A A A A A A A A A A A A A A A A A A A A A A A A A A A A A A A A A A A A A A A A A A A A A A A A A A A A A A A A A A A A A A A A A A A A A A A A A A B A A A A A A A A A A A A A A A A A A A A A A A A A A A A A A A B A A A A A A A A A A A A A A A A A A A A A A A A A A A B A A A A A A A A A A A A A A A A A A A A A A A A A A A A A A A A A A A A A A A A A A A A A A A A A A A A A A A A A A A A A B A A A A B A B B A A A B A A A A A B A A A A A A A A A B A A A A B A A A A A A A A B A B B A A B A A B A B A A A A A A A A B A B A A A A A A A A A A A A A A A A A A A B B A A B A A A B A B A A A A A A A A A B A A A A A A A A A A A A A A A A A A A A A A A A A A A A A A A A A A A A A A A A A A A A A A A A A A A A A A A A A A A A A A A A A A B A A A A A B A A A A A A A A A A A A A A A A A A A A A A A A A A
6D_63936659                          A A A A A A A A A A A A A A A A A A A A A A A A A A A A A A A A A A A A A A A A A A A A A A A A A A A A A A A A A A A A A A A A A A A A A A A A B B A B A B B A A B B A B B B A B B A A A B A B A B B B B A A A A B A A A A A A B A A B A A A A A A A A A B A A A A A B A B B B A A B A A B B B A B A A A B A A A A A A A A A A A A A A A A A A A A A B B A A A A A A B A B A A A B A B A A A A A B A A B A A A A A A A A A A A A A A A A A A A A A A A B A B A A A A B A A A A A A B A A A A B A A A A A A A A B A A A A A A A A B A A A A A A A A A A A A A A A A A A A A A A A A A A A A A A A A A A A A A A A A A A A A A A A A A A A A A A A A A A A A A A A A A A A A A A A A A A A A A A A A A A A A A A A A A A A A A A A A A A A A A A A A A A A A A A A A A A A A A A A A A A A A A A A A A A A A A A A A A A A A A A A A A A A A A A A A A A A A A A A A A A B A A A A A A A A A A A A A A A A A A A A A A A A A A A A A A A A A A A A A A A A A A A A A A A A A A A A A A A A A A A A A A A A A A A A A A A A A A A A A A A A A A A A A A A A A A A A A A A A A A A A A A A A A B A A A A A A A A A A A A A A A A A A A A A A A A A A A A A A A B A A A A A A A A A A A A A A A A A A A A A A A A A A A B A A A A A A A A A A A A A A A A A A A A A A A A A A A A A A A A A A A A A A A A A A A A A A A A A A A A A A A A A A A A A B A A A A B A A B A A A B A A A A A B A A A A A A A A A B A A A A B A A A A A A A A B A B B A A B A A B A B A A A A A A A A B A B A A A A A A A A A A A A A A A A A A A B B A A B A A A B A B A A A A A A A A A B B A A A A A A B A A A A A A A A A A A A A B A A A A A A B A A A A B A A A B A B B A A A A A A A A A A A A A A A A A A B A A A A A B B A A B A A B A B A A A A A A A A A B A A A A A A A A A A A A A A
6D_74020679                          A A A A A A A A A A A A A A A A A A A A A A A A A A A A A A A A A A A A A A A A A A A A A A A A A A A A A A A A A A A A A A A A A A A A A A A B B B B B B B B B B B B B B B B B B B B B B B B B B B B B B B B B B B B B B B B B B B B B A B B B B B B B B B B B B B B B B B B B B B B B B B B B B B A A B B B B B A B B B B B B B A A A A A A A A A A B B A A A A A A B A B A A A B A B A A A A A B A A B A A A A A A A A A A A A A A A A A A A A A A A B A B A A A A B A A A A A A B A A A A B A A A A A A A A B A A A A A A A A B A A A A A A A A A A A A A A A A A A A A A A A A A A A A A A A A A A A A A A A A A A A A A A A A A A A A A A A A A A A A A A A A A A A A A A A A A A A A A A A A A A A A A A A A A A A A A A A A A A A A A A A A A A A A A A A A A A A A A A A A A A A A A A A A A A A A A A A A A A A A A A A A A A A A A A A A A A A A A A A A A A A A A A A A A A A A A A A A A A A A A A A A A A A A A A A A A A A A A A A A A A A A A A A A A A A A A A A A A A A A A A A A A A A A A A A A A A A A A A A A A A A A A A A A A A A A A A A A A A A A A A A A A A A A B A A A A A A A A A A A A A A A A A A A A A A A A A A A A A A A B A A A A A A A A A A A A A A A A A A A A A A A A A A A B A A A A A A A A A A A A A A A A A A A A A A A A A A A A A A A A A A A A A A A A A A A A A A A A A A A A A A A A A A A B B B B A B B B B A B B A A B B A B B B B B B B B B B B B A B B A B B B A B B B B B B B B B B B B A B B B B B B A B A A B A B B B B B A A B A A B B B B A B B B B A B B B B B B A B B A A A B B B A A B B B B A B B B B B B A B A A B B B B B A B B A B B A A A B B B B B B B B B A A B B B B B B B B B A A B B A A A B B A A A A B B A B A B B A A B B B B A B B A B B B B A B A B B B A A B B A A B A B A A B B B B A A B
6D_3901402                           A A A A A A A A A A A A A A A A A A A A A A A A A A A A A A A A A A A A A A A A A A A A A A A A A A A A A A A A A A A A A A A A A A A A A A A B B B B B B B B B B B B B B B B B B B B B B B B B B B B B B B B B B B B B B B B B B B B B A B B B B B B B B B B B B B B B B B B B B B B B B B B B B B A A B B B B B A B B B B B B B A A A A A A A A A A B B A A A A A A B A B A A A B A B A A A A A B A A B A A A A A A A A A A A A A A A A A A A A A A A B A B A A A A B A A A A A A B A A A A B A A A A A A A A B A A A A A A A A B A A A A A A A A A A A A A A A A A A A A A A A A A A A A A A A A A A A A A A A A A A A A A A A A A A A A A A A A A A A A A A A A A A A A A A A A A A A A A A A A A A A A A A A A A A A A A A A A A A A A A A A A A A A A A A A A A A A A A A A A A A A A A A A A A A A A A A A A A A A A A A A A A A A A A A A A A A A A A A A A A A A A A A A A A A A A A A A A A A A A A A A A A A A A A A A A A A A A A A A A A A A A A A A A A A A A A A A A A A A A A A A A A A A A A A A A A A A A A A A A A A A A A A A A A A A A A A A A A A A A A A A A A A A A B A A A A A A A A A A A A A A A A A A A A A A A A A A A A A A A B A A A A A A A A A A A A A A A A A A A A A A A A A A A B A A A A A A A A A A A A A A A A A A A A A A A A A A A A A A A A A A A A A A A A A A A A A A A A A A A A A A A A A A A B B B B A B B B B A B B A A B B A B B B B B B B B B B B B A B B A B B B A B B B B B B B B B B B B A B B B B B B A B A A B A B B B B B A A B A A B B B B A B B B B A B B B B B B A B B A A A B B B A A B B B B A B B B B B B A B A A B B B B B A B B A B B A A A B B B B B B B B B A A B B B B B B B B B A A B B A A A B B A A A A B B A B A B B A A B B B B A B B A B B B B A B A B B B A A B B A A B A B A A B B B B A A B
6D_103427817                         A A A A A A A A A A A A A A A A A A A A A A A A A A A A A A A A A A A A A A A A A A A A A A A A A A A A A A A A A A A A A A A A A A A A A A A B B B B B B B B B B B B B B B B B B B B B B B B B B B B B B B B B B B B B B B B B B B B B A B B B B B B B B B B B B B B B B B B B B B B B B B B B B B A A B B B B B A B B B B B B B A A A A A A A A A A B B A A A A A A B A B A A A B A B A A A A A B A A B A A A A A A A A A A A A A A A A A A A A A A A B A B A A A A B A A A A A A B A A A A B A A A A A A A A B A A A A A A A A B A A A A A A A A A A A A A A A A A A A A A A A A A A A A A A A A A A A A A A A A A A A A A A A A A A A A A A A A A A A A A A A A A A A A A A A A A A A A A A A A A A A A A A A A A A A A A A A A A A A A A A A A A A A A A A A A A A A A A A A A A A A A A A A A A A A A A A A A A A A A A A A A A A A A A A A A A A A A A A A A A A A A A A A A A A A A A A A A A A A A A A A A A A A A A A A A A A A A A A A A A A A A A A A A A A A A A A A A A A A A A A A A A A A A A A A A A A A A A A A A A A A A A A A A A A A A A A A A A A A A A A A A A A A A B A A A A A A A A A A A A A A A A A A A A A A A A A A A A A A A B A A A A A A A A A A A A A A A A A A A A A A A A A A A B A A A A A A A A A A A A A A A A A A A A A A A A A A A A A A A A A A A A A A A A A A A A A A A A A A A A A A A A A A A B B B B A B B B B A B B A A B B A B B B B B B B B B B B B A B B A B B B A B B B B B B B B B B B B A B B B B B B A B A A B A B B B B B A A B A A B B B B A B B B B A B B B B B B A B B A A A B B B A A B B B B A B B B B B B A B A A B B B B B A B B A B B A A A B B B B B B B B B A A B B B B B B B B B A A B B A A A B B A A A A B B A B A B B A A B B B B A B B A B B B B A B A B B B A A B B A A B A B A A B B B B A A B
6D_156656564                         A A A A A A A A A A A A A A A A A A A A A A A A A A A A A A A A A A A A A A A A A A A A A A A A A A A A A A A A A A A A A A A A A A A A A A A A A A A A A A B B A A A A A A A A A A B B B A A A B A A A A A B A A B B A A A A B A A A A A B A A A A A A A A A A B A A B A A B A A A B A A A A A A A A A A B B B A A B A A A A A A A A A A A A A A A A B B A A A A A A B A B A A A B A B A A A A A B A A B A A A A A A A A A A A A A A A A A A A A A A A B A B A A A A B A A A A A A B A A A A B A A A A A A A A B A A A A A A A A B A A A A A A A A A A A A A A A A A A A A A A A A A A A A A A A A A A A A A A A A A A A A A A A A A A A A A A A A A A A A A A A A A A A A A A A A A A A A A A A A A A A A A A A A A A A A A A A A A A A A A A A A A A A A A A A A A A A A A A A A A A A A A A A A A A A A A A A A A A A A A A A A A A A A A A A A A A A A A A A A A A A A A A A A A A A A A A A A A A A A A A A A A A A A A A A A A A A A A A A A A A A A A A A A A A A A A A A A A A A A A A A A A A A A A A A A A A A A A A A A A A A A A A A A A A A A A A A A A A A A A A A A A A A A B A A A A A A A A A A A A A A A A A A A A A A A A A A A A A A A A A A A A A A A A A A A A A A A A A A A A A A A A A A A B A A A A A A A A A A A A A A A A A A A A A A A A A A A A A A A A A A A A A A A A A A A A A A A A A A A A A A A A A A A B B B B A B B B B A B B A A B B A B B B B B B B B B B B B A B B A B B B A B B B B B B B B B B B B A B B B B B B A B A A B A B B B B B A A B A A B B B B A B B B B A B B B B B B A B B A A A B B B A A B B B B A B B B B B B A B A A B B B B B A B B A B B A A A B B B B B B B B B A A B B B B B B B B B A A B B A A A B B A A A A B B A B A B B A A B B B B A B B A B B B B A B A B B B A A B B A A B A B A A B B B B A A B
6D_138186259                         A A A A A A A A A A A A A A A A A A A A A A A A A A A A A A A A A A A A A A A A A A A A A A A A A A A A A A A A A A A A A A A A A A A A A A A A A A A A A A B B A A A A A A A A A A B B B A A A B A A A A A B A A B B A A A A B A A A A A B A A A A A A A A A A B A A B A A B A A A B A A A A A A A A A A B B B A A B A A A A A A A A A A A A A A A A B B A A A A A A B A B A A A B A B A A A A A B A A B A A A A A A A A A A A A A A A A A A A A A A A B A B A A A A B A A A A A A B A A A A B A A A A A A A A B A A A A A A A A B A A A A A A A A A A A A A A A A A A A A A A A A A A A A A A A A A A A A A A A A A A A A A A A A A A A A A A A A A A A A A A A A A A A A A A A A A A A A A A A A A A A A A A A A A A A A A A A A A A A A A A A A A A A A A A A A A A A A A A A A A A A A A A A A A A A A A A A A A A A A A A A A A A A A A A A A A A A A A A A A A A A A A A A A A A A A A A A A A A A A A A A A A A A A A A A A A A A A A A A A A A A A A A A A A A A A A A A A A A A A A A A A A A A A A A A A A A A A A A A A A A A A A A A A A A A A A A A A A A A A A A A A A A A A B A A A A A A A A A A A A A A A A A A A A A A A A A A A A A A A A A A A A A A A A A A A A A A A A A A A A A A A A A A A A A A A A A A A A A A A A A A A A A A A A A A A A A A A A A A A A A A A A A A A A A A A A A A A A A A A A A A A A A A A B B B B A B B B B A B B A A B B A B B B B B B B B B B B B A B B A B B B A B B B B B B B B B B B B A B B B B B B A B A A B A B B B B B A A B A A B B B B A B B B B A B B B B B B A B B A A A B B B A A A A A B A A A A A B A A A A A B B B A B A B A A A A A A A A B B B A A B B A A A A B A B A A A B A A A A B A A A A A A A A A A A A A A B A A A A A A A A A A A A A A A A A A A A A A A A A A A A A B A A A A B B A A B
6D_44989344                          A A A A A A A A A A A A A A A A A A A A A A A A A A A A A A A A A A A A A A A A A A A A A A A B A A A A A A A A A A A A A A A A A A A A A A A B A B A A A B A A B B A B A A B B B B B A B A B B A A B B B B A B B B A A A A B B B A A A A B A A A B A A A B B A B B A A A B B A A B A B B A A B B B B B A B B A A A A B A A A A A A A A A A A A A A A B B A A A A A A B A A A A A A A A A A A A A A A A B A A A A A A A A A A A B A A A A A A B A A A A B A A A A A A B A A B B A A B A A A A B A A A A A A A A A A A A A A A A A A A A A A A A A A A A A A A A A A A A A A A A A A A A A A A A A A A A A A A A A A A A A A A A A A A A A A A A A A A A A A A A A A A A A A A A A A A A A A A A A A A A A A A A A A A A A A A A A A A A A A A A A A A A A A A A A A A A A A A A A A A A A A A A A A A A A A A A A A A A A A A A A A A A A A A A A A A A A A A A A A A A A A A A A A A A A A A A A A A A A A A A A A A A A A A A A A A A A A A A A A A A A A A A A A A A A A A A A A A A A A A A A A A A A A A A A A A A A A A A A A A A A A A A A A A A A A A A A A A A A A A A A A A A A A A A A A A A A A A A A A A A A A A A A A A A A A A A A A A A A A A A A A A A A A A A A A A A A A A A A A A A A A A A A A A A A A A A A A A A A A A A A A A A A A A A A A A A A A A A A A A A A A A A A A A A A A A A A A A A A A A A A A A A A A A A A A A B A B A A A A A A A A A B A A B A B B B B B B B A B A A A B B A A B A A A B B B B A B A A B B A A A A A B A A A A A A A B B A A B A A B B B A A B B A B A B B B A B B A A A A A A B B B A A A A A A A A A A A B A A A A A A B A A A A A A A A A A A A A A A B A A A A A A A A B A A A A A A A A A A A A A A A A A A A A A A A A A B A A A A A A A A A A A A A A A A A A A A A A A A B A A A A B A A B A A A B A B
6D_74515831                          A A A A A A A A A A A A A A A A A A A A A A A A A A A A A A A A A A A A A A A A A A A A A A A A A A A A A A A A A A A A A A A A A A A A A A A A A A A A A A A A A A A A A A A A A A A A A A A A A A A A A A A A A A A A A A A A A A A A A A A A A A A A A A A A A A A A A A A A A A A A A A A A A A A A A A A A A A A A A A A A A A A A A A A A A A A A A A A A A A A A B A A A A A A A A B A A A A A A A A A A A A A A B A A A B A A A A A B B A A A A A A A A A A A A A A B B B A A A A A A A A A A A A A A A A A A A A A A B A A A A A A A A A A A A A A A A A A A A A A A A A A A A A A A A A A A A A A A A A A A A A A A A A A A A A A A A A A A A A A A A A A A A A A A A A A A A A A A A A A A A A A A A A A A A A A A A A A A A A A A A A A A A A A A A B A A A A A A A A A A A A A A B A A A A A A A A A A A A A A A A A A A A A A A A A A A A A A A A A A A A A A A A A A A A A A A A A A A A A A A A A A A A A A A A A A A A A A A A A A A A A A A A A A A A A A A A A A A A A A A A A A A A A A A A A A A A A A A A A A A A A A A A A A A A A A A A A A A A A A A A A A A A A A A A A A A A A A A A A A A A A A A A A A A A A A A A A A A A A A A A A A A A A A A A A A A A A A A A A A A A A A A A A A A A A A A A A A A A A A A A A A A A A A A A A A A A A A A A A A A A A A A A A A A A A A A A A A A A A A A A A A A A A A A A A A A A A A A A A A A A A A A A A A A A A A A A A A A A A A A A A A A A A A A A A A A A A A A A A A A A A A A A A A A A A A A A A A A A A A A A A A A A A A A A A A A A A A A A A A A A A A A A A A A A A A A A A A A A A A A A A A A A A A A A A A A A A A A A A A A A A A A A A A A A A A A A A A A A A A A A A A A A A A A A A A A A A A A A A A A A A A A A A A A A A A A A A A A A A A A A A A A A A A A A A A A A
6D_81058866                          A A A A A A A A A A A A A A A A A A A A A A A A A A A A A A A A A A A A A A A A A A A A A A A A A A A A A A A A A A A A A A A A A A A A A A A A A A A A A A A A A A A A A A A A A A A A A A A A A A A A A A A A A A A A A A A A A A A A A A A A A A A A A A A A A A A A A A A A A A A A A A A A A A A A A A A A A A A A A A A A A A A A A A A A A A A A A A A A A A A A B A A A A A A A A B A A A A A A A A A A A A A A B A A A B A A A A A B B A A A A A A A A A A A A A A B B B A A A A A A A A A A A A A A A A A A A A A A B A A A A A A A A A A A A A A A A A A A A A A A A A A A A A A A A A A A A A A A A A A A A A A A A A A A A A A A A A A A A A A A A A A A A A A A A A A A A A A A A A A A A A A A A A A A A A A A A A A A A A A A A A A A A A A A A B A A A A A A A A A A A A A A B A A A A A A A A A A A A A A A A A A A A A A A A A A A A A A A A A A A A A A A A A A A A A A A A A A A A A A A A A A A A A A A A A A A A A A A A A A A A A A A A A A A A A A A A A A A A A A A A A A A A A A A A A A A A A A A A A A A A A A A A A A A A A A A A A A A A A A A A A A A A A A A A A A A A A A A A A A A A A A A A A A A A A A A A A A A A A A A A A A A A A A A A A A A A A A A A A A A A A A A A A A A A A A A A A A A A A A A A A A A A A A A A A A A A A A A A A A A A A A A A A A A A A A A A A A A A A A A A A A A A A A A A A A A A A A A A A A A A A A A A A A A A A A A A A A A A A A A A A A A A A A A A A A A A A A A A A A A A A A A A A A A A A A A A A A A A A A A A A A A A A A A A A A A A A A A A A A A A A A A A A A A A A A A A A A A A A A A A A A A A A A A A A A A A A A A A A A B A A A A A A A A A A A A A A A A A A A A A A A A B A A A A A A A A B A A A A A A A A A B A A A A A A A A A A A A A A A A A A A A A A A A A A A A A
6D_136090963                         A A A A A A A A A A A A A A A A A A A A A A A A A A A A A A A A A A A A A A A A A A A A A A A A A A A A A A A A A A A A A A A A A A A A A A A A A A A A A A A A A A A A A A A A A A A A A A A A A A A A A A A A A A A A A A A A A A A A A A A A A A A A A A A A A A A A A A A A A A A A A A A A A A A A A A A A A A A A A A A A A A A A A A A A A A A A A A A A A A A A B A A A A A A A A B A A A A A A A A A A A A A A B A A A B A A A A A B B A A A A A A A A A A A A A A B B B A A A A A A A A A A A A A A A A A A A A A A B A A A A A A A A A A A A A A A A A A A A A A A A A A A A A A A A A A A A A A A A A A A A A A A A A A A A A A A A A A A A A A A A A A A A A A A A A A A A A A A A A A A A A A A A A A A A A A A A A A A A A A A A A A A A A A A A B A A A A A A A A A A A A A A B A A A A A A A A A A A A A A A A A A A A A A A A A A A A A A A A A A A A A A A A A A A A A A A A A A A A A A A A A A A A A A A A A A A A A A A A A A A A A A A A A A A A A A A A A A A A A A A A A A A A A A A A A A A A A A A A A A A A A A A A A A A A A A A A A A A A A A A A A A A A A A A A A A A A A A A A A A A A A A A A A A A A A A A A A A A A A A A A A A A A A A A A A A A A A A A A A A A A A A A A A A A A A A A A A A A A A A A A A A A A A A A A A A A A A A A A A A A A A A A A A A A A A A A A A A A A A A A A A A A A A A A A A A A A A A A A A A A A A A A A A A A A A A A A A A A A A A A A A A A A A A A A A A A A A A A A A A A A A A A A A A A A A A A A A A A A A A A A A A A A A A A A A A A A A A A A A A A A A A A A B A A A B A A A B A A A A A A A A B A B A A B A A A A B A A A A A A B A A A A A A A B A A A A A A A A A A A B B A A A B A A A A B A B A B A A A A A A A B A B A A A A A A A B A A A B A A B A A B A B A A A B A A A A A
6D_45535213                          A A A A A A A A A A A A A A A A A A A A A A A A A A A A A A A A A A A A A A A A A A A A A A A A A A A A A A A A A A A A A A A A A A A A A A A A A A A A A A A A A A A A A A A A A A A A A A A A A A A A A A A A A A A A A A A A A A A A A A A A A A A A A A A A A A A A A A A A A A A A A A A A A A A A A A A A A A A A A A A A A A A A A A A A A A A A A A A A A A A A B A A A A A A A A B A A A A A A A A A A A A A A B A A A B A A A A A B B A A A A A A A A A A A A A A B B B A A A A A A A A A A A A A A A A A A A A A A B A A A A A A A A A A A A A A A A A A A A A A A A A A A A A A A A A A A A A A A A A A A A A A A A A A A A A A A A A A A A A A A A A A A A A A A A A A A A A A A A A A A A A A A A A A A A A A A A A A A A A A A A A A A A A A A A B A A A A A A A A A A A A A A B A A A A A A A A A A A A A A A A A A A A A A A A A A A A A A A A A A A A A A A A A A A A A A A A A A A A A A A A A A A A A A A A A A A A A A A A A A A A A A A A A A A A A A A A A A A A A A A A A A A A A A A A A A A A A A A A A A A A A A A A A A A A A A A A A A A A A A A A A A A A A A A A A A A A A A A A A A A A A A A A A A A A A A A A A A A A A A A A A A A A A A A A A A A A A A A A A A A A A A A A A A A A A A A A A A A A A A A A A A A A A A A A A A A A A A A A A A A A A A A A A A A A A A A A A A A A A A A A A A A A A A A A A A A A A A A A A A A A A A A A A A A A A A A A A A A A A A A A A A A A A A A A A A A A A A A A A A A A A A A A A A A A A A A A A A A A A A A A A A A A A A A A A A A A A A A A A A A A A A A A B A A A B A A A B A A A A A A A A B A B A A B A A A A B A A A A A A B A A A A A A A B A A A A A A A A A A A B B A A A B A A A A B A B A B A A A A A A A B A B A A A A A A A B A A A B A A B A A B A B A A A B A A A A A
6D_58149449                          A A A A A A A A A A A A A A A A A A A A A A A A A A A A A A A A A A A A A A A A A A A A A A A A A A A A A A A A A A A A A A A A A A A A A A A A A A B A A A A A A A A A A A A A A A A A A A A A A A A A A A A A A A A A A A A A A A A A A A A A A A A A A A A A A A A A A A A A A A A A A A A A A A A A A A A A A A A A A B A A A A A A A A A A A A A A A A A A A A A A B A A A A A A A A B A A A A A A A A A A A A A A B A A A B A A A A A B B A A A A A A A A A A A A A A B B B A A A A A A A A A A A A A A A A A A A A A A B A A A A A A A A A A A A A A A A A A A A A A A A A A A A A A A A A A A A A A A A A A A A A A A A A A A A A A A A A A A A A A A A A A A A A A A A A A A A A A A A A A A A A A A A A A A A A A A A A A A A A A A A A A A A A A A A B A A A A A A A A A A A A A A B A A A A A A A A A A A A A A A A A A A A A A A A A A A A A A A A A A A A A A A A A A A A A A A A A A A A A A A A A A A A A A A A A A A A A A A A A A A A A A A A A A A A A A A A A A A A A A A A A A A A A A A A A A A A A A A A A A A A A A A A A A A A A A A A A A A A A A A A A A A A A A A A A A A A A A A A A A A A A A A A A A A A A A A A A A A A A A A A A A A A A A A A A A A A A A A A A A A A A A A A A A A A A A A A A A A A A A A A A A A A A A A A A A A A A A A A A A A A A A A A A A A A A A A A A A A A A A A A A A A A A A A A A A A A A A A A A A A A A A A A A A A A A A A A A A A A A A A A A A A A A A A A A A A A A A A A A A A A A A A A A A A A A A A A A A A A A A A A A A A A A A A A A A A A A A A A A A A A A A A A B A A A B A A A B A A A A A A A A B A B A A B A A A A B A A A A A A B A A A A A A A B A A A A A A A A A A A B B A A A B A A A A B A B A B A A A A A A A B A B A A A A A A A B A A A B A A B A A B A B A A A B A A A A A
6D_64298454                          A A A A A A A A A A A A A A A A A A A A A A A A A A A A A A A A A A A A A A A A A A A A A A A A A A A A A A A A A A A A A A A A A A A A A A A A A A B A A B A A A A A B A A A A A A A A B B A A A A A A A A A A A A A A A A A A A A A A A A A A A A A A A B A A A B A A A A A A B A B A A A A A B A B A A A A A A B A A A B A A A A A A A A A A A A A A A A A A A A A A B A A A A A A A A B A A A A A A A A A A A A A A B A A A B A A A A A B B A A A A A A A A A A A A A A B B B A A A A A A A A A A A A A A A A A A A A A A B A A A A A A A A A A A A A A A A A A A A A A A A A A A A B A A B A A A A A A A A A A A A A A A A A A A A A A A A A A A A A A A A A A A A A A A A A A A A A A A A A A B A A A A A A A A A B A B A A A A A A A B B A A A A A A A A B A A A A A B A A A A A A A A B A A A A A A A A A A A A A A B B A A A A B A A A A A A A A A A A B A B B A A A A A A A A A A A A A A A B A A A A A A A A A A A A A A A A A A A A A A A A A A A A A A A A A A A A A A A A A A A A A A A A A A A A A A A A A A A A A A A A A A A A A A A A A A A A A A A A A A A A A A A A A A A A A A A A A A A A A A A A A A A A A A A A A A A A A A A A A A A A A A B A A A A A A A A A A A A A A A A A A A A A A A A A A A A A A A A A A A A A A A A A A A A A A A A A A A A A A A A A A A A A A A A A A A A A A A A A A A A A A A A A A A A A A A A A A A A A A A A A A A A A A A A A A A A A A A A A A A A A A A A A A A A A A A A A A A A A A A A A A A A A A A A A A A A A A A A A A A A A A A A A A A A A A A A A A A A A A A A A A A A B B A B B B B B B B B B B B B B B B B B B B B B B B B B B B A B B B B B B B B B B B B B B B B B B B B B A B B B B A B A B B B A B B B B B B B B A B A B A B B B B B B B B B B B B B B B B B B B B B B B B B B B B B B B B
6D_169443075                         A A A A A A A A A A A A A A A A A A A A A A A A A A A A A A A A A A A A A A A A A A A A A A A A A A A A A A A A A A A A A A A A A A A A A A A A A A B A A B A A A A A B A A A A A A A A B B A A A A A A A A A A A A A A A A A A A A A A A A A A A A A A A B A A A B A A A A A A B A B A A A A A B A B A A A A A A B A A A B A A A A A A A A A A A A A A A A A A A A A A B A A A A A A A A B A A A A A A A A A A A A A A B A A A B A A A A A B B A A A A A A A A A A A A A A B B B A A A A A A A A A A A A A A A A A A A A A A B A A A A A A A A A A A A A A A A A A A A A A A A A A A A B A A B A A A A A A A A A A A A A A A A A A A A A A A A A A A A A A A A A A A A A A A A A A A A A A A A A A B A A A A A A A A A B A B A A A A A A A B B A A A A A A A A B A A A A A B A A A A A A A A B A A A A A A A A A A A A A A B B A A A A B A A A A A A A A A A A B A B B A A A A A A A A A A A A A A A B A A A A A A A A A A A A A A A A A A A A A A A A A A A A A A A A A A A A A A A A A A A A A A A A A A A A A A A A A A A A A A A A A A A A A A A A A A A A A A A A A A A A A A A A A A A A A A A A A A A A A A A A A A A A A A A A A A A A A A A A A A A A A A B A A A A A A A A A A A A A A A A A A A A A A A A A A A A A A A A A A A A A A A A A A A A A A A A A A A A A A A A A A A A A A A A A A A A A A A A A A A A A A A A A A A A A A A A A A A A A A A A A A A A A A A A A A A A A A A A A A A A A A A A A A A A A A A A A A A A A A A A A A A A A A A A A A A A A A A A A A A A A A A A A A A A A A A A A A A A A A A A A A A A B B A B B B B B B B B B B B B B B B B B B B B B B B B B B B A B B B B B B B B B B B B B B B B B B B B B A B B B B A B A B B B A B B B B B B B B A B A B A B B B B B B B B B B B B B B B B B B B B B B B B B B B B B B B B
6D_6589420                           A A A A A A A A A A A A A A A A A A A A A A A A A A A A A A A A A A A A A A A A A A A A A A A A A A A A A A A A A A A A A A A A A A A A A A A A A A B A A B A A A A A B A A A A A A A A B B A A A A A A A A A A A A A A A A A A A A A A A A A A A A A A A B A A A B A A A A A A B A B A A A A A B A B A A A A A A B A A A B A A A B B B B B B B B B B B B B B B B B B B B B B B B B B B B B B B B B B B B B B B B B B B B B B B B B B B B B B B B B B B B B B B B B B B B B B B B B B B B B B B B B B B B B B B B B B B B B B B B B A A A A A A A A A A A A A A A A A A A A A A A A A A B A A B A A A A A A A A A A A A A A A A A A A A A A A A A A A A A A A A A A A A A A A A A A A A A A A A A A B A A A A A A A A A B A B A A A A A A A B B A A A A A A A A B A A A A A B A A A A A A A A B A A A A A A A A A A A A A A B B A A A A B A A A A A A A A A A A B A B B A A A A A A A A A A A A A A A B A A A A A A A A A A A A A A A A A A A A A A A A A A A A A A A A A A A A A A A A A A A A A A A A A A A A A A A A A A A A A A A A A A A A A A A A A A A A A A A A A A A A A A A A A A A A A A A A A A A A A A A A A A A A A A A A A A A A A A A A A A A A A A B A A A A A A A A A B A A A A A A A A A A A A A A A A B A A A B A A A A A A A B B A A A A A A A A B A A B A A A A A A A A A A A A A A A A A B A A A A A A A A B A A A A A A A A A A A A A A A A A A A A A A A A A A A A A A A A A A A A A A A A A A A A A A A A A A A A A A A A A A A A A A A A A A A A A A A A A A A A A A A A A A A A A A A A A A A A A A A A A A A A A B B A B B B B B B B B B B B B B B B B B B B B B B B B B B B A B B B B B B B B B B B B B B B B B B B B B A B B B B A B A B B B A B B B B B B B B A B A B A B B B B B B B B B B B B B B B B B B B B B B B B B B B B B B B B
6D_172478541                         A A A A A A A A A A A A A A A A A A A A A A A A A A A A A A A A A A A A A A A A A A A A A A A A A A A A A A A A A A A A A A A A A A A A A A A B B B B B B B B A B B B B A B B B B B B B B B B B B B B A B B B B B B B B B B B A B B B A B B B B B B B B B B B A B B B B B B B B B B B B B B B B B A B B B B B B B B B B A B B A B B B B B B B B B B B B B B B B B B B B B B B B B B B B B B B B B B B B B B B B B B B B B B B B B B B B B B B B B B B B B B B B B B B B B B B B B B B B B B B B B B B B B B B B B B B B B B B B B B A A A A A A A A A A A A A A A A A A A A A A A A A A B A A B A A A A A A A A A A A A A A A A A A A A A A A A A A A A A A A A A A A A A A A A A A A A A A A A A A B A A A A A A A A A B A B A A A A A A A B B A A A A A A A A B A A A A A B A A A A A A A A B A A A A A A A A A A A A A B B B A B B A B B B B B B B B B A B A B B B B B B B B B B B B B B B B B B B B B B A B B B B B B B B B B A A A A A A A A A A A A A A A A A A A A A A A A A A A A A A A A A A A A A A A A A A A A A A A A A A A A A A A A A A A A A A A A A A A A A A A A A A A A A A A A A A A A A A A A A A A A A A A A A A A A A A A A A A A A A A A A A B A A A A A A A A A B A A A A A A A A A A A A A A A A B A A A B A A A A A A A B B A A A A A A A A B A A B A A A A B A A A A A A A A A A A A B A A A A A A A A B A A A A A A A A A A A A A A A A A A A A A A A A A A A A A A A A A A A A A A A A A A A A A A A A A A A A A A A A A A A A A A A A A A A A A A A A A A A A A A A A A A A A A A A A A A A A A A A A A A A A A B B A B B B B B B B B B B B B B B B B B B B B B B B B B B B A B B B B B B B B B B B B B B B B B B B B B A B B B B A B A B B B A B B B B B B B B A B A B A B B B B B B B B B B B B B B B B B B B B B B B B B B B B B B B B
6D_19689938                          A A A A A A A A A A A A A A A A A A A A A A A A A A A A A A A A A A A A A A A A A A A A A A A A A A A A A A A A A A A A A A A A A A A A A A A B B B B B B B B A B B B B A B B B B B B B B B B B B B B A B B B B B B B B B B B A B B B A B B B B B B B B B B B A B B B B B B B B B B B B B B B B B A B B B B B B B B B B A B B A B B B B B B B B B B B B B B B B B B B B B B B B B B B B B B B B B B B B B B B B B B B B B B B B B B B B B B B B B B B B B B B B B B B B B B B B B B B B B B B B B B B B B B B B B B B B B B B B B B A A A A A A A A A A A A A A A A A A A A A A A A A A B A A B A A A A A A A A A A A A A A A A A A A A A A A A A A A A A A A A A A A A A A A A A A A A A A A A A A B A A A A A A A A A B A B A A A A A A A B B A A A A A A A A B A A A A A B A A A A A A A A B A A A A A A A A A A A A A A A A A A A A A B A A B A A A B A A A A A A B A A A A B A A A A A B A A A A B A A A A A A A B A A A A A A A A A A A A A A A A A A A A A A A A A A A A A A A A A A A A A A A A A A A A A A A A A A A A A A A A A A A A A A A A A A A A A A A A A A A A A A A A A A A A A A A A A A A A A A A A A A A A A A A A A A A A A A A A A A A A A A B A A A A A A A A A B A A A A A A A A A A A A A A A A B A A A B A A A A A A A B B A A A A A A A A B A A B A A A A B A A A A A A A A A A A A B A A A A A A A A B A A A A A A A A A A A A A A A A A A A A A A A A A A A A A A A A A A A A A A A A A A A A A A A A A A A A A A A A A A A A A A A A A A A A A A A A A A A A A A A A A A A A A A A A A A A A A A A A A A A A A B B A B B B B B B B B B B B B B B B B B B B B B B B B B B B A B B B B B B B B B B B B B B B B B B B B B A B B B B A B A B B B A B B B B B B B B A B A B A B B B B B B B B B B B B B B B B B B B B B B B B B B B B B B B B
6D_132692595                         A A A A A A A A A A A A A A A A A A A A A A A A A A A A A A A A A A A A A A A A A A A A A A A A A A A A A A A A A A A A A A A A A A A A A A A B B B B B B B B A B B B B A B B B B B B B B B B B B B B A B B B B B B B B B B B A B B B A B B B B B B B B B B B A B B B B B B B B B B B B B B B B B A B B B B B B B B B B A B B A B B B B B B B B B B B B B B B B B B B B B B B B B B B B B B B B B B B B B B B B B B B B B B B B B B B B B B B B B B B B B B B B B B B B B B B B B B B B B B B B B B B B B B B B B B B B B B B B B B A A A A A A A B A A A A A A A A A A A A A A A A A A B A A B A A A A A A A A B A B A A A A A A A A A A A A A A A A A B A B A A B A A A A A A A A A A A A A A A A B A A A A A A A A A B A B A A A A A A A B B A A A A A A A A B A A A A A B A A A A A A A A B A A A A A A A A A A A A A A A A A A A A A A A A A A A A A A A A A A A A A A A A A A A A A A B A A A A A A A A A A A A A A A A A A A A A A A A A A A A A A A A A A A A A A A A A A A A A A A A A A A A A A A A A A A A A A A A A A A A A A A A A A A A A A A A A A A A A A A A A A A A A A A A A A A A A A A A A A A A A A A A A A A A A A A A A A A A A A A A A A A B A A A A A A A A A B A A A A A A A A A A A A A A A A B A A A B A A A A A A A B B A A A A A A A A B A A B A A A A B A A A A A A A A A A A A B A A A A A A A A B A A A A A A A A A A A A A A A A A A A A A A A A A A A A A A A A A A A A A A A A A A A A A A A A A A A A A A A A A A A A A A A A A A A A A A A A A A A A A A A A A A A A A A A A A A A A A A A A A A A A A B B A B B B B B B B B B B B B B B B B B B B B B B B B B B B A B B B B B B B B B B B B B B B B B B B B B A B B B B A B A B B B A B B B B B B B B A B A B A B B B B B B B B B B B B B B B B B B B B B B B B B B B B B B B B
6D_6589401                           A A A A A A A A A A A A A A A A A A A A A A A A A A A A A A A A A A A A A A A A A A A A A A A A A A A A A A A A A A A A A A A A A A A A A A A B B B B B B B B A B B B B A B B B B B B B B B B B B B B A B B B B B B B B B B B A B B B A B B B B B B B B B B B A B B B B B B B B B B B B B B B B B A B B B B B B B B B B A B B A B B B B B B B B B B B B B B B B B B B B B B B B B B B B B B B B B B B B B B B B B B B B B B B B B B B B B B B B B B B B B B B B B B B B B B B B B B B B B B B B B B B B B B B B B B B B B B B B B B A A A A A A A B A A A A A A A A A A A A A A A A A A B A A B A A A A A A A A B A B A A A A A A A A A A A A A A A A A B A B A A B A A A A A A A A A A A A A A A A B A A A A A A A A A B A B A A A A A A A B B A A A A A A A A B A A A A A B A A A A A A A A B A A A A A A A A A A A A A A A B A A A A A A A A A A A A A A A A B A A A A A A A A A A A A A A A A A A A A A A A A A A A A A A A A A A A A A A A A A A A A A A A A A A A A A A A A A A A A A A A A A A A A A A A A A A A A A A A A A A A A A A A A A A A A A A A A A A A A A A A A A A A A A A A A A A A A A A A A A A A A A A A A A A A A A A A A A A A A A A A A A B A A A A A A A A A B A A A A A A A A A A A A A A A A B A A A B A A A A A A A B B A A A A A A A A B A A B A A A A B A A A A A A A A A A A A B A A A A A A A A B A A A A A A A A A A A A A A A A A A A A A A A A A A A A A A A A A A A A A A A A A A A A A A A A A A A A A A A A A A A A A A A A A A A A A A A A A A A A A A A A A A A A A A A A A A A A A A A A A A A A A B B A B B B B B B B B B B B B B B B B B B B B B B B B B B B A B B B B B B B B B B B B B B B B B B B B B A B B B B A B A B B B A B B B B B B B B A B A B A B B B B B B B B B B B B B B B B B B B B B B B B B B B B B B B B
6D_140612154                         A A A A A A A A A A A A A A A A A A A A A A A A A A A A A A A A A A A A A A A A A A A A A A A A A A A A A A A A A A A A A A A A A A A A A A A B B B B B B B B A B B B B A B B B B B B B B B B B B B B A B B B B B B B B B B B A B B B A B B B B B B B B B B B A B B B B B B B B B B B B B B B B B A B B B B B B B B B B A B B A B B B B B B B B B B B B B B B B B B B B B B B B B B B B B B B B B B B B B B B B B B B B B B B B B B B B B B B B B B B B B B B B B B B B B B B B B B B B B B B B B B B B B B B B B B B B B B B B B B A A A A A A A B A A A A A A A A A A A A A A A A A A B A A B A A A A A A A A B A B A A A A A A A A A A A A A A A A A B A B A A B A A A A A A A A A A A A A A A A B A A A A A A A A A B A B A A A A A A A B B A A A A A A A A B A A A A A B A A A A A A A A B A A A A A A A A A A A A A A A B A A B A A A A B A A A A B A A A B A A A B B A A A A A A A A B A A A A A B A A A A A A B A B A A B A A A A A A A A A A A A A A A A A A A A A A A A A A A A A A A A A A A A A A A A A A A A A A A A A A A A A A A A A A A A A A A A A A A A A A A A A A A A A A A A A A A A A A A A A A A A A A A A A A A A A A A A B B B B B B B B B B B B B B B B B B B B B B B B B B B B B B B B B A B B B B B B B B B B B B B B B B B B B A B B B B B B B B B A B B B B B B A B B B B B B B B B B B B B A B B B B B B B A A A A A A A A A A A A A A A A A A A A A A A A A A A A A A A A A A A A A A A A A A A A A A A A A A A A A A A A A A A A A A A A A A A A A A A A A A A A A A A A A A A A A A A A A A A A A A A A A A B B A B B B B B B B B B B B B B B B B B B B B B B B B B B B A B B B B B B B B B B B B B B B B B B B B B A B B B B A B A B B B A B B B B B B B B A B A B A B B B B B B B B B B B B B B B B B B B B B B B B B B B B B B B B
6D_145884444                         A A A A A A A A A A A A A A A A A A A A A A A A A A A A A A A A A A A A A A A A A A A A A A A A A A A A A A A A A A A A A A A A A A A A A A A B B B B B B B B A B B B B A B B B B B B B B B B B B B B A B B B B B B B B B B B A B B B A B B B B B B B B B B B A B B B B B B B B B B B B B B B B B A B B B B B B B B B B A B B A B B B B B B B B B B B B B B B B B B B B B B B B B B B B B B B B B B B B B B B B B B B B B B B B B B B B B B B B B B B B B B B B B B B B B B B B B B B B B B B B B B B B B B B B B B B B B B B B B B A A A A A A A B A A A A A A A A A A A A A A A A A A B A A B A A A A A A A A B A B A A A A A A A A A A A A A A A A A B A B A A B A A A A A A A A A A A A A A A A B A A A A A A A A A B A B A A A A A A A B B A A A A A A A A B A A A A A B A A A A A A A A B A A A A A A A A A A A A A A A B A A B A A A A B A A A A B A A A B A A A B B A A A A A A A A B A A A A A B A A A A A A B A B A A B A A A A A A A A A A A A A A A A A A A A A A A A A A A A A A A A A A A A A A A A A A A A A A A A A A A A A A A A A A A A A A A A A A A A A A A A A A A A A A A A A A A A A A A A A A A A A A A A A A A A A A A A B B B B B B B B B B B B B B B B B B B B B B B B B B B B B B B B B A B B B B B B B B B B B B B B B B B B B A B B B B B B B B B A B B B B B B A B B B B B B B B B B B B B A B B B B B B B A A A A A A A A A A A A A A A A A A A A A A A A A A A A A A A A A A A A A A A A A A A A A A A A A A A A A A A A A A A A A A A A A A A A A A A A A A A A A A A A A A A A A A A A A A A A A A A A A A B B A B B B B B B B B B B B B B B B B B B B B B B B B B B B A B B B B B B B B B B B B B B B B B B B B B A B B B B A B A B B B A B B B B B B B B A B A B A B B B B B B B B B B B B B B B B B B B B B B B B B B B B B B B B
6D_10285865                          A A A A A A A A A A A A A A A A A A A A A A A A A A A A A A A A A A A A A A A A A A A A A A A A A A A A A A A A A A A A A A A A A A A A A A A B B B B B B B B A B B B B A B B B B B B B B B B B B B B A B B B B B B B B B B B A B B B A B B B B B B B B B B B A B B B B B B B B B B B B B B B B B A B B B B B B B B B B A B B A B B B B B B B B B B B B B B B B B B B B B B B B B B B B B B B B B B B B B B B B B B B B B B B B B B B B B B B B B B B B B B B B B B B B B B B B B B B B B B B B B B B B B B B B B B B B B B B B B B A A A A A A A B A A A A A A A A A A A A A A A A A A B A A B A A A A A A A A B A B A A A A A A A A A A A A A A A A A B A B A A B A A A A A A A A A A A A A A A A B A A A A A A A A A B A B A A A A A A A B B A A A A A A A A B A A A A A B A A A A A A A A B A A A A A A A A A A A A A A A B A A B A A A A B A A A A B A A A B A A A B B A A A A A A A A B A A A A A B A A A A A A B A B A A B A A A A A A A A A A A A A A A A A A A A A A A A A A A A A A A A A A A A A A A A A A A A A A A A A A A A A A A A A A A A A A A A A A A A A A A A A A A A A A A A A A A A A A A A A A A A A A A A A A A A A A A A B B B B B B B B B B B B B B B B B B B B B B B B B B B B B B B B B A B B B B B B B B B B B B B B B B B B B A B B B B B B B B B A B B B B B B A B B B B B B B B B B B B B A B B B B B B B A A A A A A A A A A A A A A A A A A A A A A A A A A A A A A A A A A A A A A A A A A A A A A A A A A A A A A A A A A A A A A A A A A A A A A A A A A A A A A A A A A A A A A A A A A A A A A A A A A B B A B B B B B B B B B B B B B B B B B B B B B B B B B B B A B B B B B B B B B B B B B B B B B B B B B A B B B B A B A B B B A B B B B B B B B A B A B A B B B B B B B B B B B B B B B B B B B B B B B B B B B B B B B B
6D_80453138                          A A A A A A A A A A A A A A A A A A A A A A A A A A A A A A A A A A A A A A A A A A A A A A A A A A A A A A A A A A A A A A A A A A A A A A A B B B B B B B B A B B B B A B B B B B B B B B B B B B B A B B B B B B B B B B B A B B B A B B B B B B B B B B B A B B B B B B B B B B B B B B B B B A B B B B B B B B B B A B B A B B B B B B B B B B B B B B B B B B B B B B B B B B B B B B B B B B B B B B B B B B B B B B B B B B B B B B B B B B B B B B B B B B B B B B B B B B B B B B B B B B B B B B B B B B B B B B B B B B A A A A A A A B A A A A A A A A A A A A A A A A A A B A A B A A A A A A A A B A B A A A A A A A A A A A A A A A A A B A B A A B A A A A A A A A A A A A A A A A B A A A A A A A A A B A B A A A A A A A B B A A A A A A A A B A A A A A B A A A A A A A A B A A A A A A A A A A A A A A A B A A B A A A A B A A A A B A A A B A A A B B A A A A A A A A B A A A A A B A A A A A A B A B A A B A A A A A A A A A A A A A A A A A A A A A A A A A A A A A A A A A A A A A A A A A A A A A A A A A A A A A A A A A A A A A A A A A A A A A A A A A A A A A A A A A A A A A A A A A A A A A A A A A A A A A A A A B B B B B B B B B B B B B B B B B B B B B B B B B B B B B B B B B A B B B B B B B B B B B B B B B B B B B A B B B B B B B B B A B B B B B B A B B B B B B B B B B B B B A B B B B B B B A A A A A A A A A A A A A A A A A A A A A A A A A A A A A A A A A A A A A A A A A A A A A A A A A A A A A A A A A A A A A A A A A A A A A A A A A A A A A A A A A A A A A A A A A A A A A A A A A A B B A B B B B B B B B B B B B B B B B B B B B B B B B B B B A B B B B B B B B B B B B B B B B B B B B B A B B B B A B A B B B A B B B B B B B B A B A B A B B B B B B B B B B B B B B B B B B B B B B B B A B A B A B B B
6D_68588214                          A A A A A A A A A A A A A A A A A A A A A A A A A A A A A A A A A A A A A A A A A A A A A A A A A A A A A A A A A A A A A A A A A A A A A A A B B B B B A A A A A B A A A A A B A A A A A B A A A B A A A B B B B A B B B A A A B A A A A A A A B B B A B B B A B B A A A A A B A B A B A B A B B A B A B B A A B A B B A B A A A A B A B A A A A A A A A B A B A A A B B A A A B A A A A A A A B B A B A A A A A A A B A A A A A A A B B A A B A B A B A B A B B A A A A A A B A A A A A B A A B A A A A A A A A B A B A A A A A A A A A A A A A B A A A A A A A A A A A A A A A A A A B A A B A A A A A A A A B A B A A A A A A A A A A A A A A A A A B A B A A B A A A A A A A A A A A A A A A A B A A A A A A A A A B A B A A A A A A A B B A A A A A A A A B A A A A A B A A A A A A A A B A A A A A A A A A A A A A A A B A A B A A A A B A A A A B A A A B A A A B B A A A A A A A A B A A A A A B A A A A A A B A B A A B A A A A A A A A A A A A A A A A A A A A A A A A A A A A A A A A A A A A A A A A A A A A A A A A A A A A A A A A A A A A A A A A A A A A A A A A A A A A A A A A A A A A A A A A A A A A A A A A A A A A A A A A A A A A A A B B A A A B A B A B A A A A A A A A A A A A A A A A A A A A A A A A A A A A A A A B A A A A A A A B A A A A B B A A A A A B A A A A A B B A B A A A A A A A A A A A A A A A A A A A A A A A A A A A A A A A A A A A A A A A A A A A A A A A A A A A A A A A A A A A A A A A A A A A A A A A A A A A A A A A A A A A A A A A A A A A A A A A A A A A A A A A A A A A A A A A A A B B A B B B B B B B B B B B B B B B B B B B B B B B B B B B A B B B B B B B B B B B B B B B B B B B B B A B B B B A B A B B B A B B B B B B B B A B A B A B B B B B B B B B B B B B B B B B B B B B B B B A B B B A B B B
6D_73635496                          A A A A A A A A A A A A A A A A A A A A A A A A A A A A A A A A A A A A A A A A A A A A A A A A A A A A A A A A A A A A A A A A A A A A A A A B B B B B A A A A A B A A A A A B A A A A A B A A A B A A A B B B B A B B B A A A B A A A A A A A B B B A B B B A B B A A A A A B A B A B A B A B B A B A B B A A B A B B A B A A A B B B B B B B B B B B B B B B B B B B B B B B B B B B B B B B B B B B B B B B B B B B B B B B B B B B B A B B B B B B B B B B B B B B B B B B B B B B B B B B B A B B B A B B B B A B B B B B B B B B B B B B B B B B B B B B B B B B B B B B B B B B B B B B B B A B B B B B B B B B B B B B B B B B B B B B B B B B B B B B B B B B B B B B B B B A B B B B B B B B B A B A B B B B B B B B B B B B B A B B A B B A B B B B B B A B B A B B B B B A B B A B A B B B B A B B B B B B B A A B A A B A A A A B A A A A B A A A B A A A B B A A A A A A A A B A A A A A B A A A A A A B A B A A B A A A A A A A A A A A A A A A A A A A A A A A A A A A A A A A A A A A A A A A A A A A A A A A A A A A A A A A A A A A A A A A A A A A A A A A A A A A A A A A A A A A A A A A A A A A A A A A A A A A A A A A A A A A A A A B B A A A B A B A B A A A A A A A A A A A A A A A A A A A A A A A A A A A A A A A B A A A A A A A B A A A A B B A A A A A B A A A A A B B A B A A A A A A A A A A A A A A A A A A A A A A A A A A A A A A A A A A A A A A A A A A A A A A A A A A A A A A A A A A A A A A A A A A A A A A A A A A A A A A A A A A A A A A A A A A A A A A A A A A A A A A A A A A A A A A A A A A B A A A A A B A A B A A A A A A A B A A A B A A B B B A A A A A A A A A B A A B A B A B A A A A A A A A A A A A A B A B A A A A A A A A B B A A A A A A A B A B A B B B B B A B A A A B A A A A A B B B A A B B A A B A
6D_104127699                         A A A A A A A A A A A A A A A A A A A A A A A A A A A A A A A A A A A A A A A A A A A A A A A A A A A A A A A A A A A A A A A A A A A A A A A B B B B B A A A A A B A A A A A B A A A A A B A A A B A A A B B B B A B B B A A A B A A A A A A A B B B A B B B A B B A A A A A B A B A B A B A B B A B A B B A A B A B B A B A A A B B B B B B B B B B B B B B B B B B B B B B B B B B B B B B B B B B B B B B B B B B B B B B B B B B B B A B B B B B B B B B B B B B B B B B B B B B B B B B B B A B B B A B B B B A B B B B B B B B B B B B B B B B B B B B B B B B B B B B B B B B B B B B B B B A B B B B B B B B B B B B B B B B B B B B B B B B B B B B B B B B B B B B B B B B A B B B B B B B B B A B A B B B B B B B B B B B B B A B B A B B A B B B B B B A B B A B B B B B A B B A B A B B B B A B B B B B B B B B B B B B B B B B B B B B B B B B B B B B B B B B B B B B B B B B B B B B B B B B B B B B B B B B B B A A A A A A A A A A A A A A A A A A A A A A A A A A A A A A A A A A A A A A A A A A A A A A A A A A A A A A A A A A A A A A A A A A A A A A A A A A A A A A A A A A A A A A A A A A A A A A A A A A A A A A A A A A A A A A B B A A A B A B A B A A A A A A A A A A A A A A A A A A A A A A A A A A A A A A A B A A A A A A A B A A A A B B A A A A A B A A A A A B B A B A A A A A A A A A A A A A A A A A A A A A A A A A A A A A A A A A A A A A A A A A A A A A A A A A A A A A A A A A A A A A A A A A A A A A A A A A A A A A A A A A A A A A A A A A A A A A A A A A A A A A A A A A A A A A A A A A B B B B B B B B B A B B A A A B B A B B B B B B B B B B B B B B A B B B B B A B B B B A B B B B B B B A A B A B A B B B B B B A A A B B B B B B B B B B B B B B B B B B B B B B B B A B B B B B B A B B B B B B B B A B B
6D_47502301                          A A A A A A A A A A A A A A A A A A A A A A A A A A A A A A A A A A A A A A A A A A A A A A A A A A A A A A A A A A A A A A A A A A A A A A A B B B B B A A A A A B A A A A A B A A A A A B A A A B A A A B B B B A B B B A A A B A A A A A A A B B B A B B B A B B A A A A A B A B A B A B A B B A B A B B A A B A B B A B A A A B B B B B B B B B B B B B B B B B B B B B B B B B B B B B B B B B B B B B B B B B B B B B B B B B B B B B B B B B B B B B B B B B B B B B B B B B B B B B B B B B B B B A B B B B A B B B B B B B B B B B B B B B B B B B B B B B B B B B B B B B B B B B B B B B A B B B B B B B B B B B B B B B B B B B B B B B B B B B B B B B B B B B B B B B B A B B B B B B B B B A B A B B B B B B B B B B B B B A B B A B B A B B B B B B A B B A B B B B B A B B A B A B B B B A B B B B B B B B B B B B B B B B B B B B B B B B B B B B B B B B B B B B B B B B B B B B B B B B B B B B B B B B B B B A A A A A A A A A A A A A A A A A A A A A A A A A A A A A A A A A A A A A A A A A A A A A A A A A A A A A A A A A A A A A A A A A A A A A A A A A A A A A A A A A A A A A A A A A A A A A A A A A A A A A A A A A A A A A A B B A A A B A B A B A A A A A A A A A A A A A A A A A A A A A A A A A A A A A A A B A A A A A A A B A A A A B B A A A A A B A A A A A B B A B A A A A A A A A A A A A A A A A A A A A A A A A A A A A A A A A A A A A A A A A A A A A A A A A A A A A A A A A A A A A A A A A A A A A A A A A A A A A A A A A A A A A A A A A A A A A A A A A A A A A A A A A A A A A A A A A A B B B B B B B B B A B B A A A B B A B B B B B B B B B B B B B B A B B B B B A B B B B A B B B B B B B A A B A B A B B B B B B A A A B B B B B B B B B B B B B B B B B B B B B B B B A B B B B B B A B B B B B B B B A B B
6D_82447143                          A A A A A A A A A A A A A A A A A A A A A A A A A A A A A A A A A A A A A A A A A A A A A A A A A A A A A A A A A A A A A A A A A A A A A A A B B B B B A A A A A B A A A A A B A A A A A B A A A B A A A B B B B A B B B A A A B A A A A A A A B B B A B B B A B B A A A A A B A B A B A B A B B A B A B B A A B A B B A B A A A B B B B B B B B B B B B B B B B B B B B B B B B B B B B B B B B B B B B B B B B B B B B B B B B B B B B B B B B B B B B B B B B B B B B B B B B B B B B B B B B B B B B A B B B B A B B B B B B B B B B B B B B B B B B B B B B B B B B B B B B B B B B B B B B B A B B B B B B B B B B B B B B B B B B B B B B B B B B B B B B B B B B B B B B B B A B B B B B B B B B A B A B B B B B B B B B B B B B A B B A B B A B B B B B B A B B A B B B B B A B B A B A B B B B A B B B B B B B B B B B B B B B B B B B B B B B B B B B B B B B B B B B B B B B B B B B B B B B B B B B B B B B B B B B A A A A A A A A A A A A A A A A A A A A A A A A A A A A A A A A A A A A A A A A A A A A A A A A A A A A A A A A A A A A A A A A A A A A A A A A A A A A A A A A A A A A A A A A A A A A A A A A A A A A A A A A A A A A A A B B A A A B A B A B A A A A A A A A A A A A A A A A A A A A A A A A A A A A A A A B A A A A A A A B A A A A B B A A A A A B A A A A A B B A B A A A A A A A A A A A A A A A A A A A A A A A A A A A A A A A A A A A A A A A A A A A A A A A A A A A A A A A A A A A A A A A A A A A A A A A A A A A A A A A A A A A A A A A A A A A A A A A A A A A A A A A A A A A A A A A A A B B B B B B B B B A B B A A A B B A B B B B B B B B B B B B B B A B B B B B A B B B B A B B B B B B B A A B A B A B B B B B B A A A B B B B B B B B B B B B B B B B B B B B B B B B A B B B B B B A B B B B B B B B A B B
6D_47502304                          A A A A A A A A A A A A A A A A A A A A A A A A A A A A A A A A A A A A A A A A A A A A A A A A A A A A A A A A A A A A A A A A A A A A A A A B B B B B A A A A A B A A A A A B A A A A A B A A A B A A A B B B B A B B B A A A B A A A A A A A B B B A B B B A B B A A A A A B A B A B A B A B B A B A B B A A B A B B A B A A A B B B B B B B B B B B B B B B B B B B B B B B B B B B B B B B B B B B B B B B B B B B B B B B B B B B B B B B B B B B B B B B B B B B B B B B B B B B B B B B B B B B B A B B B B A B B B B B B B B B B B B B B B B B B B B B B B B B B B B B B B B B B B B B B B A B B B B B B B B B B B B B B B B B B B B B B B B B B B B B B B B B B B B B B B B A B B B B B B B B B A B A B B B B B B B B B B B B B A B B A B B A B B B B B B A B B A B B B B B A B B A B A B B B B A B B B B B B B B B B B B B B B B B B B B B B B B B B B B B B B B B B B B B B B B B B B B B B B B B B B B B B B B B B B A A A A A A A A A A A A A A A A A A A A A A A A A A A A A A A A A A A A A A A A A A A A A A A A A A A A A A A A A A A A A A A A A A A A A A A A A A A A A A A A A A A A A A A A A A A A A A A A A A A A A A A A A A A A A A B B A A A B A B A B A A A A A A A A A A A A A A A A A A A A A A A A A A A A A A A B A A A A A A A B A A A A B B A A A A A B A A A A A B B A B A A A A A A A A A A A A A A A A A A A A A A A A A A A A A A A A A A A A A A A A A A A A A A A A A A A A A A A A A A A A A A A A A A A A A A A A A A A A A A A A A A A A A A A A A A A A A A A A A A A A A A A A A A A A A A A A A B B B B B B B B B A B B A A A B B A B B B B B B B B B B B B B B A B B B B B A B B B B A B B B B B B B A A B A B A B B B B B B A A A B B B B B B B B B B B B B B B B B B B B B B B B A B B B B B B A B B B B B B B B A B B
6D_158410869                         A A A A A A A A A A A A A A A A A A A A A A A A A A A A A A A A A A A A A A A A A A A A A A A A A A A A A A A A A A A A A A A A A A A A A A A B B B B B A A A A A B A A A A A B A A A A A B A A A B A A A B B B B A B B B A A A B A A A A A A A B B B A B B B A B B A A A A A B A B A B A B A B B A B A B B A A B A B B A B A A A B B B B B B B B B B B B B B B B B B B B B B B B B B B B B B B B B B B B B B B B B B B B B B B B B B B B B B B B B B B B B B B B B B B B B B B B B B B B B B B B B B B B A B B B B A B B B B B B B B B B B B B B B B B B B B B B B B B B B B B B B B B B B B B B B A B B B B B B B B B B B B B B B B B B B B B B B B B B B B B B B B B B B B B B B B A B B B B B B B B B A B A B B B B B B B B B B B B B A B B A B B A B B B B B B A B B A B B B B B A B B A B A B B B B A B B B B B B B B B B B B B B B B B B B B B B B B B B B B B B B B B B B B B B B B A B B B B B B B B B B B B B B B B B B A A A A A A A A A A A A A A A A A A A A A A A A A A A A A A A A A A A A A A A A A A A A A A A A A A A A A A A A A A A A A A A A A A A A A A A A A A A A A A A A A A A A A A A A A A A A A A A A A A A A A A A A A A A A A A B B A A A B A B A B A A A A A A A A A A A A A A A A A A A A A A A A A A A A A A A B A A A A A A A B A A A A B B A A A A A B A A A A A B B A B A A A A A A A A A A A A A A A A A A A A A A A A A A A A A A A A A A A A A A A A A A A A A A A A A A A A A A A A A A A A A A A A A A A A A A A A A A A A A A A A A A A A A A A A A A A A A A A A A A A A A A A A A A A A A A A A A B B B B B B B B B A B B A A A B B A A B B B B B B B B B B B B B A B B B B B A B B B B A B B B B B B B A A B A B A B B B B B B A A A B B B B B B B B B B B B B B B B B B B B B B B B A B B B B B B A B B B B B B B B A B B
6D_72585525                          A A A A A A A A A A A A A A A A A A A A A A A A A A A A A A A A A A A A A A A A A A A A A A A A A A A A A A A A A A A A A A A A A A A A A A A A B B B B A A A A A B A A A A A B A A A A A A A A A A A A A A B A B A A B B A A A B A A A A A A A B A A A B B A A A A A A A A A A A B A A A A A A A A B A B B A A A A B B A B A A A B B A B A A A B A A B A A A A A B B A B B A B B B B B A B B A B A A B B A B A B B B B A B B A B B B B A B B A B A B B A B B B B A B B A B A B B A B B B A B A A A B A B A A B A B A A B B A B B A A A B A A A A A A B A A B A A A A B A A A A A A A A A B B A B A A A B A A A A A A A B B A B A A B B A A B B B B A B A A B B A B B A A A A A A A A A A A B B A A A B B A A A B A B B B A B A B A A B B A B B A B B A B B A A B B A A A A B A A B B A B B A B A B A A A A A B A A A B B B B B A B B B B B B B B B B B A B B B B B B A B B B B A B A B B B A B B B A A B B B B B B B B B A B B B A A A A A A A A A A A A A A A A A A A A A A A A A A A A A A A A A A A A A A A A A A A A A A A A A A A A A A A A A A A A A A A A A A A A A A A A A A A A A A A A A A A A A A A A A A A A A A A A A A A A A A A A A A A A A A B B A A A B A B A B A A A A A A A A A A A A A A A A A A A A A A A A A A A A A A A B A A A A A A A B A A A A B A A A A A A A A A A A A A B A B A A A A A A B A A A A A A A A A A A A A A A A B A A A A A A A A A A A A A A A A A A A A A A A A A A A A A A A A B A A A A A A A A A A A A A A A A A A A A A A A A A A A A A A A A A A A A A A A A A A A A A A A A A A A A A A A A A A A B B A A B A A A B A A A A B A B B B B B B A A B B B A A A A A B B A A A A A B A A A A B B A A B A A B A B A A B B B A B A A A B B A A A A A A B A B A A B B B A A B A B A B A A B A A A A A A B B A A A B A A A A A
6D_64994905                          A A A A A A A A A A A A A A A A A A A A A A A A A A A A A A A A A A A A A A A A A A A A A A A A A A A A A A A A A A A A A A A A A A A A A A A A A A A A A A A A A A A A A A A B A A A A A A A A A A A A A A A A A A A A A A A A A A A A A A A A A A A A A A A A A A A A A A A A A A A A A A A A A A A A A A A A A A A A A A A A A A B A A A A A A A A A A A A A A A A A B B A A A A A A A A B A A A A A A A A A B A A A A A A A B A A A A B B A B A A A A A B B A A B A A B A B A A B B A A B A A A B A A A A A A B B A A B A A A A A A A A A A A A A A A A A A A A A A A A A A A A A A A A A A A A A A A A A A A A A A A A A A A A A A A A A A A A A A A A A A A A A A A A A A A A A A A A A A A A A A A A A A A A A A A A A A A A A A A A A A A A A B A A A A A A A A A A A A A A A A A A A A B A A A A A A A A A A A A A A A A A A A A A A A A A A A A A A A A A A A A A A A A A A A A A A A A A A A A A A A A A A A A A A A A A A A A A A A A A A A A A A A A A A A A A A A A A A A A A A A A A A A A A A A A A A A A A A A A A A A A A A A A A A A A A A A A A A A A A A A A A A A A A A A A A A A A A A A A A A A A A A A A A A A A A A A A A A A A A A A A A A A A A A A A A A A A A A A A A A A A A A A A A A A A A A A A A A A A A A A A A A A A A A A A A A A A A A A A A A A A A A A A A A A A B A A A A A A A A A A A A A A A A A A A A A A A B A A A A A A A A A A A A A A A A A A A A A A A A A A A A A A A A B A A A A A A A A A A A A A A A A A A A A A A A A A A A A A A A A A A A A A A A A A A A A A A A A A A A A A A A A A A A A A A A A A A A A A A A A A A B A A A A A A A A A A A A A A A A A A A A A A A A A A A A A A A A A A A A A A A A A A A A A A A A A A A A A A A A A B A A A A A A A A A A A A A A A A A A A A A A B A A A A A A A A A
6D_2800347                           A A A A A A A A A A A A A A A A A A A A A A A A A A A A A A A A A A A A A A A A A A A A A A A A A A A A A A A A A A A A A A A A A A A A A A A A A A A A A A A A A A A A A A A B A A A A A A A A A A A A A A A A A A A A A A A B A A A A A A A A A A A A A A A A A A A A A A A A A A A A A A A A A B A A A A A A A A A A A A A A A B B B B B B B B B B A B B B B B B B B B B B B B B A B A B B B B B B B B B B A B B B B A A A B B B B B B B B B B B B B B B B B A B B B B B A B B B B B B B B B B B B B B B B B B B B B B B B B B B A A A A A A A A A A A A A A A A A A A A A A A A A A A A A A A A A A A A A A A A A A A A A A A A A A A A A A A A A A A A A A A A A A A A A A A A A A A A A A A A A A A A A A A A A A A A A A A A A A A A A A A A A B A A A A A A A A A A A A A A A A A A A A B A A A A A A A A A A A A A A A A A A A A A A A A A A B A A A A A A A A A A A A A A A A A A A A A A A A A A A A A A A A A A A A A A A A A A A A A A A A A A A A A A A A A A A A A A A A A A A A A A A A A A A A A A A A A A A A A A A A A A A A A A A A A A A A A A A A A A A A A A A A A A A A A A A A A A A A A A A A A A A A A A A A A A A A A A A A A A A A A A A A A A A A A A A A A A A A A A A A A A A A A A A A A A A A A A A A A A A A A A A A A A A A A A A A A A A A A A A A A A A A A A A A A B A A A A A A A A A A A A A A A A A A A A A A A B A A A A A A A A A A A A A A A A A A A A A A A A A A A A A A A A B A A A A A A A A A A A A A A A A A A A A A A A A A A A A A A A A A A A A A A A A A A A A A A A A A A A A A A A A A A A A A A A A A A A A A A A A A A B A A A A A A A A A A A A A A A A A A A A A A A A A A A A A A A A A A A A A A A A A A A A A A A A A A A A A A A A A B A A A A A A A A A A A A A A A A A A A A A A B A A A A A A A A A
6D_142020049                         A A A A A A A A A A A A A A A A A A A A A A A A A A A A A A A A A A A A A A A A A A A A A A A A A A A A A A A A A A A A A A A A A A A A A A A A A A A A A A A A A A A A A A A B A A A A A A A A A A A A A A A A A A A A A A A B A A A A A A A A A A A A A A A A A A A A A A A A A A A A A A A A A B A A A A A A A A A A A A A A A B B B B B B B B B B A B B B B B B B B B B B B B B A B A B B B B B B B B B B A B B B B A A A B B B B B B B B B B B B B B B B B A B B B B B A B B B B B B B B B B B B B B B B B B B B B B B B B B B A A A A A A A A A A A A A A A A A A A A A A A A A A A A A A A A A A A A A A A A A A A A A A A A A A A A A A A A A A A A A A A A A A A A A A A A A A A A A A A A A A A A A A A A A A A A A A A A A A A A A A A A A B A A A A A A A A A A A A A A A A A A A A B A A A A A A A A A A A A A A A A A A A A A A A A A A B A A A A A A A A A A A A A A A A A A A A A A A A A A A A A A A A A A A A A A A A A A A A A A A A A A A A A A A A A A A A A A A A A A A A A A A A A A A A A A A A A A A A A A A A A A A A A A A A A A A A A A A A A A A A A A A A A A A A A A A A A A A A A A A A A A A A A A A A A A A A A A A A A A A A A A A A A A A A A A A A A A A A A A A A A A A A A A A A A A A A A A A A A A A A A A A A A A A A A A A A A A A A A A A A A A A A A A A A A B A A A A A A A A A A A A A A A A A A A A A A A B A A A A A A A A A A A A A A A A A A A A A A A A A A A A A A A A B A A A A A A A A A A A A A A A A A A A A A A A A A A A A A A A A A A A A A A A A A A A A A A A A A A A A A A A A A A A A A A A A A A A A A A A A A A B A A A A A A A A A A A A A A A A A A A A A A A A A A A A A A A A A A A A A A A A A A A A A A A A A A A A A A A A A B A A A A A A A A A A A A A A A A A A A A A A B A A A A A A A A A
6D_31162545                          A A A A A A A A A A A A A A A A A A A A A A A A A A A A B A A A A A A A A A A A A A A A A A A A A A A A A A A A A A A A A A A A A A A A A A A B A A A A B B B A B A A A A B A B A A A A A A A A A A A A B A B A A A B A B B B B B A A A A A A B A A A A A B A A A A B B A A A A A A A B B A A B A B A A A A A A A B A A B A A B B B B B B B B B B B B A B B B B B B B B B B B B B B A B A B B B B B B B B B B A B B B B A A A B B B B B B B B B B B B B B B B B A B B B B B A B B B B B B B B B B B B B B B B B B B B B B B B B B B A A A A A A A A A A A A A A A A A A A A A A A A A A A A A A A A A A A A A A A A A A A A A A A A A A A A A A A A A A A A A A A A A A A A A A A A A A A A A A A A A A A A A A A A A A A A A A A A A A A A A A A A A B A A A A A A A A A A A A A A A A A A A A B A A A A A A A A A A A A A A A A A A A A A A A A A A B A A A A A A A A A A A A A A A A A A A A A A A A A A A A A A A A A A A A A A A A A A A A A A A A A A A A A A A A A A A A A A A A A A A A A A A A A A A A A A A A A A A A A A A A A A A A A A A A A A A A A A A A A A A A A A A A A A A A A A A A A A A A A A A A A A A A A A A A A A A A A A A A A A A A A A A A A A A A A A A A A A A A A A A A A A A A A A A A A A A A A A A A A A A A A A A A A A A A A A A A A A A A A A A A A A A A A A A A A B A A A A A A A A A A A A A A A A A A A A A A A B A A A A A A A A A A A A A A A A A A A A A A A A A A A A A A A A B A A A A A A A A A A A A A A A A A A A A A A A A A A A A A A A A A A A A A A A A A A A A A A A A A A A A A A A A A A A A A A A A A A A A A A A A A A B A A A A A A A A A A A A A A A A A A A A A A A A A A A A A A A A A A A A A A A A A A A A A A A A A A A A A A A A A B A A A A A A A A A A A A A A A A A A A A A A B A A A A A A A A A
6D_139983850                         A A A A A A A A A A A A A A A A A A A A A A A A A A A A B A A A A A A A A A A A A A A A A A A A A A A A A A A A B A A A A A A A A A A A A A A B A A A A B B B A B A A A A B A B A A A A A A A A A A A A B A B A A A B A B B B A B A A A A A A B A A A A A B A A A A B B A A A A A A A B B A A B A B A A A A A A A B A A B A A B B A A A A B B A A A B A B A B B B B A B A B A B A A A A A B B A B B B A B A B A A A B B A A A B A A A A B A B A A A B B B A B A A A B B B B A B B A B A A B A A B A B A B B B B A B A B A B B B A B A A A A A A A A A A A A A A A A A A A A A A A A A A A A A A A A A A A A A A A A A A A A A A A A A A A A A A A A A A A A A A A A A A A A A A A A A A A A A A A A A A A A A A A A A A A A A A A A A A A A A A A A A B A A A A A A A A A A A A A A A A A A A A B A A A A A A A A A A A A A A A A A A A A A A A A A A B A A A A A A A A A A A A A A A A A A A A A A A A A A A A A A A A A A A A A A A A A A A A A A A A A A A A A A A A A A A A A A A A A A A A A A A A A A A A A A A A A A A A A A A A A A A A A A A A A A A A A A A A A A A A A A A A A A A A A A A A A A A A A A A A A A A A A A A A A A A A A A A A A A A A A A A A A A A A A A A A A A A A A A A A A A A A A A A A A A A A A A A A A A A A A A A A A A A A A A A A A A A A A A A A A A A A A A A A A B A A A A A A A A A A A A A A A A A A A A A A A B A A A A A A A A A A A A A A A A A A A A A A A A A A A A A A A A B A A A A A A A A A A A A A A A A A A A A A A A A A A A A A A A A A A A A A A A A A A A A A A A A A A A A A A A A A A A A A A A A A A A A A A A A A A B A A A A A A A A A A A A A A A A A A A A A A A A A A A A A A A A A A A A A A A A A A A A A A A A A A A A A A A A A B A A A A A A A A A A A A A A A A A A A A A A B A A A A A A A A A
6D_10009766                          A A A A A A A A A A A A A A A A A A A A A A A A A A A A B A A A A A A A A A A A A A A A A A A A A A A A A A A A B A A A A A A A A A A A A A A B B B B B B B B B B B B A B B B B B A B B B A B B B A B B B B B B B B B A B B B B B B B B B B B B A B A B B B B B A B B B B B B B B A A B B B B B B B A B B B A B B B A B B A B B B A B B A B B A A A B A B B B B B B A B A B B B A A A A B B B A B B B B B B B A A B B B A B A B B A B A B A B A A B B B B A B A A B B B B B B B B A B A B B A B B B B B B B B B A B A B A B B B A B A A A A A A A A A A A A A A A A A A A A A A A A A A A A A A A A A A A A A A A A A A A A A A A A A A A A A A A A A A A A A A A A A A A A A A A A A A A A A A A A A A A A B A A A A A A A A A A B A A A A A A A A A B A A B A A A A A A B A A B B A B A B A A B A A A A A A A A A A A A A A A A A A A A A A A A A A B A A A A A A A A A A A A A A A A A A A A A A A A A A A A A A A A A A A A A A A A A A A A A A A A A A A A A A A A A A A A A A A A A A A A A A A A A A A A A A A A A A A A A A A A A A A A A A A A A A A A A A A A A A A A A A A A A A A A A A A A A A A A A A A A A A A A A A A A A A A A A A A A A A A A A A A A A A A A A A A A A A A A A A A A A A A A A A A A A A A A A A A A A A A A A A A A A A A A A A A A A A A A A A A A A A A A A A A A A A A A A A A A A A A A A A A A A A A A A A A A A B A A A A A A A A A A A A A A A A A A A A A A A A A A A A A A A A B A A A A A A A A A A A A A A A A A A A A A A A A A A A A A A A A A A A A A A A A A A A A A A A A A A A A A A A A A A A B A A A A A A A A A A A A A A B A A A A A A A A A A A A B A A A A A B A A A A A A A A A A B A A A A A A A B A A A A A A A A A A A A A A A B A A A B B A A B A A A A A A A A A A A A A A A A B A B A B B A A A A A A
6D_162113248                         A A A A A A A A A A A A A A A A A A A A A A A A A A A A B A A A A A A A A A A A A A A A A A A A A A A A A A A A B A A A A A A A A A A A A A A B B B B B B B B B B B B A B B B B B A B B B A B B B A B B B B B B B B B A B B B B B B B B B B B B A B A B B B B B A B B B B B B B B A A B B B B B B B A B B B A B B B A B B A B B B A B B A B B A A A B A B B B B B B A B A B B B A A A A B B B A B B B B B B B A A B B B A B A B B A B A B A B A A B B B B A B A A B B B B B B B B A B A B B A B B B B B B B B B A B A B A B B B A B A A A A A A A A A A A A A A A A A A A A A A A A A A A A A A A A A A A A A A A A A A A A A A A A A A A A A A A A A A A A A A A A A A A A A A A A A A A A A A A A A A A A B A A A A A A A A A A B A A A A A A A A A B A A B A A A A A A B A A B B A B A B A A B A A A A A A A A A A A A A A A A A A A A A A A A A A A A A A A A A A A A A A A A A A A A A A A A A A A A A A A A A A A A A A A A A A A A A A A A A A A A A A A A A A A A A A A A A A A A A A A A A A A A A A A A A A A A A A A A A A A A A A A A A A A A A A A A A A A A A A A A A A A A A A A A A A A A A A A A A A A A A A A A A A A A A A A A A A A A A B A A A A A A A A A A A A A A A A A A A A A A A A A A A B A A A A A A A A A A A A A A A A A A A A A A A A A A B A A A B A A A A A A A A A A A A A A A A A B A A A A A A A B A A A A A A A A A B A A A A A A A A A A A A A A A A A A A A A A A A A A A A A A A A B A A A A A A A A A A A A A A A A A A A A A A A A A A A A A A A A A A A A A A A A A A A A A A A A A A A A A A A A A A A B A A A A A A A A A A A A A A B A A A A A A A A A A A A B A A A A A B A A A A A A A A A A B A A A A A A A B A A A A A A A A A A A A A A A B A A A B B A A B A A A A A A A A A A A A A A A A B A B A B B A A A A A A
6D_3901406                           A A A A A A A A A A A A A A A A A A A A A A A A A A A A B A A A A A A A A A A A A A A A A A A A A A A A A A A A B A A A A A A A A A A A A A A B B B B B B B B B B B B A B B B B B A B B B A B B B A B B B B B B B B B A B B B B B B B B B B B B A B A B B B B B A B B B B B B B B A A B B B B B B B A B B B A B B B A B B A B B B A B B A B B A A A B A B B B B B B A B A B B B A A A A B B B A B B B B B B B A A B B B A B A B B A B A B A B A A B B B B A B A A B B B B B B B B A B A B B A B B B B B B B B B A B A B A B B B A B A A A A A A A A A A A A A A A A A A A A A A A A A A A A A A A A A A A A A A A A A A A A A A A A A A A A A A A A A A A A A A A A A A A A A A A A A A A A A A A A A A A A B A A A A A A A A A A B A A A A A A A A A B A A B A A A A A A B A A B B A B A B A A B A A A A A A A A A A A A A A A A A A A A A A A A A A A A A A A A A A A A A A A A A A A A A A A A A A A A A A A A A A A A A A A A A A A A A A A A A A A A A A A A A A A A A A A A A A A A A A A A A A A A A A A A A A A A A A A A A A A A A A A A A A A A A A A A A A A A A A A A A A A A A A A A A A A A A A A A A A A A A A A A A A A A A A A A A A A A A B A A A A A A A A A A A A A A A A A A A A A B A B A A B B A A A A A A B A A A A B A B A A A A A A A A A A A A B A B A B B A A A B A A A A B A A A A A A A B B A A A A A B B B A A A A A A A A B A A A A A A A A A A A A A A A A A A A A A A A A A A A A A A A A B A A A A A A A A A A A A A A A A A A A A A A A A A A A A A A A A A A A A A A A A A A A A A A A A A A A A A A A A A A A B A A A A A A A A A A A A A A B A A A A A A A A A A A A B A A A A A B A A A A A A A A A A B A A A A A A A B A A A A A A A A A A A A A A A B A A A B B A A B A A A A A A A A A A A A A A A A B A B A B B A A A A A A
6D_74515767                          A A A A A A A A A A A A A A A A A A A A A A A A A A A A B A A A A A A A A A A A A A A A A A A A A A A A A A A A B A A A A A A A A A A A A A A B B B B B B B B B B B B A B B B B B A B B B A B B B A B B B B B B B B B A B B B B B B B B B B B B A B A B B B B B A B B B B B B B B A A B B B B B B B A B B B A B B B A B B A B B B A B B A B B A A A B A B B B B B B A B A B B B A A A A B B B A B B B B B B B A A B B B A B A B B A B A B A B A A B B B B A B A A B B B B B B B B A B A B B A B B B B B B B B B A B A B A B B B A B A A A A A A A A A A A A A A A A A A A A A A A A A A A A A A A A A A A A A A A A A A A A A A A A A A A A A A A A A A A A A A A A A A A A A A A A A A A A A A A A A A A A B A A A A A A A A A A B A A A A A A A A A B A A B A A A A A A B A A B B A B A B A A B A A A A A A A A A A A A A A A A A A A A A A A A A A A A A A A A A A A A A A A A A A A A A A A A A A A A A A A A A A A A A A A A A A A A A A A A A A A A A A A A A A A A A A A A A A A A A A A A A A A A A A A A A A A A A A A A A A A A A A A A A A A A A A A A A A A A A A A A A A A A A A A A A A A A A A A A A A A A A A A A A A A A A A A A A B A A B B B B B B B B A B B B B A B B B B B B A B B B B B B A B B B B B A B B B B B B B B A B B B B B A B A A A B A B B B B B B B B B B B B B A B B B B A A A B B B B B B A B B B B B A A A A A A A A A A A A A A A A A A A A A A A A A A A A A A A A A A A A A A A A A A A A A A A A A A A A A A A A A A A A A A A A A A A A A A A A A A A A A A A A A A A A A A A A A A A A A A A A A A A A A B A A A A A A A A A A A A A A B A A A A A A A A A A A A B A A A A A B A A A A A A A A A A B A A A A A A A B A A A A A A A A A A A A A A A B A A A B B A A B A A A A A A A A A A A A A A A A B A A A B B A A A A A A
6D_74515768                          A A A A A A A A A A A A A A A A A A A A A A A A A A A A B A A A A A A A A A A A A A A A A A A A A A A A A A A A B A A A A A A A A A A A A A A B B B B B B B B B B B B A B B B B B A B B B A B B B A B B B B B B B B B A B B B B B B B B B B B B A B A B B B B B A B B B B B B B B A A B B B B B B B A B B B A B B B A B B A B B B A B B A B B A A A B A B B B B B B A B A B B B A A A A B B B A B B B B B B B A A B B B A B A B B A B A B A B A A B B B B A B A A B B B B B B B B A B A B B A B B B B B B B B B A B A B A B B B A B A A A A A A A A A A A A A A A A A A A A A A A A A A A A A A A A A A A A A A A A A A A A A A A A A A A A A A A A A A A A A A A A A A A A A A A A A A A A A A A A A A A A B A A A A A A A A A A B A A A A A A A A A B A A B A A A A A A B A A B B A B A B A A B A A A A A A A A A A A A A A A A A A A A A A A A A A A A A A A A A A A A A A A A A A A A A A A A A A A A A A A A A A A A A A A A A A A A A A A A A A A A A A A A A A A A A A A A A A A A A A A A A A A A A A A A A A A A A A A A A A A A A A A A A A A A A A A A A A A A A A A A A A A A A A A A A A A A A A A A A A A A A A A A A A A A A A A A A B A A B B B B B B B B A B B B B A B B B B B B A B B B B B B A B B B B B A B B B B B B B B A B B B B B A B A A A B A B B B B B B B B B B B B B A B B B B A A A B B B B B B A B B B B B A A A A A A A A A A A A A A A A A A A A A A A A A A A A A A A A A A A A A A A A A A A A A A A A A A A A A A A A A A A A A A A A A A A A A A A A A A A A A A A A A A A A A A A A A A A A A A A A A A A A A B A A A A A A A A A A A A A A B A A A A A A A A A A A A B A A A A A B A A A A A A A A A A B A A A A A A A B A A A A A A A A A A A A A A A B A A A B B A A B A A A A A A A A A A A A A A A A B A A A B B A A A A A A
6D_84552894                          A A A A A A A A A A A A A A A A A A A A A A A A A A A A B A A A A A A A A A A A A A A A A A A A A A A A A A A A B A A A A A A A A A A A A A A B B B B B B B B B B B B A B B B B B A B B B A B B B A B B B B B B B B B A B B B B B B B B B B B B A B A B B B B B A B B B B B B B B A A B B B B B B B A B B B A B B B A B B A B B B A B B A B B A A A B A B B B B B B A B A B B B A A A A B B B A B B B B B B B A A B B B A B A B B A B A B A B A A B B B B A B A A B B B B B B B B A B A B B A B B B B B B B B B A B A B A B B B A B A A A A A A A A A A A A A A A A A A A A A A A A A A A A A A A A A A A A A A A A A A A A A A A A A A A A A A A A A A A A A A A A A A A A A A A A A A A A A A A A A A A A B A A A A A A A A A A B A A A A A A A A A B A A B A A A A A A B A A B B A B A B A A B A A A A A A A A A A A A A A A A A A A A A A A A A A A A A A A A A A A A A A A A A A A A A A A A A A A A A A A A A A A A A A A A A A A A A A A A A A A A A A A A A A A A A A A A A A A A A A A A A A A A A A A A A A A A A A A A A A A A A A A A A A A A A A A A A A A A A A A A A A A A A A A A A A A A A A A A A A A A A A A A A A A A A A A A A B A A B B B B B B B B A B B B B A B B B B B B A B B B B B B A B B B B B A B B B B B B B B A B B B B B A B A A A B A B B B B B B B B B B B B B A B B B B A A A B B B B B B A B B B B B A A A A A A A A A A A A A A A A A A A A A A A A A A A A A A A A A A A A A A A A B B A A A A A A A A A A B A A A A A A A B A A A B B A A A A A A A A A A A A A A B A B A A A B A A A A A A A A A B A B B B B B B A B B B B B B B A A B B B A A A B A B B B B B B A B B B B B A B B B B B B B B B B B B B B B B B A B B B B B B A B B A B B A A B A B B B B B B B B B B B B B B B B A A B B A B B B B B B B B B B B B B B A A A
6D_1947025                           A A A A A A A A A A A A A A A A A A A A A A A A A A A A B A A A A A A A A A A A A A A A A A A A A A A A A A A A B A A A A A A A A A A A A A A B B B B B B B B B B B B A B B B B B A B B B A B B B A B B B B B B B B B A B B B B B B B B B B B B A B A B B B B B A B B B B B B B B A A B B B B B B B A B B B A B B B A B B A B B B A B B A B B A A A B A B B B B B B A B A B B B A A A A B B B A B B B B B B B A A B B B A B A B B A B A B A B A A B B B B A B A A B B B B B B B B A B A B B A B B B B B B B B B A B A B A B A B A B A A A A A A A A A A A A A A A A A A A A A A A A A A A A A A A A A A A A A A A A A A A A A A A A A A A A A A A A A A A A A A A A A A A A A A A A A A A A A A A A B B B B B B B B B B B B B B B B B B B B B B B B B B B B B B B B B B B B B B B B B B B B B B B B B B B B B A B B B B B A A A A A A A A A A A A A A A A A A A A A A A A A A A A A A A A A A A A A A A A A A A A A A A A A A A A A A A A A A A A A A A A A A A A A A A A A A A A A A A A A A A A A A A A A B A A A A A A A A A A A A A A A A A A A A A A A A A A A A A A A A A A A A A A A A A A A A A A A A A A A A A B A A A A A A A A A A A A A B A A B B B B B B B B A B B B B A B B B B B B A B B B B B B A B B B B B A B B B B B B B B A B B B B B A B A A A B A B B B B B B B B B B B B B A B B B B A A A B B B B B B A B B B B B A B B B B B A B B A A A A B B A B B B B B B A B B B B B B B B B B B B B B B B B B B B B A B A A B B B B B B B B B B B B B B B B B B B B A B B A A B A B B B A A B A B B B B B B B B B A B B B B B B B B B B B B A B B B B B B B A A B B B A A A B A B B B B B B A B B B B B A B B B B B B B B B B B B B B B B B A B B B B B B A B B A B B A A B A B B B B B B B B B B B B B B B B A A B B A B B B B B B B B B B B B B B A A A
6D_12074735                          A A A A A A A A A A A A A A A A A A A A A A A A A A A A B A A A A A A A A A A A A A A A A A A A A A A A A A A A B A A A A A A A A A A A A A A B B B B B B B B B B B B A B B B B B A B B B A B B B A B B B B B B B B B A B B B B B B B B B B B B A B A B B B B B A B B B B B B B B A A B B B B B B B A B B B A B B B A B B A B B B A B B A B B A A A B A B B B B B B A B B B B B A A A A B B B A B B B B B B B A A B B B A B A B B A B A B A B A A B B B B B B A A B B B B B B B B A B A B B A B B B B B B B B B A B A B A B A B A B A A A A A A A A A A A A A A A A A A A A A A A A A A A A A A A A A A A A A A A A A A A A A A A A A A A A A A A A A A A A A A A A A A A A A A A A A A A A A A A A B B B B B B B B B B B B B B B B B B B B B B B B B B B B B B B B B B B B B B B B B B B B B B B B B B B B B A B B B B B A A A A A A A A A A A A A A A A A A A A A A A A A A A A A A A A A A A A A A A A A A A A A A A A A A A A A A A A A A A A A A A A A A A A A A A A A A A A A A A A A A A A A A A A A B A A A A A A A A A A A A A A A A A A A A A A A A A A A A A A A A A A A A A A A A A A A A A A A A A A A A A B A A A A A A A A A A A A A B A A B B B B B B B B A B B B B A B B B B B B A B B B B B B A B B B B B A B B B B B B B B A B B B B B A B A A A B A B B B B B B B B B B B B B A B B B B A A A B B B B B B A B B B B B A B B B B B A B B A A A A B B A B B B B B B A B B B B B B B B B B B B B B B B B B B B B A B A A B B B B B B B B B B B B B B B B B B B B A B B A A B A B B B A A B A B B B B B B B B B A B B B B B B B B B B B B A B B B B B B B A A B B B A A A B A B B B B B B A B B B B B A B B B B B B B B B B B B B B B B B A B B B B B B A B B A B B A A B A B B B B B B B B B B B B B B B B A A B B A B B B B B B B B B B B B B B A A A
6D_29092903                          A A A A A A A A A A A A A A A A A A A A A A A A A A A A B A A A A A A A A A A A A A A A A A A A A A A A A A A A B A A A A A A A A A A A A A A A A A A A A A A A A A B A A A A A A A A A B A A A A A A A B B B A A A A A A B A B A A A A A A A A A A A A A A A A A A A A A A A A A A A A A A A A A A A B A A A A A A A A A A A A B A B B A B B A A A B A B B B B B B A B B B B B A A A A B B B A B B B B B B B A A B B B A B A B B A B A B A B A A B B B B B B A A B B B B B B B B A B A B B A B B B B B B B B B A B A B A B A B A B A A A A A A A A A A A A A A A A A A A A A A A A A A A A A A A A A A A A A A A A A A A A A A A A A A A A A A A A A A A A A A A A A A A A A A A A A A A A A A A A B B B B B B B B B B B B B B B B B B B B B B B B B B B B B B B B B B B B B B B B B B B B B B B B B B B B B A B B B B B A A A A A A A A A A A A A A A A A A A A A A A A A A A A A A A A A A A A A A A A A A A A A A A A A A A A A A A A A A A A A A A A A A A A A A A A A A A A A A A A A A A A A A A A A B A A A A A A A A A A A A A A A A A A A A A A A A A A A A A A A A A A A A A A A A A A A A A A A A A A A A A B A A A A A A A A A A A A A B A A A A B A B A A A A A B B A A A A B A A A A A A B A A A A A A A A A A A A A A A A A A A A A A A A A A A A A A A B A A A A A A A A A A A A A A A A A A A A A A A A A A A A A A A A A B B B B B A B B A A A A B B A B B B B B B A B B B B B B B B B B B B B B B B B B B B B A B A A B B B B B B B B B B B B B B B B B B B B A B B A A B A B B B A A B A B B B B B B B B B A B B B B B B B B B B B B A B B B B B B B A A B B B A A A B A B B B B B B A B B B B B A B B B B B B B B B B B B B B B B B A B B B B B B A B B A B B A A B A B B B B B B B B B B B B B B B B A A B B A B B B B B B B B B B B B B B A A A
6D_32883232                          A A A A A A A A A A A A A A A A A A A A A A A A A A A A B A A A A A A A A A A A A A A A A A A A A A A A A A A A B A A A A A A A A A A A A A A A A A A A A A A A A A A A A A A A A A A A B A A A A A A A A A A A A A A A A B A A A A A A A A A A A A A A A A A A A A A A A A A A A A A A A A A A A A A B A A A A A A A A A A A A B A B B A B B A A A B A B B B B B B A B B B B B A A A A B B B A B B B B B B B A A B B B A B A B B A B A B A B A A B B B B B B A A B B B B B B B B A B A B B A B B B B B B B B B A B A B A B A B A B A A A A A A A A A A A A A A A A A A A A A A A A A A A A A A A A A A A A A A A A A A A A A A A A A A A A A A A A A A A A A A A A A A A A A A A A A A A A A A A A B B B B B B B B B B B B B B B B B B B B B B B B B B B B B B B B B B B B B B B B B B B B B B B B B B B B B A B B B B B A A A A A A A A A A A A A A A A A A A A A A A A A A A A A A A A A A A A A A A A A A A A A A A A A A A A A A A A A A A A A A A A A A A A A A A A A A A A A A A A A A A A A A A A A B A A A A A A A A A A A A A A A A A A A A A A A A A A A A A A A A A A A A A A A A A A A A A A A A A A A A A B A A A A A A A A A A A A A B A A A A B A B A A A A A B B A A A A B A A A A A A B A A A A A A A A A A A A A A A A A A A A A A A A A A A A A A A B A A A A A A A A A A A A A A A A B A A A A A A A A A A A A B A A A B B B B B A B B A A A A B B A B B B B B B A B B B B B B B B B B B B B B B B B B B B B A B A A B B B B B B B B B B B B B B B B B B B B A B B A A B A B B B A A B A B B B B B B B B B A B B B B B B B B B B B B A B B B B B B B A A B B B A A A B A B B B B B B A B B B B B A B B B B B B B B B B B B B B B B B A B B B B B B A B B A B B A A B A B B B B B B B B B B B B B B B B A A B B A B B B B B B B B B B B B B B A A A
6D_21105708                          A A A A A A A A A A A A A A A A A A A A A A A A A A A A A A A A A A A A A A A A A A A A A A A A A A A A A A A A B A A A A A A A A A A A A A A A A A A A A A A A A A A A A A A A A A A A A A A A A A A A A A A A A A A A A A A A A A A A A A A A A A A A A A A A A A A A A A A A A A A A A A A A A A A A A A A A A A A A A A A A B A B B A B B A A A B A B B B B B B A B B B B B A A A A B B B A B B B B B B B A A B B B A B A B B A B A B A B A A B B B B B B A A B B B B B B B B A B A B B A B B B B B B B B B A B A B A B A B A B A A A A A A A A A A A A A A A A A A A A A A A A A A A A A A A A A A A A A A A A A A A A A A A A A A A A A A A A A A A A A A A A A A A A A A A A A A A A A A A A B B B B B B B B B B B B B B B B B B B B B B B B B B B B B B B B B B B B B B B B B B B B B B B B B B B B B A B B B B B A A A A A A A A A A A A A A A A A A A A A A A A A A A A A A A A A A A A A A A A A A A A A A A A A A A A A A A A A A A A A A A A A A A A A A A A A A A A A A A A A A A A A A A A A B A A A A A A A A A A A A A A A A A A A A A A A A A A A A A A A A A A A A A A A A A A A A A A A A A A A A A B A A A A A A A A A A A A A B A A A A B A B A A A A A B B A A A A B A A A A A A B A A A A A A A A A A A A A A A A A A A A A A A A A A A A A A A B A A A A A A A A A A A A A A A A B A A A A A A A A A A A A B A A A B B B B B A B B A A A A B B A B B B B B B A B B B B B B B B B B B B B B B B B B B B B A B A A B B B B B B B B B B B B B B B B B B B B A B B A A B A B B B A A B A B B B B B B B B B A B B B B B B B B B B B B A B B B B B B B A A B B B A A A B A B B B B B B A B B B B B A B B B B B B B B B B B B B B B B B A B B B B B B A B B A B B A A B A B B B B B B B B B B B B B B B B A A B B A B B B B B B B B B B B B B B A A A
6D_102348783                         A A A A A A A A A A A A A A A A A A A A A A A A A A A A A A A A A A A A A A A A A A A A A A A A A A A A A A A A B A A A A A A A A A A A A A A A A A A A A A A A A A A A A A A A A A A A A A A A A A A A A A A A A A A A A A A A A A A A A A A A A A A A A A A A A A A A A A A A A A A A A A A A A A A A A A A A A A A A A A A A A A B B A B B A A A B A B B B B B B A B B B B B A A A A B B B A B B B B B B B A A B B B A B A B B A B A B A B A A B B B B B B A A B B B B B B B B A B A B B A B B B B B B B B B A B A B A B A B A B A A A A A A A A A A A A A A A A A A A A A A A A A A A A A A A A A A A A A A A A A A A A A A A A A A A A A A A A A A A A A A A A A A A A A A A A A A A A A A A A B B B B B B B B B B B B B B B B B B B B B B B B B B B B B B B B B B B B B B B B B B B B B B B B B B B B B A B B B B B A A A A A A A A A A A A A A A A A A A A A A A A A A A A A A A A A A A A A A A A A A A A A A A A A A A A A A A A A A A A A A A A A A A A A A A A A A A A A A A A A A A A A A A A A B A A A A A A A A A A A A A A A A A A A A A A A A A A A A A A A A A A A A A A A A A A A A A A A A A A A A A B A A A A A A A A A A A A A B A A A A B A B A A A A A B B A A A A B A A A A A A B A A A A A A A A A A A A A A A A A A A A A A A A A A A A A A A B A A A A A A A A A A A A A A A A B A A A A A A A A A A A A B A A A A B A A A A A A A A A A A A A B A A A A A A B A A A B A A A A A A A A A A A A A A A A A A A A A A A A A A B B A A A A A A B A A B A A A A A A A A A A B B A A A A A B A A A A A A A A A A A A A B B B B B B B A B B B B B B B A A B B B A A A B A B B B B B B A B B B B B A B B B B B B B B B B B B B B B B B A B B B B B B A B B A B B A A B A B B B B B B B B B B B B B B B B A A B B A B B B B B B B B B B B B B B A A A
6D_53273557                          A A A A A A A A A A A A A A A A A A A A A A A A A A A A A A A A A A A A A A A A A A A A A A A A A A A A A A A A B A A A A A A A A A A A A A A A A A A A A A A A A A A A A A A B A A A A A A A A A A A A A A A A A A A A A A A A A A A A A A A A A A A A A A A A A A A A A A A B A A A A A A A A A A A A A A A A A A A A A A A A A A B B A B B A A A B A B B B B B B A B B B B B A A A A B B B A B B B B B B B A A B B B A B A B B A B A B A B A A B B B B B B A A B B B B B B B B A B A B B A B B B B B B B B B A B A B A B A B A B A A A A A A A A A A A A A A A A A A A A A A A A A A A A A A A A A A A A A A A A A A A A A A A A A A A A A A A A A A A A A A A A A A A A A A A A A A A A A A A A B B B B B B B B B B B B B B B B B B B B B B B B B B B B B B B B B B B B B B B B B B B B B B B B B B B B B A B B B B B A A A A A A A A A A A A A A A A A A A A A A A A A A A A A A A A A A A A A A A A A A A A A A A A A A A A A A A A A A A A A A A A A A A A A A A A A A A A A A A A A A A A A A A A A B A A A A A A A A A A A A A A A A A A A A A A A A A A A A A A A A A A A A A A A A A A A A A A A A A A A A A B A A A A A A A A A A A A A A A A A A A A A A A A A A A A A A A A A A A A A A A A A A A A A A A A A A A A A A A A A A A A A A A A A A A A A A A A A A A A A A A A A A A A A A A A B A A A A A A A A A A A A B A A A A A A A A A A A A A A A A A A A A A A A A A B A A A A A A A A A A A A A A A A A A A A A A A A A A A A A A A A A A A A A A A A A A A A A A A A A A A A A A A A A A A A A A A A A A A A A A A A A A B B B B B B A B B B B B B B A A B B B A A A B A B B B B B B A B B B B B A B B B B B B B B B B B B B B B B B A B B B B B B A B B A B B A A B A B B B B B B B B B B B B B B B B A A B B A B B B B B B B B B B B B B B A A A
6D_81058917                          A A A A A A A A A A A A A A A A A A A A A A A A A A A A A A A A A A A A A A A A A A A A A A A A A A A A A A A A A A A A A A A A A A A A A A A A A A A A A A A A A A A A A A A B A A A A A A A A A A A A A A A A A A A A A A A A A A A A A A A A A A A A A A A A A A A A A A A B A A A A A A A A A A A A A A A A A A A A A A A A A A B B A B B A A A B A B B B B B B A B B B B B A A A A B B B A B B B B B B B A A B B B A B A B B A B A B A B A A B B B B B B A A B B B B B B B B A B A B B A B B B B B B B B B A B A B A B A B A B A A A A A A A A A A A A A A A A A A A A A A A A A A A A A A A A A A A A A A A A A A A A A A A A A A A A A A A A A A A A A A A A A A A A A A A A A A A A A A A A B B B B B B B B B B B B B B B B B B B B B B B B B B B B B B B B B B B B B B B B B B B B B B B B B B B B B A B B B B B A A A A A A A A A A A A A A A A A A A A A A A A A A A A A A A A A A A A A A A A A A A A A A A A A A A A A A A A A A A A A A A A A A A A A A A A A A A A A A A A A A A A A A A A A A A A A A A A A A A A A A A A A A A A A A A A A A A A A A A A A A A A A A A A A A A A A A A A A A A A A A A A A A A A A A A A A A A A A A A A A A B B A A A B A B A B A A A A A A A A A A A A A A A A A A A A A A A A A A A A A A A B A A A A A A A A A A A A B B A A A A A B A A A A A B B A B A A A A A A A B A A A A B A A A A A A A A A A A A A A A A A A A A A A A A A A A A A A A A A A A A A A A A A A A A A A A A A A A A A A A A A A A A A A A A A A A A A A A A A A A A A A A A A A A A A A A A A A A A A A A A A A A A B A A A A A A B A A A A A B A A A B A A A A B A A B A B A A A A A A A B A A A A A A A B B A A A A A A A A A A A A A A A B A B B A A B A A B A A A A A A A A A A A A A A A A A A A A A A A A A A A A A A A A A A B A A A A
6D_115212516                         A A A A A A A A A A A A A A A A A A A A A A A A A A A A A A A A A A A A A A A A A A A A A A A A A A A A A A A A A A A A A A A A A A A A A A A A A A A A A A A A A A A A A A A B A A A A A A A A A A A A A A A A A A A A A A A A A A A A A A A A A A A A A A A A A A A A A A A B A A A A A A A A A A A A A A A A A A A A A A A A A A B B A B B A A A B A B B B B B B A B B B B B A A A A B B B A B B B B B B B A A B B B A B A B B A B A B A B A A B B B B B B A A B B B B B B B B A B A B B A B B B B B B B B B A B A B A B A B A B A A A A A A A A A A A A A A A A A A A A A A A A A A A A A A A A A A A A A A A A A A A A A A A A A A A A A A A A A A A A A A A A A A A A A A A A A A A A A A A A B B B B B B B B B B B B B B B B B B B B B B B B B B B B B B B B B B B B B B B B B B B B B B B B B B B B B A B B B B B A A A A A A A A A A A A A A A A A A A A A A A A A A A A A A A A A A A A A A A A A A A A A A A A A A A A A A A A A A A A A A A A A A A A A A A A A A A A A A A A A A A A A A A A A A A A A A A A A A A A A A A A A A A A A A A A A A A A A A A A A A A A A A A A A A A A A A A A A A A A A A A A A A A A A A A A A A A A A A A A A A B B A A A B A B A B A A A A A A A A A A A A A A A A A A A A A A A A A A A A A A A B A A A A A A A A A A A A B B A A A A A B A A A A A B B A B A A A A A A A B A A A A B A A A A A A A A A A A A A A A A A A A A A A A A A A A A A A A A A A A A A A A A A A A A A A B A A A A A A A A A A A A A A A A A A A A A A A A A A A A A A A A A B A A A A A A A A A A A A A A A A A A A B B A A A A A B A A B A A B A A A B B A A A B A A B B B A A A A A A A B A B A A B A B B B A A A A A A A A A A A A A B A B A B B A A B A A B B A A A A A A A B A B A B B B B B A B A A A B A A A A A B B B A A B B A A A A
6D_73635521                          B A A A A A B A A B A A A A A A A A A A A A A A A A A A A A A A A A A A A A A A A A A A A A A A A A A A A A A A A A A A A A A B A A A A A A A A A A A A A A A A A A A A A A A B A A A A A A A A A A A A A A A A A A A A A A A A A A A A A A A A A A A A A A A A A A A A A A A B A A A A A A A A A A A A A A A A A A A A A A A A A A B B A B B A A A B A B B B B B B A B B B B B A A A A B B B A B B B B B B B A A B B B A B A B B A B A B A B A A B B B B B B A A B B B B B B B B A B A B B A B B B B B B B B B A B A B A B A B A B A A A A A A A A A A A A A A A A A A A A A A A A A A A A A A A A A A A A A A A A A A A A A A A A A A A A A A A A A A A A A A A A A A A A A A A A A A A A A A A A B B B B B B B B B B B B B B B B B B B B B B B B B B B B B B B B B B B B B B B B B B B B B B B B B B B B B A B B B B B A A A A A A A A A A A A A A A A A A A A A A A A A A A A A A A A A A A A A A A A A A A A A A A A A A A A A A A A A A A A A A A A A A A A A A A A A A A A A A A A A A A A A A A A A A A A A A A A A A A A A A A A A A A A A A A A A A A A A A A A A A A A A A A A A A A A A A A A A A A A A A A A A A A A A A A A A A A B A A A A A A B B A A A B A B A B A A A A A A A A A A A A A A A A A A A A A A A A A A A A A A A B A A A A A A A A A A A A B B A A A A A B A A A A A B B A B A A A A A A A B A A A A B A A A A A A A A A A A A A A A A A A A A A A A A A A A A A A A A A A A A A A A A A A A A A A B A A A A A A A A A A A A A A A A A A A A A A A A A A A A A A A A A B A A A A A A A A A A A A A A A A A A A A B A A A A A B A A B A A A A A A A B A A A B A A B B B A A A A A A A A A B A A B A B A B A A A A A A A A A A A A A B A B A A A A A A A A B B A A A A A A A B A B A B B B B B A B A A A B A A A A A B B B A A B B A A A A
6D_123528623                         B A A A A A B A A B A A A A A A A A A A A A A A A A A A A A A A A A A A A A A A A A A A A A A A A A A A A A A A A A A A A A A B A A A A A A A A A A A A A A A A A A A A A A A B A A A A A A A A A A A A A A A A A A A A A A A A A A A A A A A A A A A A A A A A A A A A A A A B A A A A A A A A A A A A A A A A A A A A A A A A A A B B A B B A A A B A B B B B B B A B B B B B A A A A B B B A B B B B B B B A A B B B A B A B B A B A B A B A A B B B B B B A A B B B B B B B B A B A B B A B B B B B B B B B A B A B A B A B A B A A A A A A A A A A A A A A A A A A A A A A A A A A A A A A A A A A A A A A A A A A A A A A A A A A A A A A A A A A A A A A A A A A A A A A A A A A A A A A A A B B B B B B B B B B B B B B B B B B B B B B B B B B B B B B B B B B B B B B B B B B B B B B B B B B B B B A B B B B B A A A A A A A A A A A A A A A A A A A A A A A A A A A A A A A A A A A A A A A A A A A A A A A A A A A A A A A A A A A A A A A A A A A A A A A A A A A A A A A A A A A A A A A A A A A A A A A A A A A A A A A A A A A A A A A A A A A A A A A A A A A A A A A A A A A A A A A A A A A A A A A A A A A A A A B A A A A B A A A A A A B B A A A B A B A B A A A A A A A A A A A A A A A A A A A A A A A A A A A A A A A B A A A A A A A A A A A A B B A A A A A B A A A A A B B A B A A A A A A A B A A A A B A A A A A A A A A A A A A A A A A A A A A A A A A A A A A A A A A A A A A A A A A A A A A A B A A A A A A A A A A A A A A A A A A A A A A A A A A A A A A A A A B A A A A A A A A A A A A A A A A A A A B B B B B B A B B B B B B A B B B B B B B B B B B B B B B B B B B B B B B B B B B B B B B B B B B B B B B B B B B B B B B B B B B B B B B B B B B B B B B B B B B B B B B B B B B B B B B B B B B B B B B B B B B B B A B
6D_68588201                          B A A A A A B A A B A A B A A A A A A A B A A A A A A A B A A A A A A A A B A A A A A A A B A A B A A A A A A A B A A A A A A B A A A A A B A A A A A A A A A A A A A A A A A B A A A A A A A A A A A A A A A A A A A A A A A A A A A A A A A A A A A A A A A A A A A A A A A B A A A A A A A A A A A A A A A A A A A A A A A A A A B A A A A A A A A A A B A B A A A B B A A A A A A A A A A A B B A B A A A A A A A B A A A A A A A A B A A A A B A B A B A A A A A A A A A B A A A A A B A A B A A A A A A A A B A B A A A A A A A A A A A A A A A A A A A A A A A A A A A A A A A A A A A A A A A A A A A A A A A A A A A A A A A A A A A A A A A A A A A A A A A A A A A A A A A A A A A A A A B A A A A A A A A A B A B A A A A A A A B B A A A A A A A A B A B A A B B A A A A A A A A B A A A A A A A A A A A A A A A A A A A A A A A A A A A A A A A A A A A A A A A A A A A A A A A A A A A A A A B A A A A A A A A A A A A A A A A A A A A A A A A A B A A A A A A A A A A A A A A A A A A A A A B A A A A A A A A B A A A A A A A A A A A A A A A A A A A A A B A B A A A A A A A A B A A A A A A A A B B A A A A A B A B B A A A B B A A A A A A B B A A A B A B A B A A A A A A A A A A A A A A A A A A A A A A A A A A A A A A A B A A A A A A A A A A A A B B A A A A A B A A A A A B B A B A A A A A A A B A A A A A A A A B A A B A B A A A A A A A A A A A A A A B A A A A A B B A A A B A A A A A A A A A A B B A A A A A A A B A A A A A A A A A A A A A A A A A A A A A A A A A B A A A A A A A A A A A A A A A A A A A B B B B B B A B B B B B B A B B B B B B B B B B B B B B B B B B B B B B B B B B B B B B B B B B B B B B B B B B B B B B B B B B B B B B B B B B B B B B B B B B B B B B B B B B B B B B B B B B B B B B B B B B B B B A B
6D_45778364                          B A A A A A B A A A A A B A A A A A A A B A A A A A A A B A A A A A A A A B A A A A A A A B A A B A A A A A A A B A A A A A A A A A A A A B A A A A A A A A A A A A A A A A A B A A A A A A A A A A A A A A A A A A A A A A A A A A A A A A A A A A A B A A A A A A A A A A A B A A A A A A A A A A A A A A A A A A A A A A B A A B B A A A A A A A A A A B A B A A A B B A B A A A A A A A A A B B A B A A A A B A A B A A A A A A A A B A A A A B A B A B A A A A A A A B A B A A A A A B A A B B A A A B A A A B B B A A A A A A B A A A A A A A A A B A A A B A A A A A A A A A A A A A A A A A A A A A A A A A A A A A B A A A A A A A A A A A A B A A A A A A A A A A A A A A A A A A A A A A B A A A A A B A A A A A A A A A A B B A B A A A A A A A A A A A A A A A A A A A A B A A A A A A A A A A B B A A A B A A A A A A A A A A A A A A A A A A A A A A A A A A A A A A A A A A A A A A A A A A B A A A A A A A A A A A B A A B B A B B A B A B B B B B B A B B A B B B B B A A A B B B A A B A B A B B B B A B B B B A B B B B A B B A B B B B B B B B B B A B A B B A B A B B B A B B B B A B A A A B B A B A A B B B B B B A B B B B B B B B B B B B B B B B B B B B B B B B B B B B B B B B B B B B B B B B A B B B B B B B B A B B B B B B B B A B B B B B B B B B B B B B B B B B B B B B B B B B B B B B B B B B B B A B B B B B B B B B B B B B B A B B B B B B B B A B B A B B B B A B B B A A B B A B B B B B B B B B B B B B B B A A B B B B B B B A B A B B B A A B B B A B B B A B B B A B B B A B A B B B B B B B B B B B B B B A B B B B B B A B B B B B B B B B B B B B B B B B B B B B B B B B B B B B B B B B B B B B B B B B B B B B B B B B B B B B B B B B B B B B B B B B B B B B B B B B B B B B B B B B B B B B B B B B B B B B A B
6D_51569750                          B A A A A B B A A B A A B A A B B B B A B B B B B A B A B B B A A B B A B B B A A A A B B B B B B A B A A A B A B B A A A A A A B B A A B B A A A A A A A A A A A A A A A A A B A A A A A A A A A A A A A A A A A A A A A A A A A A A A A A A A A A A B A A A A A A A A A A A B A A A A A A A A A A A A A A A A A A A A A A B A A B B A A A A A A A A A A B A B A A A B B A B A A A A A A A A A B B A B A A A A B A A B A A A A A A A A B A A A A B A B A B A A A A A A A B A B A A A A A B A A B B A A A B A A A B B B A A A A A A B A A A A A A A A A B A A A B A A A A A A A A A A A A A A A A A A A A A A A A A A A A A B A A A A A A A A A A A A B A A A A A A A A A A A A A A A A A A A A A A A A B B B B B B B B B A B B B B B B B B A B A A B A B B B A B A B B B B B B A B B B A B A A A B B B A A B B A B A B B A A A A A A A A A A A A A A A A A A A A A A A A A A A A A A A A A A A A A A A A A B A A A A A A A A A A A B A A B B A B B A B A B B B B B B A B B A B B B B B A A A B B B A A B A B A B B B B A B B B B A B B B B A B B A B B B B B B B B B B A B A B B A B A B B B A B B B B A B A A A B B A B A A B B B B B B A B B B B B B B B B B B B B B B B B B B B B B B B B B B B B B B B B B B B B B B B A B B B B B B B B A B B B B B B B B A B B B B B B B B B B B B B B B B B B B B B B B B B B B B B B B B B B B A B B B B B B B B B B B B B B A B B B B B B B B A B B A B B B B A B B B A A B B A B B B B B B B B B B B B B B B A A B B B B B B B A B A B B B A A B B B A B B B A B B B A B B B A B A B B B B B B B B B B B B B B A B B B B B B A B B B B B B B B B B B B B B B B B B B B B B B B B B B B B B B B B B B B B B B B B B B B B B B B B B B B B B B B B B B B B B B B B B B B B B B B B B B B B B B B B B B B B B B B B B B B B A B
6D_20244440                          B A A A A B B A A B A A B A A B B B B A B B B B B A B A B B B A A B B A B B B A A A A B B B B B B A B A A A B A B B A A A A A A B B A A B B A A A A A A A A A A A A A A A A A B A A A A A A A A A A A A A A A A A A A A A A A A A A A A A A A A A A A B A A A A A A A A A A A B A A A A A A A A A A A A A A A A A A A A A A B A A B B A A A A A A A A A A B A B A A A B B A B A A A A A A A A A B B A B A A A A B A A B A A A A A A A A B A A A A B A B A B A A A A A A A B A B A A A A A B A A B B A A A B A A A B B B A A A A A A B A A A A A A A A A B A A A B A A A A A A A A A A A A A A A A A A A A A A A A A A A A A B A A A A A A A A A A A A B A A A A A A A A A A A A A A A A A A A A A A A A B B B B B B B B B A B B B B B B B B A B A A B A B B B A B A B B B B B B A B B B A B A A A B B B A A B B A B A B B A A A A A A A A A A A A A A A A A A A A A A A A A A A A A A A A A A A A A A A A A B A A A A A A A A A A A B A A A B A A A A A A B A B A A A A A B A A B A A A A A A A A A A A A A A A A B A A A B A A A A A A A B A A A A A A A A B A A B A B A B A A B A A A A A A A A B B A A B A A A A B A A A A B B A A A B A B A B B B B B B B B B B B B B B B B B B B B B B B B B B B B B B B B B B B B B B A B B B B B B B B A B B B B B B B B A B B B B B B B B B B B B B B B B B B B B B B B B B B B B B B B B B B B A B B B B B B B B B B B B B B A B B B B B B B B A B B A B B B B A B B B A A B B A B B B B B B B B B B B B B B B A A B B B B B B B A B A B B B A A B B B A B B B A B B B A B B B A B A B B B B B B B B B B B B B B A B B B B B B A B B B B B B B B B B B B B B B B B B B B B B B B B B B B B B B B B B B B B B B B B B B B B B B B B B B B B B B B B B B B B B B B B B B B B B B B B B B B B B B B B B B B B B B B B B B B B A B
6D_51569751                          B A A A A B B A A B A A B A A B B B B A B B B B B A B A B B B A A B B A B B B A A A A B B B B B B A B A A A B A B B A A A A A A B B A A B B A A A A A A A A A A A A A A A A A B A A A A A A A A A A A A A A A A A A A A A A A A A A A A A A A A A A A B A A A A A A A A A A A B A A A A A A A A A A A A A A A A A A A A A A B A A B B A A A A A A A A A A B A B A A A B B A B A A A A A A A A A B B A B A A A A B A A B A A A A A A A A B A A A A B A B A B A A A A A A A B A B A A A A A B A A B B A A A B A A A B B B A A A A A A B A A A A A A A A A B A A A B A A A A A A A A A A A A A A A A A A A A A A A A A A A A A B A A A A A A A A A A A A B A A A A A A A A A A A A A A A A A A A A A A A A B B B A B B B B B A B B B B B B B B A B A A B A B B B A B A B B B B B B A B B B A B A A A B B B A A B B A B A B B A A A A A A A A A A A A A A A A A A A A A A A A A A A A A A A A A A A A A A A A A B A A A A A A A A A A B B A B B B B B B B B B B B B B B B B B B B B B B B B B A A B B B B B B A B A B B B B A B B B B B B B B B B B B B B B B B B B B B B B B B A B B B B B B B B A B B B B A B A B B B B B B B B B B B B B B A B B B B B B B B B B B B B B B B B B B B B B B B B B B B B B B B B B B B B B B B A B B B B B B B B A B B B B B B B B A B B B B B B B B B B B B B B B B B B B B B B B B B B B B B B B B B B B A B B B B B B B B B B B B B B A B B B B B B B B A B B A B B B B A B B B A A B B A B B B B B B B B B B B B B B B A A B B B B B B B A B A B B B A A B B B A B B B A B B B A B B B A B A B B B B B B B B B B B B B B A B B B B B B A B B B B B B B B B B B B B B B B B B B B B B B B B B B B B B B B B B B B B B B B B B B B B B B B B B B B B B B B B B B B B B B B B B B B B B B B B B B B B B B B B B B B B B B B B B B B B A B
6D_171109498                         B A A A A B B A A B A A B A A B B B B A B B B B B A B A B B B A A B B A B B B A A A A B B B B B B A B A A A B A B B A A A A A A B B A A B B A A A A A A A A A A A A A A A A A B A A A A A A A A A A A A A A A A A A A A A A A A A A A A A A A A A A A B A A A A A A A A A A A B A A A A A A A A A A A A A A A A A A A A A A B A A B B A A A A A A A A A A B A B A A A B B A B A A A A A A A A A B B A B A A A A B A A B A A A A A A A A B A A A A B A B A B A A A A A A A B A B A A A A A B A A B B A A A B A A A B B B A A A A A A B A A A A A A A A A B A A A B A A A A A A A A A A A A A A A A A A A A A A A A A A A A A B A A A A A A A A A A A A B A A A A A A A A A A A A A A A A A A A A A A A A B B B A B B B B B A B B B B B B B B A B A A B A B B B A B A B B B B B B A B B B A B A A A B B B A A B B A B A B B A A A A A A A A A A A A A A A A A A A A A A A A A A A A A A A A A A A A A A A A A B A A A A A A A A A A B B A B B B B B B B B B B B B B B B B B B B B B B B B B A A B B B B B B A B A B B B B A B B B B B B B B B B B B B B B B B B B B B B B B B A B B B B B B B B A B B B B A B A B B B B B B B B B B B B B B A B B B B B B B B B B B B B B B B B B B B B B B B B B B B B B B B B B B B B B B B A B B B B B B B B A B B B B B B B B A B B B B B B B B B B B B B B B B B B B B B B B B B B B B B B B B B B B A B B B B B B B B B B B B B B A B B B B B B B B A B B A B B B B A B B B A A B B A B B B B B B B B B B B B B B B A A B B B B B B B A B A B B B A A B B B A B B B A B B B A B B B A B A B B B B B B B B B B B B B B A B B B B B B A B B B B B B B B B B B B B B B B B B B B B B B B B B B B B B B B B B B B B B B B B B B B B B B B B B B B B B B B B B B B B B B B B B B B B B B B B B B B B B B B B B B B B B B B B B B B B A B
6D_57978892                          B A A A A B B A A B A A B A A B B B B A B B B B B A B A B B B A A B B A B B B A A A A B B B B B B A B A A A B A B B A A A A A A B B A A B B A A A A A A A A A A A A A A A A A B A A A A A A A A A A A A A A A A A A A A A A A A A A A A A A A A A A A B A A A A A A A A A A A B A A A A A A A A A A A A A A A A A A A A A A B A A B B A A A A A A A A A A B A A A A A B B A B A A A A A A A A A A A A A A A A A B A A A A A A A A A A A A A A A A A A A A B A A A A A A A B A A A A A A A B A A A B A A A B A A A A B A A A A A A A B A A A A A A A A A B A A A B A A A A A A A A A A A A A A A A A A A A A A A A A A A A A B A A A A A A A A A A A A B A A A A A A A A A A A A A A A A A A A A A A A A B B B A B B B B B A B B B B B B B B A B A A B A B B B A B A B B B B B B A B B B A B A A A B B B A A B B A B A B B A A A A A A A A A A A A A A A A A A A A A A A A A A A A A A A A A A A A A A A A A B A A A A A A A A A A B B A B B B B B B B B B B B B B B B B B B B B B B B B B A A B B B B B B A B A B B B B A B B B B B B B B B B B B B B B B B B B B B B B B B A B B B B B B B B A B B B B A B A B B B B B B B B B B B B B B A B B B B B B B B B B B B B B B B B B B B B B B B B B B B B B B B B B B B B B B B B B B B B B B B B A B B B B B B B B A B B B B B B B B B B B B B B B B B B B B B B B B B B B B B B B B B B B B B A A A A A A A A A A A A A A B A A A A B A A A A A A A A A A A A A A A A A A A A A A B B A A B A A A A A A A A A A B A A A A A A A A A A A A A A A A A B A A A A A A A A B A A A A A A A A A A A A B B B B B B A B B B B B B A B B B B B B B B B B B B B B B B B B B B B B B B B B B B B B B B B B B B B B B B B B B B B B B B B B B B B B B B B B B B B B B B B B B B B B B B B B B B B B B B B B B B B B B B B B B B B A B
6D_63940880                          B A A A A B B A A B A A B A A B B B B A B B B B B A B A B B B A A B B A B B B A A A A B B B B B B A B A A A B A B B A A A A A A B B A A B B A A A A A A A A A A A A A A A A A B A A A A A A A A A A A A A A A A A A A A A A A A A A A A A A A A A A A B A A A A A A A A A A A B A A A A A A A A A A A A A A A A A A A A A A B A A B B B B B B B B B B B B B B B B B A B B B B B B B B B B B B B B B B B B B B B B B B B A B B B B B B B B B A B B B B B B B B B B B A B B B B A B B A A B B A B B B B B B B B B A B B A B B B B B B B A B B B B B B B B B B B B B A A B B B A A B A B A A B A B B B B B B B B B B B B B B B B B B B A A B A B B B B B B B B B B B B B A B B B B B B B B B B B A B B A A B B B A B B B B B A B B B B B B B B A B A A B A B B B A B A B B B B B B A B B B A B A A A B B B A A B B A B A B B B A A A A A A A A A A A A A A A A A A A A A A A A A A A A A A A A A A A A A B A A B A A A A A A B A A A B B A B B B B B B B B B B B B B B B B B B B B B B B B B A A B B B B B B A B A B B B B A B B B B B B B B B B B B B B B B B B B B B B B B B A B B B B B B B B A B B B B A B A B B B B B B B B B B B B B B A B B B B B B B B B B B B B B B B B B B B B B B B B B B B B B B B B B B B B B B B B B B B B B B B B A B B B B B B B B A B B B B B B B B B B B B B B B B B B B B B B B B B B B B B B B B B B B B B A A A A A A A A A A A A A A B A A A A B A A A A A A A A A A A A A A A A A A A A A A B B A A B A A A A A A A A A A B A A A A A A A A A A A A A A A A A B A A A A A A A A B A A A A A A A A A A A A B B B B B B A B B B B B B A B B B B B B B B B B B B B B B B B B B B B B B B B B B B B B B B B B B B B B B B B B B B B B B B B B B B B B B B B B B B B B B B B B B B B B B B B B B B B B B B B B B B B B B B B B B B B A B
6D_64994917                          B A A A A B B A A B A A B A A B B B B A B B B B B A B A B B B A A B B A B B B A A A A B B B B B B A B A A A B A B B A A A A A A B B A A B B A A A A A A A A A A A A A A A A A B A A A A A A A A A A A A A A A A A A A A A A A A A A A A A A A A A A A B A A A A A A A A A A A A A A A A A A A A A A A A A A A A A A A A A A B A A A B A A A A A A A A B A A A A A A A A B B A A A A B A A A B A A A A A A A A A B A A A A A A A B A A A A B A A B A A A A A B B B A A A A B B A A A A A A A A A A A B A A A A A A B A A A B A A A A B A B B B B B B B B B B B B B A A B B B A A B A B A A B A B B B B B B B B B B B B B B B B B B B A A B A B B B B B B B B B B B B B A B B B B B B B B B B B A B B A A B B B A B B B B B A B B B B B B B B A B A A B A B B B A B A B B B B B B A B B B A B A A A B B B A A B B A B A B B B A A A A A A A A A A A A A A A A A A A A A A A A A A A A A A A A A A A A A B A A B A A A A A A B A A A B B A B B B B B B B B B B B B B B B B B B B B B B B B B A A B B B B B B A B A B B B B A B B B B B B B B B B B B B B B B B B B B B B B B B A B B B B B B B B A B B B B A B A B B B B B B B B B B B B B B A B B B B B B B B B B B B B B B B B B B B B B B B B B B B B B B B B B B B B B B B B B B B B B B B B A B B B B B B B B A B B B B B B B B B B B B B B B B B B B B B B B B B B B B B B B B B B B B B A A A A A A A A A A A A A A A A A A A A A A A A A A A A A A A A A A A A A A A A A A B B A A A A A A A A A A A A A A A A A A A A A A A A A A A A A A A A A A A A A A A A A A A A A A A A A A A A A B B B B B B A B B B B B B A B B B B B B B B B B B B B B B B B B B B B B B B B B B B B B B B B B B B B B B B B B B B B B B B B B B B B B B B B B B B B B B B B B B B B B B B B B B B B B B B B B B B B B B B B B B B B A B
6D_94851980                          B A A A A B B A A B A A B A A B B B B A B B B B B A B A B B B A A B B A B B B A A A A B B B B B B A B A A A B A B B A A A A A A B B A A B B A A A A A A A A A A A A A A A A A A A A A A A A A A A A A A A A A A A A A A A A A A A A A A A A A A A A A B A A A A A A A A A A A A A A A A A A A A A A A A A A A A A A A A A A B A A A B A A A A A A A A B A A A A A A A A B B A A A A B A A A B A A A A A A A A A B A A A A A A A B A A A A B A A B A A A A A B B B A A A A B B A A A A A A A A A A A B A A A A A A B A A A B A A A A B A B B B B B B B B B B B B B A A B B B A A B A B A A B A B B B B B B B B B B B B B B B B B B B A A B A B B B B B B B B B B B B B A B B B B B B B B B B B A B B A A A B B A A A A A A A A A A A B A A A A A A A A A B A A A A A A B A A A A A A A A A A A A A A A A A A A A A B A A A B B B B B B B A A B B B A B B A B A A A A A B A A B B A A B A A A A B A B B B A A B B A B A A A B A B B B B A B B B B B B B B B B B B B B B B B B B B B B B B B A A B B B B B B A B A B B B B A B B B B B B B B B B B B B B B B B B B B B B B B B A B B B B B B B B A B B B B A B A B B B B B B B B B B B B B B A B B B B B B B B B B B B B B B B B B B B B B B B B B B B B B B B B B B B B B B B B B B B B B B B B A B B B B B B B B A B B B B B B B B B B B B B B B B B B B B B B B B B B B B B B B B B B B B B A A A A A A A A A A A A A A A A A A A A A A A A A A A A A A A A B A A A A A A A A A B B A A A A A A A A A A A A A A A A A A A A A A A A A A A A A A A A A A A A A A A A A A A A A A A A A A A A A B B B B B B A B B B B B B A B B B B B B B B B B B B B B B B B B B B B B B B B B B B B B B B B B B B B B B B B B B B B B B B B B B B B B B B B B B B B B B B B B B B B B B B B B B B B B B B B B B B B B B B B B B B B A B
6D_94851963                          B A A A A B B A A B A A B A A B B B B A B B B B B A B A B B B A A B B A B B B A A A A B B B B B B A B A A A B A B B A A A A A A B B A A B B A A A A A A A A A A A A A A A A A A A A A A A A A A A A A A A A A A A A A A A A A A A A A A A A A A A A A B A A A A A A A A A A A A A A A A A A A A A A A A A A A A A A A A A A B A A A B A A A A A A A A B A A A A A A A A B B A A A A B A A A B A A A A A A A A A B A A A A A A A B A A A A B A A B A A A A A B B B A A A A B B A A A A A A A A A A A B A A A A A A B A A A B A A A A B A B B B B B B B B B B B B B A A B B B A A B A B A A B A B B B B B B B B B B B B B B B B B B B A A B A B B B B B B B B B B B B B A B B B B B B B B B B B A B B A A A B B A A A A A A A A A A A B A A A A A A A A A B A A A A A A B A A A A A A A A A A A A A A A A A A A A A B A A A B B B B B B B A A B B B A B B A B A A A A A B A A B B A A B A A A A B A B B B A A B B A B A A A B A B B B B A B B B B B B B B B B B B B B B B B B B B B B B B B A A B B B B B B A B A B B B B A B B B B B B B B B B B B B B B B B B B B B B B B B A B B B B B B B B A B B B B A B A B B B B B B B B B B B B B B A B B B B B B B B B B B B B B B B B B B B B B B B B B B B B B B B B B B B B B B B B B B B B B B B B A B B B B B B B B A B B B B B B B B B B B B B B B B B B B B B B B B B B B B B B B B B B B B B A A A A A A A A A A A A A A A A A A A A A A A A A A A A A A A A B A A A A A A A A A B B A A A A A A A A A A A A A A A A A A A A A A A A A A A A A A A A A A A A A A A A A A A A A A A A A A A A A B B B B B B A B B B B B B A B B B B B B B B B B B B B B B B B B B B B B B B B B B B B B B B B B B B B B B B B B B B B B B B B B B B B B B B B B B B B B B B B B B B B B B B B B B B B B B B B B B B B B B B B B B B B A B
6D_74242225                          B A A A A B A A A B A A B A A B B B B A B B B B B A B A B B B A A B B A B B B A A A A B B B B B B A B A A A B A B B A A A A A A B B A A B B A B A A A A A A A A A A A A A A A A A A A A A A A A A A A A A A A A A A A A A A A A A A A A A A A A A A A B A A A A A A A A A A A A A A A A A A A B A A A A A A A A A A A A A A B A A A B A A A A A A A A B A A A A A A A A B B A A A A B A A A B A A A A A A A A A B A A A A A A A B A A A A B A A B A A A A A B B B A A A A B B A A A A A A A A A A A B A A A A A A B A A A B A A A A B A B B B B B B B B B B B B B A A B B B A A B A B A A B A B B B B B B B B B B B B B B B B B B B A A B A B B B B B B B B B B B B B A B B B B B B B B B B B A B B A A A A A A A A A A A A A A B A A A A A A A A A A A B A A A A A A B A A A A A A A A A A A A A A A A A A A A A A A A A B B B B B B B A A B B B A B B A B A A A A A B A A B B A A B A A A A B A B B B A A B B A B A A A B A B B A B A A A A A A A B A A A A A B A A B A A A A A A A B A A A A A A A A B A B A B A A A A A A A A A A B A A A A A B A A A A A A A A A B A A A A A A A B A A B A B A A A A A A A A A B A A A B A A A A A A A B B B B B B B B B B B B B B B B B B B B B B B B B B B B B B B B B B B B B B B B B B B B B B B B B A B B B B B B B B A B B B B B B B B B B B B B B B B B B B B B B B B B B B B B B B B B B B B B A A A A A A A A A A A A A A A A A A A A A A A A A A A A A A A A B A A A A A A A A A B B A A A A A A A A A A A A A A A A A A A A A A A A A A A A A A A A A A A A A A A A A A A A A A A A A A A A A B B B B B B A B B B B B B A B B B B B B B B B B B B B B B B B B B B B B B B B B B B B B B B B B B B B B B B B B B B B B B B B B B B B B B B B B B B B B B B B B B B B B B B B B B B B B B B B B B B B B B B B B B B B A B
6D_11352678                          B B B B B B A B B B B B B B B B B B B A B B B B B B B B B B B B A B B B B B B B B B B B B B B B B B B B B B B A B B A B A B B A B B B B B B B B A A A A A A A A A A A A A A A A A A A A A A A A A A A A A A A A A A A A A A A A A A A A A A A A A A A B A A A A A A A A A A A A A A A A A A A B A A A A A A A A A A A A A A B A A A B A A A A A A A A B A A A A A A A A B B A A A A B A A A B A A A A A A A A A B A A A A A A A B A A A A B A A B A A A A A B B B A A A A B B A A A A A A A A A A A B A A A A A A B A A A B A A A A B A B B B B B B B B B B B B B A A B B B A A B A B A A B A B B B B B B B B B B B B B B B B B B B A A B A B B B B B B B B B B B B B A B B B B B B B B B B B A B B A A A B A A B A B A A A A A B A A A A B A A A A A B A A A A B A A A A A A A A A A A A A B A A B A A A A A A A A A B A B B B B B B B A A B B B A B B A B A A A A A B A A B B A A B A A A A B A B B B A A B B A B A A A B A B B A A A A A A A A A B A A A A A B A B B A A A A A A A A A A A A A A A A A A A A A A A A B A A A A A A B A A B A A A A A A A A A B A A B A A A B A A A A A A A A A A A A A A A A A A A A A A B A A A A A A A A B B A A A A A A B B A A B A A A A A B A A A A B A B A A A B A A A A A A A A A A A B A A A B A A A A A A A A A B B A A A A A B A B A A A A A A A A A A A A A A A A A B A A B A A B A A B A A A A A A A A A A A A A A A A A A A A A A A A A A A A A A A A A A A B A A A A A A A A A B B A A A A A A A A A A A A A A A A A A A A A A A A A A A A A A A A A A A A A A A A A A A A A A A A A A A A A B B B B B B A B B B B B B A B B B B B B B B B B B B B B B B B B B B B B B B B B B B B B B B B B B B B B B B B B B B B B B B B B B B B B B B B B B B B B B B B B B B B B B B B B B B B B B B B B B B B B B B B B B B B A B
6D_77583271                          B B B B B B A B B B B B B B B B B B B A B B B B B B B B B B B B A B B B B B B B B B B B B B B B B B B B B B B A B B A B A B B A B B B B B B B B A A A A A A A A A A A A A A A A A A A A A A A A A A A A A A A A A A A A A A A A A A A A A A A A A A A B A A A A A A A A A A A A A A A A A A A B A A A A A A A A A A A A A A B A A A B A A A A A A A A B A A A A A A A A B B A A A A B A A A B A A A A A A A A A B A A A A A A A B A A A A B A A B A A A A A B B B A A A A B B A A A A A A A A A A A B A A A A A A B A A A B A A A A B A B B B B B B B B B B B B B A A B B B A A B A B A A B A B B B B B B B B B B B B B B B B B B B A A B A B B B B B B B B B B B B B A B B B B B B B B B B B A B B A B A B A A B A B A A A A A B A A A A B A A A A A B A A A A B A A A A A A A A A A A A A B A A B A A A A A A A A A B A B B B B B B B A A B B B A B B A B A A A A A B A A B B A A B A A A A B A B B B A A B B A B A A A B A B B B A A A A B A A A B A A B A A B A B B B B B B A A A A A A B B A B A A A A B A B A B B B A A B B A B B A B B B A B A A A B B B B A A B B A A B B A A A A A B A B A B B A A B A A A B B A B B B A B A A A B A B B B B B B B B B B B B B B B B B B B B B B B B B B B B B B B B B B B A B B B B B B B B B B B B B B B B B B B B B B B B B B B B B B B B B B B B B B B B B B B B B B B B B B B B B B B B B B B A A A A A A A A A A A A A A A A A A A A A A A A A A A A A A A A B A A A A A A A A A B B A A A A A A A A A A A A A A A A A A A A A A A A A A A A A A A A A A A A A A A A A A A A A A A A A A A A A B B B B B B A B B B B B B A B B B B B B B B B B B B B B B B B B B B B B B B B B B B B B B B B B B B B B B B B B B B B B B B B B B B B B B B B B B B B B B B B B B B B B B B B B B B B B B B B B B B B B B B B B B B B A B
6D_12626666                          B B B B B B A B B B B B B B B B B B B A B B B B B B B B B B B B A B B B B B B B B B B B B B B B B B B B B B B A B B A B A B B A B B B B B B B B A A A A A A A A A A A A A A A A A A A A A A A A A A A A A A A A A A A A A A A A A A A A A A A A A A A B A A A A A A A A A A A A A A A A A A A B A A A A A A A A A A A A A A B A A A B A A A A A A A A B A A A A A A A A B B A A A A B A A A B A A A A A A A A A B A A A A A A A B A A A A B A A B A A A A A B B B A A A A B B A A A A A A A A A A A B A A A A A A B A A A B A A A A B A B B B B B B B B B B B B B A A B B B A A B A B A A B A B B B B B B B B B B B B B B B B B B B A A B A B B B B B B B B B B B B B A B B B B B B B B B B B A B B A B A B A A B A B A A A A A B A A A A B A A A A A B A A A A B A A A A A A A A A A A A A B A A B A A A A A A A A A B A B B B B B B B A A B B B A B B A B A A A A A B A A B B A A B A A A A B A B B B A A B B A B A A A B A B B B A A A A B A A A B A A B A A B A B B B B B B A A A A A A B B A B A A A A B A B A B B B A A B B A B B A B B B A B A A A B B B B A A B B A A B B A A A A A B A B A B B A A B A A A B B A B B B A B A A A B A B B B B B B B B B B B B B B B B B B B B B B B B B B B B B B B B B B B A B B B B B B B B B B B B B B B B B B B B B B B B B B B B B B B B B B B B B B B B B B B B B B B B B B B B B B B B B B B A A A A A A A A A A A A A A A A A A A A A A A A A A A A A A A A B A A A A A A A A A B B A A A A A A A A A A A A A A A A A A A A A A A A A A A A A A A A A A A A A A A A A A A A A A A A A A A A A B B B B B B A B B B B B B A B B B B B B B B B B B B B B B B B B B B B B B B B B B B B B B B B B B B B B B B B B B B B B B B B B B B B B B B B B B B B B B B B B B B B B B B B B B B B B B B B B B B B B B B B B B B B A B
6D_7219714                           B B B B B B A B B B B B B B B B B B B A B B B B B B B B B B B B A B B B B B B B B B B B B B B B B B B B B B B A B B A B A B B A B B B B B B B B A A A A A A A A A A A A A A A A A A A A A A A A A A A A A A A A A A A A A A A A A A A A A A A A A A A B A A A A A A A A A A A A A A A A A A A B A A A A A A A A A A A A A A B A A A B A A A A A A A A B A A A A A A A A B B A A A A B A A A B A A A A A A A A A B A A A A A A A B A A A A B A A B A A A A A B B B A A A A B B A A A A A A A A A A A B A A A A A A B A A A B A A A A B A B B B B B B B B B B B B B A A B B B A A B A B A A B A B B B B B B B B B B B B B B B B B B B A A B A B B B B B B B B B B B B B A B B B B B B B B B B B A B B A B A B A A B A B A A A A A B A A A A B A A A A A B A A A A B A A A A A A A A A A A A A B A A B A A A A A A A A A B A B B B B B B B A A B B B A B B A B A A A A A B A A B B A A B A A A A B A B B B A A B B A B A A A B A B B B A A A A B A A A A A A B A A B A B B B B B B A A A A A A B B A B A A A A B A B A B B B A A B B A B A A B B B A B A A A B B B B A A B B A A B B A A A A A B A B A B B A A B A A A B B A B A B A B A A A B A B B B B B B B B B B B A B B B B A B B B B B B B B B B B B B B B B B B A B B B B B B B B B B B B B B B B B B B B B B B B B B B B B B B B B B B B B B B B B B B B B B B B B B B B B B B A B B B A A A A A A A A A A A A A A A A A A A A A A A A A A A A A A A A B A A A A A A A A A B B A A A A A A A A A A A A A A A A A A A A A A A A A A A A A A A A A A A A A A A A A A A A A A A A A A A A A B A B A B B A B B B B B B A A B A B B B B B A B B B B B B B B B B B B B B B A B B A B B B B B B B B B A A B A B A A A B B B B B B B B B B B A B B B B B B B B B B B A B B B B B B A B A B B B B B B B B A B B B B B A A B
6D_12626691                          B B B B B B A B B B B B B B B B B B B A B B B B B B B B B B B B A B B B B B B B B B B B B B B B B B B B B B B A B B A B A B B A B B B B B B B B A A A A A A A A A A A A A A A A A A A A A A A A A A A A A A A A A A A A A A A A A A A A A A A A A A A B A A A A A A A A A A A A A A A A A A A B A A A A A A A A A A A A A A B A A A B A A A A A A A A B A A A A A A A A B B A A A A B A A A B A A A A A A A A A B A A A A A A A B A A A A B A A B A A A A A B B B A A A A B B A A A A A A A A A A A B A A A A A A B A A A B A A A A B A B B B B B B B B B B B B B A A B B B A A B A B A A B A B B B B B B B B B B B B B B B B B B B A A B A B B B B B B B B B B B B B A B B B B B B B B B B B A B B A B A B A A B A B A A A A A B A A A A B A A A A A B A A A A B A A A A A A A A A A A A A B A A B A A A A A A A A A B A B B B B B B B A A B B B A B B A B A A A A A B A A B B A A B A A A B B A B B B A A B B A B A A A B A B B B A A A A B A A A A A A B A A B A B B B B B B A A A A A A B B A B A A A A B A B A B B B A A B B A B A A B B B A B A A A B B B B A A B B A A B B A A A A A B A B A B B A A B A A A B B A B A B A B A A A B A B B B B B B B B B B B A B B B B A B B B B B B B B B B B B B B B B B B A B B B B B B B B B B B B B B B B B B B B B B B B B B B B B B B B B B B B B B B B B B B B B B B B B B B B B B B B B B B A A A A A A A A A A A A A A A A A A A A A A A A A A A A A A A A B A A A A A A A A A B B A A A A A A A A A A A A A A A A A A A A A A A A A A A A A A A A A A A A A A A A A A A A A A A A A A A A A B A B A B B A B B B B B B A A B A B B B B B A B B B B B B B B B B B B B B B A B B A B B B B B B B B B A A B A B A A A B B B B B B B B B B B A B B B B B B B B B B B A B B B B B B A B A B B B B B B B B A B B B B B A A B
6D_25349111                          B B B B B B A B B B B B B B B B B B B A B B B B B B B B B B B B A B B B B B B B B B B B B B B B B B B B B B B A B B A B A B B A B B B B B B B B A A A A A A A A A A A A A A A A A A A A A A A A A A A A A A A A A A A A A A A A A A A A A A A A A A A B A A A A A A A A A A A A A A A A A A A B A A A A A A A A A A A A A A B A A A B A A A A A A A A B A A A A A A A A B B A A A A B A A A B A A A A A A A A A B A A A A A A A B A A A A B A A B A A A A A B B B A A A A B B A A A A A A A A A A A B A A A A A A B A A A B A A A A B A B B B B B B B B B B B B B A A B B B A A B A B A A B A B B B B B B B B B B B B B B B B B B B A A B A B B B B B B B B B B B B B A B B B B B B B B B B B A B B A B A B A A B A B A A A A A B A A A A B A A A A A B A A A A B A A A A A A A A A A A A A B A A B A A A A A A A A A B A B B B B B B B A A B B B A B B A B A A A A A B A A B B A A B A A A B B A B B B A A B B A B A A A B A B B B A A A A B A A A A A A B A A B A B B B B B B A A A A A A B B A B A A A A B A B A B B B A A B B A B A A B B B A B A A A B B B B A A B B A A B B A A A A A B A B A B B A A B A A A B B A B A B A B A A A B A B B B B A B B A A A A A A B B A A B B B A A A B A A B B A A A B B B B A A B B A A A A B B B A A A A A B A A B A A A B B B B B B A A B A A A A B B A B A B A B A B B A A B B A B A A B B B A B A A A A A A A A A A A A A A A A A A A A A A A A A A A A A A A A B A A A A A A A A A B B A A A A A A A A A A A A A A A A A A A A A A A A A A A A A A A A A A A A A A A A A A A A A A A A A A A A A B A A A B B A A A B B B B A A B A A B A B B A A B B B B A A A A A B A A A A A A A A A A B A B B A B B A A A A A A A A B B A A B A A A A A A A B A B A B A B B A A B A A B A A B B A A A B A B A A A A B A B A B B A A A A
6D_53273589                          B B B B B B A B B B B B B B B B B B B A B B B B B B B B B B B B A B B B B B B B B B B B B B B B B B B B B B B A B B A B A B B A B B B B B B B B A A A A A A A A A A A A A A A A A A A A A A A A A A A A A A A A A A A A A A A A A A A A A A A A A A A B A A A A A A A A A A A A A A A A A A A B A A A A A A A A A A A A A A B A A A B A A A A A A A A B A A A A A A A A B B A A A A B A A A B A A A A A A A A A B A A A A A A A B A A A A B A A B A A A A A B B B A A A A B B A A A A A A A A A A A B A A A A A A B A A A B A A A A B A B B B B B B B B B B B B B A A B B B A A B A B A A B A B B B B B B B B B B B B B B B B B B B A A B A B B B B B B B B B B B B B A B B B B B B B B B B B A B B A B A B A A B A B A A A A A B A A A A B A A A A A B A A A A B A A A A A A A A A A A A A B A A B A A A A A A A A A B A B B B B B B B A A B B B A B B A B A A A A A B A A B B A A B A A A B B A B B B A A B B A B A A A B A B B B A A A A B A A A A A A B A A B A B B B B B B A A A A A A B B A B A A A A B A B A B B B A A B B A B A A B B B A B A A A B B B B A A B B A A B B A A A A A B A B A B B A A B A A A B B A B A B A B A A A B A B B A A A A A A A A A A A A A A A A B A A A A A A A A A A A A A A A A A A A A A A A A A A B A A A A A A A A A A A A A A A A A A A A A A A A A A B A A A A A B A A A A A A A A A A A A B A A A A A A A A A A A A A A A A A A A A A A A A A A A A A A A A A A A B A A A A A A A A A A A A A A A A A A A A A A A A A A A A A A A A A A A A A A A A A A A A A A A A A A A A A A A A A A A A A A A A B A A A B B A A A B B B B A A B A A B A B B A A B B B B A A A A A B A A A A A A A A A A B A B B A B B A A A A A A A A B B A A B A A A A A A A B A B A B A B B A A B A A B A A B B A A A B A B A A A A B A B A B B A A A A
6D_11352679                          B B B B B B A B B B B B B B B B B B B A B B B B B B B B B B B B A B B B B B B B B B B B B B B B B B B B B B B A B B A B A B B A B B B B B B B B A A A A A A A A A A A A A A A A A A A A A A A A A A A A A A A A A A A A A A A A A A A A A A A A A A A B A A A A A A A A A A A A A A A A A A A B A A A A A A A A A A A A A A B A A A B A A A A A A A A B A A A A A A A A B B A A A A B A A A B A A A A A A A A A B A A A A A A A B A A A A B A A B A A A A A B B B A A A A B B A A A A A A A A A A A B A A A A A A B A A A B A A A A B A B B B B B B B B B B B B B A A B B B A A B A B A A B A B B B B B B B B B B B B B B B B B B B A A B A B B B B B B B B B B B B B A B B B B B B B B B B B A B B A B A B A A B A B A A A A A B A A A A B A A A A A B A A A A B A A A A A A A A A A A A A B A A B A A A A A A A A A B A B B B B B B B A A B B B A B B A B A A A A A B A A B B A A B A A A B B A B B B A A B B A B A A A B A B B A A A A A A A A A A A A A A A A A B B A A A A A A A A A A A A A A A A A A A A A A A A B A A A A A A A A A A A A A A A A A A A B A A B A A A A A A A A A A A A A A A A A A A A A A A A A A A A A A A A A A A B B A A A A A A A A A A A A A A A A B A A A A A A A A A A A A A A A A A A A A A A A A A A B A A A A A A A A A A A A A A A A A A A A A A A A A A A A A A A A A A A A A A A A A A A A A B A A A A A A A A A A A A A A A A A A A A A A A A A A A A A A A A A A A B A A A B A A A A A A A A A A A A A A A A A B A A A A A A A A A A A A A A B A A B A A B A A A A A A A A A A A A A A A A A A A A A B A A A B B A A A B B B B A A B A A B A B B A A B B B B A A A A A B A A A A A A A A A A B A B B A B B A A A A A A A A B B A A B A A A A A A A B A B A B A B B A A B A A B A A B B A A A B A B A A A A B A B A B B A A A A
6D_11651190                          B B B B B B A B B B B B B B B B B B B A B B B B B B B B B B B B A B B B B B B B B B B B B B B B B B B B B B B A B B A B A B B A B B B B B B B B A A A A A A A A A A A A A A A A A A A A A A A A A A A A A A A A A A A A A A A A A A A A A A A A A A A B A A A A A A A A A A A A A A A A A A A B A A A A A A A A A A A A A A B A A A B A A A A A A A A B A A A A A A A A B B A A A A B A A A B A A A A A A A A A B A A A A A A A B A A A A B A A B A A A A A B B B A A A A B B A A A A A A A A A A A B A A A A A A B A A A B A A A A B A B B B B B B B B B B B B B A A B B B A A B A B A A B A B B B B B B B B B B B B B B B B B B B A A B A B B B B B B B B B B B B B A B B B B B B B B B B B A B B B B B B B B B A B B B B B B B B B B B B B B B B B B B A B B B B A B B A B B B B B B B B B B B B B B B A A B B A B B B B B B B B B B A A B B B A B B A B A A A A A B A A B B A A B A A A B B A B B B A A B B A B A A A B A B B A A A A A A A A A A A A A A A A A B B A A A A A A A A A A A A A A A A A A A A A A A A B A A A A A A A A A A A A A A A A A A A B A A B A A A A A A A A A A A A A A A A A A A A A A A A A A A A A A A A A A A B B A A A A A A A A A A A A A A A A B A A A A A A A A A A A A A A A A A A A A A A A A A A B A A A A A A A A A A A A A A A A A A A A A A A A A A A A A A A A A A A A A A A A A A A A A B A A A A A A A A A A A A A A A A A A A A A A A A A A A A A A A A A A A B A A A B A A A A A A A A A A A A A A A A A B A A A A A A A A A A A A A A B A A B A A B A A A A A A A A A A A A A A A A A A A A A B A A A B B A A A B B B B A A B A A B A B B A A B B B B A A A A A B A A A A A A A A A A B A B B A B B A A A A A A A A B B A A B A A A A A A A B A B A B A B B A A B A A B A A B B A A A B A B A A A A B A B A B B A A A A
6D_11651208                          B B B B B B A B B B B B B B B B B B B A B B B B B B B B B B B B A B B B B B B B B B B B B B B B B B B B B B B A B B A B A B B A B B B B B B B B A A A A A A A A A A A A A A A A A A A A A A A A A A A A A A A A A A A A A A A A A A A A A A A A A A A B A A A A A A A A A A A A A A A A A A A B A A A A A A A A A A A A A A B A A A B A A A A A A A A B A A A A A A A A B B A A A A B A A A B A A A A A A A A A B A A A A A A A B A A A A B A A B A A A A A B B B A A A A B B A A A A A A A A A A A B A A A A A A B A A A B A A A A B A B B B B B B B B B B B B B A A B B B A A B A B A A B A B B B B B B B B B B B B B B B B B B B A A B A B B B B B B B B B B B B B A B B B B B B B B B B B A B B B B B B B B B A B B B B B B B B B B B B B B B B B B B A B B B B A B B A B B B B B B B B B B B B B B B A A B B A B B B B B B B B B B A A B B B A B B A B A A A A A B A A B B A A B A A A B B A B B B A A B B A B A A A B A B B A A A A A A A A A A A A A A A A A B B A A A A A A A A A A A A A A A A A A A A A A A A B A A A A A A A A A A A A A A A A A A A B A A B A A A A A A A A A A A A A A A A A A A A A A A A A A A A A A A A A A A B B A A A A A A A A A A A A A A A A B A A A A A A A A A A A A A A A A A A A A A A A A A A B A A A A A A A A A A A A A A A A A A A A A A A A A A A A A A A A A A A A A A A A A A A A A B A A A A A A A A A A A A A A A A A A A A A A A A A A A A A A A A A A A B A A A B A A A A A A A A A A A A A A A A A B A A A A A A A A A A A A A A B A A B A A B A A A A A A A A A A A A A A A A A A A A A B A A A B B A A A B B B B A A B A A B A B B A A B B B B A A A A A B A A A A A A A A A A B A B B A B B A A A A A A A A B B A A B A A A A A A A B A B A B A B B A A B A A B A A B B A A A B A B A A A A B A B A B B A A A A
6D_11651209                          B B B B B B A B B B B B B B B B B B B A B B B B B B B B B B B B A B B B B B B B B B B B B B B B B B B B B B B A B B A B A B B A B B B B B B B B A A A A A A A A A A A A A A A A A A A A A A A A A A A A A A A A A A A A A A A A A A A A A A A A A A A B A A A A A A A A A A A A A A A A A A A B A A A A A A A A A A A A A A B A A A B A A A A A A A A B A A A A A A A A B B A A A A B A A A B A A A A A A A A A B A A A A A A A B A A A A B A A B A A A A A B B B A A A A B B A A A A A A A A A A A B A A A A A A B A A A B A A A A B A B B B B B B B B B B B B B A A B B B A A B A B A A B A B B B B B B B B B B B B B B B B B B B A A B A B B B B B B B B B B B B B A B B B B B B B B B B B A B B B B B B B B B A B B B B B B B B B B B B B B B B B B B A B B B B A B B A B B B B B B B B B B B B B B B A A B B A B B B B B B B B B B A A B B B A B B A B A A A A A B A A B B A A B A A A B B A B B B A A B B A B A A A B A B B A A A A A A A A A A A A A A A A A B B A A A A A A A A A A A A A A A A A A A A A A A A B A A A A A A A A A A A A A A A A A A A B A A B A A A A A A A A A A A A A A A A A A A A A A A A A A A A A A A A A A A B B A A A A A A A A A A A A A A A A B A A A A A A A A A A A A A A A A A A A A A A A A A A B A A A A A A A A A A A A A A A A A A A A A A A A A A A A A A A A A A A A A A A A A A A A A B A A A A A A A A A A A A A A A A A A A A A A A A A A A A A A A A A A A B A A A B A A A A A A A A A A A A A A A A A B A A A A A A A A A A A A A A B A A B A A B A A A A A A A A A A A A A A A A A A A A A B A A A B B A A A B B B B A A B A A B A B B A A B B B B A A A A A B A A A A A A A A A A B A B B A B B A A A A A A A A B B A A B A A A A A A A B A B A B A B B A A B A A B A A B B A A A B A B A A A A B A B A B B A A A A
6D_10776596                          B B B B B B A B B B B B B B B B B B B A B B B B B B B B B B B B A B B B B B B B B B B B B B B B B B B B B B B A B B A B A B B A B B B B B B B B A A A A A A A A A A A A A A A A A A A A A A A A A A A A A A A A A A A A A A A A A A A A A A A A A A A A A A A A A A A A A A A A A A A A A A A B A A A A A A A A A A A A A A A A A A B A A A A A A A A B A A A A A A A A B B A A A A B A A A B A A A A A A A A A B A A A A A A A B A A A A B A A B A A A A A B B B A A A A B B A A A A A A A A A A A B A A A A A A B A A A B A A A A B A B B B B B B B B B B B B B A A B B B A A B A B A A B A B B B B B B B B B B B B B B B B B B B A A B A B B B B B B B B B B B B B A B B B B B B B B B B B A B B A A A A A A A A A A A A B A B B A B A A A A A A A A A A A A A A A B A A A A A A A A A A A A A A A A A A A A A A A A A B B B B B B B A A B B B A B B A B A A A A A B A A B B A A B A A A B B A B B B A A B B A B A A A B A B B A A A A A A A A A A A A A A A A A B B A A A A A A A A A A A A A A A A A A A A A A A A B A A A A A A A A A A A A A A A A A A A B A A B A A A A A A A A A A A A A A A A A A A A A A A A A A A A A A A A A A A B B A A A A A A A A A A A A A A A A B A A A A A A A A A A A A A A A A A A A A A A A A A A B A A A A A A A A A A A A A A A A A A A A A A A A A A A A A A A A A A A A A A A A A A A A A B A A A A A A A A A A A A A A A A A A A A A A A A A A A A A A A A A A A B A A A B A A A A A A A A A A A A A A A A A B A A A A A A A A A A A A A A B A A B A A B A A A A A A A A A A A A A A A A A A A A A B A A A A A A A A A A A A A A A A A A A A A A A A B A B A A A A A A A A A A A A A A A A A A A A A A A A A A A A A A A A A A A B A A A A A A A A A A A A A A A A A A A A A A A A B A A A A A B A A A A A A B A A A A A A A
6D_104309260                         B B B B B B A B B B B B B B B B B B B A B B B B B B B B B B B B A B B B B B B B B B B B B B B B B B B B B B B A B B A B A B B A B B B B B B B B B A A A A A B A A A A A A A A A A A A A A A A A A A A A A A A A B A A A A A A A A A A B A A A A A A A A A A A A A A A A A A A A A A A A A A A B A A A A A A A A A A A A A A A A A A B A A A A A A A A B A A A A A A A A B B A A A A B A A A B A A A A A A A A A B A A A A A A A B A A A A B A A B A A A A A B B B A A A A B B A A A A A A A A A A A B A A A A A A B A A A B A A A A A A A A A A A A A A A A A B A A A B A A A A A A A A A A A A B A A A A A A A B A A A A A A B A B A A A A B A A A A A A A A A A B A A A A A A A A A A A A A A B A A A A A A A A A A A A A B A B B A B A A A A A A A A A A A A A A A B A A A A A A A A A A A A A A A A A A A A A A A A A B B B B B B B A A B B B A B B A B A A A A A B A A B B A A B A A A B B A B B B A A B B A B A A A B A B B A A A A A A A A A A A A A A A A A B B A A A A A A A A A A A A A A A A A A A A A A A A B A A A A A A A A A A A A A A A A A A A B A A B A A A A A A A A A A A A A A A A A A A A A A A A A A A A A A A A A A A B B A A A A A A A A A A A A A A A A A A A A A A A A A A A A A A A A A A A A A A A A A A A A A A A A A A A A A A A A A A A A A A A A A A A A A A A A A A A A A A A A A A A A A A A A A A A A A A A A A A A A A A A A A A A A A A A A A A A A A A A A A A A A A B A A A B A A A A A A A A A A A A A A A A A B A A A A A A A A A A A A A A B A A B A A B A A A A A A A A A A A A A A A A A A A A A B A A A A A A A A A A A A A A A A A A A A A A A A B A B A A A A A A A A A A A A A A A A A A A A A A A A A A A A A A A A A A A B A A A A A A A A A A A A A A A A A A A A A A A A B A A A A A B A A A A A A B A A A A A A A
6D_110893395                         B B B B B B A B B B B B B B B B B B B A B B B B B B B B B B B B A B B B B B B B B B B B B B B B B B B B B B B A B B A B A B B A B B B B B B B B B A B A B B B A B B B B B B A A A A B A A A B B B A B B B B B B B B B B B A A B B B A B B B A A B B B B A A A B B B B B B B A A B B A B B B B B B B B A A A A B B A A B A B B B B A B A A A A A A A A B A A A A A A A A B B A A A A B A A A B A A A A A A A A A B A A A A A A A B A A A A B A A B A A A A A B B B A A A A B B A A A A A A A A A A A B A A A A A A B A A A B A A A A A A A A A A A A B A A A A B A A A B A A A A A A A A A A A A B A A A B A A A B B A B B A A B A B A A B A B A A A A A A A A A A B A A A A A A A A A A A B A A B A A A A A A A A A A A A A A A A A A B A A A A A A A A A A A A A A A A A A A A A A A A A A A A A A A A A A A A A A A A A B B B B B B B A A B B B A B B A B A A A A A B A A B B A A B A A A B B A B B B A A B B A B A A A B A B B A A A A A A A A A A A A A A A A A B B A A A A A A A A A A A A A A A A A A A A A A A A B A A A A A A A A A A A A A A A A A A A B A A B A A A A A A A A A A A A A A A A A A A A A A A A A A A A A A A A A A A B B A A A A A A A A A A A A A A A A A A A A A A A A A A A A A A A A A A A A A A A A A A A A A A A A A A A A A A A A A A A A A A A A A A A A A A A A A A A A A A A A A A A A A A A A A A A A A A A A A A A A A A A A A A A A A A A A A A A A A A A A A A A A A B A A A B A A A A A A A A A A A A A A A A A B A A A A A A A A A A A A A A B A A B A A B A A A A A A A A A A A A A A A A A A A A A B A A A A A A A A A A A A A A A A A A A A A A A A B A B A A A A A A A A A A A A A A A A A A A A A A A A A A A A A A A A A A A B A A A A A A A A A A A A A A A A A A A A A A A A B A A A A A B A A A A A A B A A A A A A A
6D_107100747                         B B B A B A A A A A A A A B A B A A A A A B A A A A A A A A A A A A B B A A A A A A B A A B A A A A A B A A A A A A A A A A A A A A A A B B A B B A B A B B B A B B B B B B A A A A B A A A B B B A B B B B B B B B B B B A A B B B A B B B A A B B B B A A A B B B B B B B A A B B A B B B B B B B B A A A A B B A A B A B B B B A B A A A A A A A A B A A A A A A A A B B A A A A B A A A B A A A A A A A A A B A A A A A A A B A A A A B A A B A A A A A B B B A A A A B B A A A A A A A A A A A B A A A A A A B A A A B A A A A A A A A A A A A B A A A A A A A A B A A A A A A A A A A A A A A A A B A A A A B A B B A A A A A A A B A A A A A A A A A A A A A A A A A A A A A A A A B A A B A A A A A A A A A A A A A A A A A A B A A A A A A A A A A A A A A A A A A A A A A A A A A A A A A A A A A A A A A A A A A A B A A B A A A A A B A A A A A A A A A A A A A A B A A A A A A B A A A B A A A B A A A A A A A A A A A A A A A A A A A A A A A A A A A B B A A A A A A A A A A A A A A A A A A A A A A A A B A A A A A A A A A A A A A A A A A A A B A A B A A A A A A A A A A A A A A A A A A A A A A A A A A A A A A A A A A A B B A A A A A A A A A A A A A A A A A A A A A A A A A A A A A A A A A A A A A A A A A A A A A A A A A A A A A A A A A A A A A A A A A A A A A A A A A A A A A A A A A A A A A A A A A A A A A A A A A A A A A A A A A A A A A A A A A A A A A A A A A A A A A B A A A B A A A A A A A A A A A A A A A A A B A A A A A A A A A A A A A A B A A B A A B A A A A A A A A A A A A A A A A A A A A A B A A A A A A A A A A A A A A A A A A A A A A A A B A B A A A A A A A A A A A A A A A A A A A A A A A A A A A A A A A A A A A B A A A A A A A A A A A A A A A A A A A A A A A A B A A A A A B A A A A A A B A A A A A A A
6D_96744383                          B B B A B B B B B B B B B B B B B B B A A B B A A A B B A A B B A B B B A B B A A A B A B B B B B B B B B A B A B B A B B B B B A B B A B B A B B A B A B B B A B B B B B B A A A A B A A A B B B A B B B B B B B B B B B A A B B B A B B B A A B B B B A A A B B B B B B B A A B B A B B B B B B B B A A A A B B A A B A B B B B A A A A A A A A A A A A A A A A A A A A A A A A A A A A A A A A A A A A A A A A A A A A A A A A A A A A A A A A A A A A A A B A A A A A A B A A A A A A A A A A A A A A A A A A A A A A B A A A A B A B B B A B B B B B B B B A A B B B B B B B B A B B A A B A A B B B A B A B B A B B B B A B A B B B A B A B A A B B A A B B B A A A B B A A B B B B B B B B B A A A A A A A A A A A A A A A A A B A A A A A A A A A A A A A A A A A A A A A A A A A A A A A A A A A A A A A A A A A A A A A A A A A A A A A B B A A A A A A A A A A A A A A A A A A A B A B A A A A A A A A A A A A A A A A A A A A A A A A A A A A A A A A A B B A A A A A A A A A A A A A A A A A A A A A A A A B A A A A A A A A A A A A A A A A A A A B A A B A A A A A A A A A A A A A A A A A A A A A A A A A A A A A A A A A A A B B A A A A A A A A A A A A A A A A A A A A A A A A A A A A A A A A A A A A A A A A A A A A A A A A A A A A A A A A A A A A A A A A A A A A A A A A A A A A A A A A A A A A A A A A A A A A A A A A A A A A A A A A A A A A A A A A A A A A A A A A A A A A A B A A A B A A A A A A A A A A A A A A A A A B A A A A A A A A A A A A A A B A A B A A B A A A A A A A A A A A A A A A A A A A A A B A A A A A A A A A A A A A A A A A A A A A A A A B A B A A A A A A A A A A A A A A A A A A A A A A A A A A A A A A A A A A A B A A A A A A A A A A A A A A A A A A A A A A A A B A A A A A B A A A A A A B A A A A A A A
6D_114627894                         B B B A B B B B B B B B B B B B B B B A A B B A A A B B A A B B A B B B A B B A A A B A B B B B B B B B B A B A B B A B B B B B A B B A B B A B B A B A B B B A B B B B B B A A A A B A A A B B B A B B B B B B B B B B B A A B B B A B B B A A B B B B A A A B B B B B B B A A B B A B B B B B B B B A A A A B B A A B A B B B B B A A A A A A A A A A A A A A A A A A B A A A A A A A A A A A A A A A A A A A A A A A A A A B A A A A A A A A A B A A A A A B A A A A A A B A A A A A A A A A A A A A A A A A A A A A A B A A A A B A B B B A B B B B B B B B A A B B B B B B B B A B B A A B A A B B B A B A B B A B B B B A B A B B B A B A B A A B B A A B B B A A A B B A A B B B B B B B B B A A A A A A A A A A A A A A A A A B A A A A A A A A A A A A A A A A A A A A A A A A A A A A A A A A A A A A A A A A A B B B B B A B A A A A B B B B B B A B B B B B A B B B B A B B B A B A B B B B B B B A B B B B B B B B A A A A A A A A A A A A A A A A A A B B A A A A A A A A A A A A A A A A A A A A A A A A B A A A A A A A A A A A A A A A A A A A B A A B A A A A A A A A A A A A A A A A A A A A A A A A A A A A A A A A A A A B B A A A A A A A A A A A A A A A A A A A A A A A A A A A A A A A A A A A A A A A A A A A A A A A A A A A A A A A A A A A A A A A A A A A A A A A A A A A A A A A A A A A A A A A A A A A A A A A A A A A A A A A A A A A A A A A A A A A A A A A A A A A A A B A A A B A A A A A A A A A A A A A A A A A B A A A A A A A A A A A A A A B A A B A A B A A A A A A A A A A A A A A A A A A A A A B A A A A A A A A A A A A A A A A A A A A A A A A B A B A A A A A A A A A A A A A A A A A A A A A A A A A A A A A A A A A A A B A A A A A A A A A A A A A A A A A A A A A A A A B A A A A A B A A A A A A B A A A A A A A
6D_114627941                         B B B A B B B B B B B B B B B B B B B A A B B A A A B B A A B B A B B B A B B A A A B A B B B B B B B B B A B A B B A B B B B B A B B A B B A B B A B A B B B A B B B B B B A A A A B A A A B B B A B B B B B B B B B B B A A B B B A B B B A A B B B B A A A B B B B B B B A A B B A B B B B B B B B A A A A B B A A B A B B B B B A A A A A A A A A A A A A A A A A A B A A A A A A A A A A A A A A A A A A A A A A A A A A B A A A A A A A A A B A A A A A B A A A A A A B A A A A A A A A A A A A A A A A A A A A A A B A A A A B A B B B A B B B B B B B B A A B B B B B B B B A B B A A B A A B B B A B A B B A B B B B A B A B B B A B A B A A B B A A B B B A A A B B A A B B B B B B B B B A A A A A A A A A A A A A A A A A B A A A A A A A A A A A A A A A A A A A A A A A A A A A A A A A A A A A A A A A A A B B B B B A B A A A A B B B B B B A B B B B B A B B B B A B B B A B A B B B B B B B A B B B B B B B B A A A A A A A A A A A A A A A A A A B B A A A A A A A A A A A A A A A A A A A A A A A A B A A A A A A A A A A A A A A A A A A A B A A B A A A A A A A A A A A A A A A A A A A A A A A A A A A A A A A A A A A B B A A A A A A A A A A A A A A A A A A A A A A A A A A A A A A A A A A A A A A A A A A A A A A A A A A A A A A A A A A A A A A A A A A A A A A A A A A A A A A A A A A A A A A A A A A A A A A A A A A A A A A A A A A A A A A A A A A A A A A A A A A A A A B A A A B A A A A A A A A A A A A A A A A A B A A A A A A A A A A A A A A B A A B A A B A A A A A A A A A A A A A A A A A A A A A B A A A A A A A A A A A A A A A A A A A A A A A A B A B A A A A A A A A A A A A A A A A A A A A A A A A A A A A A A A A A A A B A A A A A A A A A A A A A A A A A A A A A A A A B A A A A A B A A A A A A B A A A A A A A
6D_117022536                         B B B A B B B B B B B B B B B B B B B A A B B A A A B B A A B B A B B B A B B A A A B A B B B B B B B B B A B A B B A B B B B B A B B A B B A B B A B A B B B A B B B B B B A A A A B A A A B B B A B B B B B B B B B B B A A B B B A B B B A A B B B B A A A B B B B B B B A A B B A B B B B B B B B A A A A B B A A B A B B B B B A A A A A A A A A A A A A A A A A A B A A A A A A A A A A A A A A A A A A A A A A A A A A B A A A A A A A A A B A A A A A B A A A A A A B A A A A A A A A A A A A A A A A A A A A A A B A A A A B A B B B A B B B B B B B B A A B B B B B B B B A B B A A B A A B B B A B A B B A B B B B A B A B B B A B A B A A B B A A B B B A A A B B A A B B B B B B B B B A A A A A A A A A A A A A A A A A B A A A A A A A A A A A A A A A A A A A A A A A A A A A A A A A A A A A A A A A A A A B A A A A B A A A A A A A A B A A B A A A A A A A B A A A B A A A A A A A A A A B A A A A A A A A A A A A A A A A A A A A A A A A A A A A A A A A A A A A A A A A A A A A A A A A A A A A A A A A A A A A A A A A A A A A A A A A A B A A A A A A A A A A A A A A A A A A A A A A A A A A A A A A A A A A A A A A A A A A A A A A A A A A A A A A A A A A A A A A A A A A A A A A A A A A A A A A A A A A A A A A A A A A A A A A A A A A A A A A A A A A A A A A A A A A A A A A A A A A A A A A A A A A A A A A A A A A A A A A A A A A A A A A A A A A A A A A A A A A A A A B A A A B A A A A A A A A A A A A A A A A A B A A A A A A A A A A A A A A B A A B A A B A A A A A A A A A A A A A A A A A A A A A B A A A A A A A A A A A A A A A A A A A A A A A A B A B A A A A A A A A A A A A A A A A A A A A A A A A A A A A A A A A A A A B A A A A A A A A A A A A A A A A A A A A A A A A B A A A A A B A A A A A A B A A A A A A A
6D_116847856                         B B B A B B B B B B B B B B B B B B B A A B B A A A B B A A B B A B B B A B B A A A B A B B B B B B B B B A B A B B A B B B B B A B B A B B A B B A B A B B B A B B B B B B A A A A B A A A B B B A B B B B B B B B B B B A A B B B A B B B A A B B B B A A A B B B B B B B A A B B A B B B B B B B B A A A A B B A A B A B B B B B A A A A A A A A A A A A A A A A A A B A A A A A A A A A A A A A A A A A A A A A A A A A A B A A A A A A A A A B A A A A A B A A A A A A B A A A A A A A A A A A A A A A A A A A A A A B A A A A B A B B B A B B B B B B B B A A B B B B B B B B A B B A A B A A B B B A B A B B A B B B B A B A B B B A B A B A A B B A A B B B A A A B B A A B B B B B B B B B A A A A A A A A A A A A A A A A A B A A A A A A A A A A A A A A A A A A A A A A A A A A A A A A A A A A A A A A A A A A B A A A A B A A A A A A A A B A A B A A A A A A A B A A A B A A A A A A A A A A B A A A A A A A A A A A A A A A A A A A A A A A A A A A A A A A A A A A A A A A A A A A A A A A A A A A A A A A A A A A A A A A A A A A A A A A A A A A A A A A A A A A A A A A A A A A A A A A A A A A A A A A A A A A A A A A A A A A A A A A A A A A A A A A A A A A A A A A A A A A A A A A A A A A A A A A A A A A A A A A A A A A A A A A A A A A A A A A A A A A A A A A A A A A A A A A A A A A A A A A A A A A A A A A A A A A A A A A A A A A A A A A A A A A A A A A A A A A A A A A B A A A B A A A A A A A A A A A A A A A A A B A A A A A A A A A A A A A A B A A B A A B A A A A A A A A A A A A A A A A A A A A A A A A A A A A A A A A A A A A A A A A A A A A A A A A A A A A A A A A A A A A A A A A A A A A A A A A A A A A A A A A A A A A A A A A A A A A A A A A A A A A A A A A A A A A A A A A A A A A A A A A A A A A A A A A A A
6D_117031841                         B B B A B B B B B B B B B B B B B B B A A B B A A A B B A A B B A B B B A B B A A A B A B B B B B B B B B A B A B B A B B B B B A B B A B B A B B A B A B B B A B B B B B B A A A A B A A A B B B A B B B B B B B B B B B A A B B B A B B B A A B B B B A A A B B B B B B B A A B B A B B B B B B B B A A A A B B A A B A B B B B B A A A A A A A A A A A A A A A A A A B A A A A A A A A A A A A A A A A A A A A A A A A A A B A A A A A A A A A B A A A A A B A A A A A A B A A A A A A A A A A A A A A A A A A A A A A B A A A A B A B B B A B B B B B B B B A A B B B B B B B B A B B A A B A A B B B A B A B B A B B B B A B A B B B A B A B A A B B A A B B B A A A B B A A B B B B B B B B B A A A A A A A A A A A A A A A A A B A A A A A A A A A A A A A A A A A A A A A A A A A A A A A A A A A A A A A A A A A A B A A A A B A A A A A A A A B A A B A A A A A A A B A A A B A A A A A A A A A A B A A A A A A A A A A A A A A A A A A A B A A A A A A A A A A A A A A A A A A B A A A A A A A A A A A A A A A A A A A A A A A A A A A A A A A A A A A A A A A A A A A A A A A A A A A A A A A A B A A A A A A A A A A A A A A A A A A A A A A A A A A A A A A A A A A A A A A A A A A A A A A A A A A A A A A A A A A A A A A A A A A A A A A A A A A A A A A A A A A A A A A A A A A A A A A A A A A A A A A A A A A A A A A A A A A A A A A A A A A A A A A A A A A A A A A A A A A A A A A A B A A A B A A A A A A A A A A A A A A A A A B A A A A A A A A A A A A A A B A A B A A B A A A A A A A A A A A A A A A A A A A A A A A A A A A A A A A A A A A A A A A A A A A A A A A A A A A A A A A A A A A A A A A A A A A A A A A A A A A A A A A A A A A A A A A A A A A A A A A A A A A A A A A A A A A A A A A A A A A A A A A A A A A A A A A A A A
6D_27492497                          B B B A B B B B B B B B B B B B B B B A A B B A A A B B A A B B A B B B A B B A A A B A B B B B B B B B B A B A B B A B B B B B A B B A B B A B B A B A B B B A B B B B B B A A A A B A A A B B B A B B B B B B B B B B B A A B B B A B B B A A B B B B A A A B B B B B B B A A B B A B B B B B B B B A A A A B B A A B A B B B B B A A A A A A A A A A A A A A A A A A B A A A A A A A A A A A A A A A A A A A A A A A A A A B A A A A A A A A A B A A A A A B A A A A A A B A A A A A A A A A A A A A A A A A A A A A A B A A A A B A B B B A B B B B B B B B A A B B B B B B B B A B B A A B A A B B B A B A B B A B B B B A B A B B B A B A B A A B B A A B B B A A A B B A A B B B B B B B B B A A A A A A A A A A A A A A A A A B A A A A A A A A A A A A A A A A A A A A A A A A A A A A A A A A A A A A A A A A A A A A A A A B A A A A A A A A A A A A A A A A A A A A A A A B A A A A A A A A A A A A A A A A A A A A A A A A A A A A A A B A A A A A A A A A A A A A A A A A A B A A A A A A A A A A A A A A A A A A A A A A A A A A A A A A A A A A A A A A A A A A A A A A A A A A A A A A A A B A A A A A A A A A A A A A A A A A A A A A A A A A A A A A A A A A A A A A A A A A A A A A A A A A A A A A A A A A A A A A A A A A A A A A A A A A A A A A A A A A A A A A A A A A A A A A A A A A A A A A A A A A A A A A A A A A A A A A A A A A B B A A A A B A A A B A B B A A A A A A A A B A A A B A A A A A A A A A A A A A A A A A B A B A A B B A A A A A A A B B B A B B A B A B A A A A A A A A A A A A A A A A A A A A A A A A A A A A A A A A A A A A A A A A A A A A A A A A A A A A A A A A A A A A A A A A A A A A A A A A A A A A A A A A A A A A A A A A A A A A A A A A A A A A A A A A A A A A A A A A A A A A A A A A A A A A A A A A
6D_96990084                          B B B A B B B B B B B B B B B B B B B A A B B A A A B B A A B B A B B B A B B A A A B A B B B B B B B B B A B A B B A B B B B B A B B A B B A B B A B A B B B A B B B B B B A A A A B A A A B B B A B B B B B B B B B B B A A B B B A B B B A A B B B B A A A B B B B B B B A A B B A B B B B B B B B A A A A B B A A B A B B B B B A A A A A A A A A A A A A A A A A A B A A A A A A A A A A A A A A A A A A A A A A A A A A B A A A A A A A A A B A A A A A B A A A A A A B A A A A A A A A A A A A A A A A A A A A A A B A A A A B A B B B A B B B B B B B B A A B B B B B B B B A B B A A B A A B B B A B A B B A B B B B A B A B B B A B A B A A B B A A B B B A A A B B A A B B B B B B B B B A A A A A A A A A A A A A A A A A B A A A A A A A A A A A A A A A A A A A A A A A A A A A A A A A A A A A A A A A A A A A A A A A B A A A A A A A A A A A A A A A A A A A A A A A B A A A A A A A A A A A A A A A A A A A A A A A A A B A B A A B A A A A A A A A A B B A A B A A A A B A A B A A B A A A A A A A A A A A A A A A A A A A A B A A A A A B A A A A B A A A B A A A A A A A A B B B B A B B B A A A A A A A B A B A A B B A A A A A A A A A A A A A A A A A A A A A A A A A A A A A A A A A A A A A A A A A A A A A A A A A A A A A A A A A A A A A A A A A A A A A A A A A A A A A A A A A A A A A A A A A A A A A A A A A A A A A A A A A A B B A A A A B A A A B A B B A A A A A A A A B A A A B A A A A A A A A A A A A A A A A A B A B A A B B A A A A A A A B B B A B B A B A B A A A A A A A A A A A A A A A A A A A A A A A A A A A A A A A A A A A A A A A A A A A A A A A A A A A A A A A A A A A A A A A A A A A A A A A A A A A A A A A A A A A A A A A A A A A A A A A A A A A A A A A A A A A A A A A A A A A A A A A A A A A A A A A A
6D_155028712                         A A A A A A B A A A B A A A A A A A B A A B A A A A A A A A A A A A A A A B B A A A A A A A A A A B A A A A A A B A A A A A A A A A A A A A A B B A B A B B B A B B B B B B A A A A B A A A B B B A B B B B B B B B B B B A A B B B A B B B A A B B B B A A A B B B B B B B A A B B A B B B B B B B B A A A A B B A A B A B B B B B A A A A A A A A A A A A A A A A A A B A A A A A A A A A A A A A A A A A A A A A A A A A A B A A A A A A A A A B A A A A A B A A A A A A B A A A A A A A A A A A A A A A A A A A A A A B A A A A B A B B B A B B B B B B B B A A B B B B B B B B A B B A A B A A B B B A B A B B A B B B B A B A B B B A B A B A A B B A A B B B A A A B B A A B B B B B B B B B A A A A A A A A A A A A A A A A A B A A A A A A A A A A A A A A A A A A A A A A A A A A A A A A A A A A A A A A A A A A A A A A A B A A A A A A A A A A A A A A A A A A A A A A A B A A A A A A A A A A A A A A A A A A A A A A A A A B A B A A B A A A A A A A A A B B A A B A A A A A A A B A A B A A A A A A A A A A A A A A A A A A A A B A A A A A B A A A A B A A A B A A A A A A A A B B B B A B B B A A A A A A A B A B A A B B A A A A A A A A A A A A A A A A A A A A A A A A A A A A A A A A A A A A A A A A A A A A A A A A A A A A A A A A A A A A A A A A A A A A A A A A A A A A A A A A A A A A A A A A A A A A A A A A A A A A A A A A A A B B A A A A B A A A B A B B A A A A A A A A B A A A B A A A A A A A A A A A A A A A A A B A B A A B B A A A A A A A B B B A B B A B A B A A A A A A A A A A A A A A A A A A A A A A A A A A A A A A A A A A A A A A A A A A A A A A A A A A A A A A A A A A A A A A A A A A A A A A A A A A A A B A A A A A A A A A A A A A A A A A A A A A A A A A A A A A A A A A A A A A A A A A A A A A A A A A A A
6D_117044391                         A A A A A A A A A A B A A A A A A A A A A A A A A A A A A A A A A A A A A A B A A A A A A A A A A A A A A A A A A A A A A A A A A A A A A A A B B A B A B B B A B B B B B B A A A A B A A A B B B A B B B B B B B B B B B A A B B B A B B B A A B B B B A A A B B B B B B B A A B B A B B B B B B B B A A A A B B A A B A B B B B B A A A A A A A A A A A A A A A A A A B A A A A A A A A A A A A A A A A A A A A A A A A A A B A A A A A A A A A B A A A A A A A A A A A A A A A A A A A A A A A A A A A A A A A A A A A A A A A A B A B B B A B B B B B B B B A A B B B B B B B B A B B A A B A A B B B A B A B B A B B B B A B A B B B A B A B A A B B A A B B B A A A B B A A B B B B B B B B B A A A A A A A A A A A A A A A A A B A A A A A A A A A A A A A A A A A A A A A A A A A A A A A A A A A A A A A A A A A A A A A A A A A A A A A A A A A A A A A A A A A A A A A A A A A A A A A A A A A A A A A A A A A A A A A B A A B B B B B B B A B B B A B B B B B B B B B B B B B A B B B B A B B B A B B B B B B B B B B B B B B B B A B B A B B B B B B B B B A B A B B A A A B B B A B B B B B B B B B B B A B B A B B B B B B B B B B A A A A A A A A A A A A A A A A A A A A A A A A A A A A A A A A A A A A A A A A A A A A A A A A A A A A A A A A A A A A A A A A A A A A A A A A A A A A A A A A A A A A A A A A A A A A A A A A A A A A A A A B B A A A A B A A A B A B B A A A A A A A A B A A A B A A A A A A A A A A A A A A A A A B A B A A B B A A A A A A A B B B A B B A B A B A A A A A A A A A A A A A A A A A A A A A A A A A A A A A A A A A A A A A A A A A A A A A A A A A A A A A A A A A A A A A A A A A A A A A A A A A A A A B A A A A A A A A A A A A A A A A A A A A A A A A A A A A A A A A A A A A A A A A A A A A A A A A A A A
6D_78510832                          A A A A A A A A A A B A A A A A A A A A A A A A A A A A A A A A A A A A A A B A A A A A A A A A A A A A A A A A A A A A A A A A A A A A A A A B B A B A B B B A B B B B B B A A A A B A A A B B B A B B B B B B B B B B B A A B B B A B B B A A B B B B A A A B B B B B B B A A B B A B B B B B B B B A A A A B B A A B A B B B B B B A A A A A A A A A A A A A A A A A B A A A B A A A A A A B A A A A A A A A A A B A A A A B A A B A B A A A B B A A A B A B A B A A A A B A A A A A B A A A A A A A A A A A A A A A B A A A A A B A B B B A B B B B B B B B A A B B B B B B B B A B B A A B A A B B B A B A B B A B B B B A B A B B B A B A B A A B B A A B B B A A A B B A A B B B B B B B B B A A A A A A A A A A A A A A A A A A A A A A A A A A A A A A A A A A A A A A A A A A A A A A A A A A A A A A A A A A A A B A A A A A B A A A A A A A A A A A A A A A A A A A A A A A A B A A A A A A A A A A A A A A A A A A B B A A B B B B B B B A B B B A B B B B B B B B B B B B B A B B B B A B B B A B B B B B B B B B B B B B B B B A B B A B B B B B B B B B A B A B B A A A B B B A B B B B B B B B B B B A B B A B B B B B B B B B B A A A A A A A A A A A A A A A A A A A A A A A A A A A A A A A A A A A A A A A A A A A A A A A A A A A A A A A A A A A A A A A A A A A A A A A A A A A A A A A A A A A A A A A A A A A A A A A A A A A A A A A B B A A A A B A A A B A B B A A A A A A A A B A A A B A A A A A A A A A A A A A A A A A B A B A A B B A A A A A A A B B B A B B A B A B A A A A A A A A A A A A A A A A A A A A A A A A A A A A A A A A A A A A A A A A A A A A A A A A A A A A A A A A A A A A A A A A A A A A A A A A A A A A B A A A A A A A A A A A A A A A A A A A A A A A A A A A A A A A A A A A A A A A A A A A A A A A A A A A
6D_78510873                          A A A A A A A A A A B A A A A A A A A A A A A A A A A A A A A A A A A A A A B A A A A A A A A A A A A A A A A A A A A A A A A A A A A A A A A B B A B A B B B A B B B B B B A A A A B A A A B B B A B B B B B B B B B B B A A B B B A B B B A A B B B B A A A B B B B B B B A A B B A B B B B B B B B A A A A B B A A B A B B B B B B A A A A A A A A A A A A A A A A A B A A A B A A A A A A B A A A A A A A A A A B A A A A B A A B A B A A A B B A A A B A B A B A A A A B A A A A A B A A A A A A A A A A A A A A A B A A A A A A A B A B A A A B B A A A A A A A A A A A A A A A A A A A A A A A A A A A A A A A A A A A A A A A A A A A A A A A A A A A B A B A A A A A A A A A A A A A A A A B A A B A A A A A A A A A A A A A B A A A A A A A A A A A B B A A A A B A A A A A A A A A A A A A A B B A A A A A A A A B A A A A A B A A A A A A A A A A A A A A A A A A A A A A A A B A A A A A A A A A A A A A A A A A A B B A A B B B B B B B A B B B A B B B B B B B B B B B B B A B B B B A B B B A B B B B B B B B B B B B B B B B A B B A B B B B B B B B B A B A B B A A A B B B A B B B B B B B B B B B A B B A B B B B B B B B B B A A A A A A A A A A A A A A A A A A A A A A A A A A A A A A A A A A A A A A A A A A A A A A A A A A A A A A A A A A A A A A A A A A A A A A A A A A A A A A A A A A A A A A A A A A A A A A A A A A A A A A A B B A A A A B A A A B A B B A A A A A A A A B A A A B A A A A A A A A A A A A A A A A A B A B A A B B A A A A A A A B B B A B B A B A B A A A A A A A A A A A A A A A A A A A A A A A A A A A A A A A A A A A A A A A A A A A A A A A A A A A A A A A A A A A A A A A A A A A A A A A A A A A A B A A A A A A A A A A A A A A A A A A A A A A A A A A A A A A A A A A A A A A A A A A A A A A A A A A A
6D_57055495                          A A A A A A A A A A B A A A A A A A A A A A A A A A A A A A A A A A A A A A B A A A A A A A A A A A A A A A A A A A A A A A A A A A A A A A A B B A B A B B B A B B B B B B A A A A B A A A B B B A B B B B B B B B B B B A A B B B A B B B A A B B B B A A A B B B B B B B A A B B A B B B B B B B B A A A A B B A A B A B B B B B B A A A A A A A A A A A A A A A A A B A A A B A A A A A A B A A A A A A A A A A B A A A A B A A B A B A A A B B A A A B A B A B A A A A B A A A A A B A A A A A A A A A A A A A A A B A A A A A A A B A B A A A B B A A A A A A A A A A A A A A A A A A A A A A A A A A A A A A A A A A A A A A A A A A A B A A A A A A A B A B A A A A B A A A A A A A A A A A B A A B A A A A A A A A A A A A A B A A A A A A A A A A A B B A A A A B A A A A A A A A A A A A A A B B A A A A A A A B B B B B B B B B B A B B B B B B A A B B B B B B B B B B B B B B B B B B A B B B A B B B B B B B B B B B A A B B B B B B B A B B B A B B B B B B B B B B B B B A B B B B A B B B A B B B B B B B B B B B B B B B B A B B A B B B B B B B B B A B A B B A A A B B B A B B B B B B B B B B B A B B A B B B B B B B B B B A A A A A A A A A A A A A A A A A A A A A A A A A A A A A A A A A A A A A A A A A A A A A A A A A A A A A A A A A A A A A A A A A A A A A A A A A A A A A A A A A A A A A A A A A A A A A A A A A A A A A A A B B A A A A B A A A B A B B A A A A A A A A B A A A B A A A A A A A A A A A A A A A A A B A B A A B B A A A A A A A B B B A B B A B A B A A A A A A A A A A A A A A A A A A A A A A A A A A A A A A A A A A A A A A A A A A A A A A A A A A A A A A A A A A A A A A A A A A A A A A A A A A A A B A A A A A A A A A A A A A A A A A A A A A A A A A A A A A A A A A A A A A A A A A A A A A A A A A A A
6D_147640669                         A A A A A A A A A A A A A A A A A A A A A A A A A A A A A A A A A A A A A A A A A A A A A A A A A A A A A A A A A A A A A A A A A A A A A A A B B A B A B B B A B B B B B B A A A A B A A A B B B A B B B B B B B B B B B A A B B B A B B B A A B B B B A A A B B B B B B B A A B B A B B B B B B B B A A A A B B A A B A B B B B B B A A A A A A A A A A A A A A A A A B A A A B A A A A A A B A A A A A A A A A A B A A A A B A A B A B A A A B B A A A B A B A B A A A A B A A A A A B A A A A A A A A A A A A A A A B A A A A A A A B A B A A A B B A A A A A A A A A A A A A A A A A A A A A A A A A A A A A A A A A A A A A A A A A A A B A A A A A A A B A B A A A A B A A A A A A A A A A A B A A B A A A A A A A A A A A A A B A A A A A A A A A A A B B A A A A B A A A A A A A A A A A A A A B B A A A A A A A A B A A A A B A A A A B A A A B A A A A A A A A A A A A B A A A B A A A A A A A A A B A A A A A B A A B B A A B B B B B B B A B B B A B B B B B B B B B B B B B A B B B B A B B B A B B B B B B B B B B B B B B B B A B B A B B B B B B B B B A B A B B A A A B B B A B B B B B B B B B B B A B B A B B B B B B B B B B A A A A A A A A A A A A A A A A A A A A A A A A A A A A A A A A A A A A A A A A A A A A A A A A A A A A A A A A A A A A A A A A A A A A A A A A A A A A A A A A A A A A A A A A A A A A A A A A A A A A A A A B B A A A A B A A A B A B B A A A A A A A A B A A A B A A A A A A A A A A A A A A A A A A A B A A B B A A A A A A A B B B A B B A B A B A A A A A A A A A A A A A A A A A A A A A A A A A A A A A A A A A A A A A A A A A A A A A A A A A A A A A A A A A A A A A A A A A A A A A A A A A A A A B A A A A A A A A A A A A A A A A A A A A A A A A A A A A A A A A A A A A A A A A A A A A A A A A A A A
6D_6082043                           A A A B B A A A A A A A A A A A A A A A B A A A B A B A A A A A A A A A A A A A A A A A A B A A A A A B A A A A A A B A A A A A A A A A A A A B B A B A B B B A B B B B B B A A A A B A A A B B B A B B B B B B B B B B B A A B B B A B B B A A B B B B A A A B B B B B B B A A B B A B B B B B B B B A A A A B B A A B A B B B B B B A A A A A A A A A A A A A A A A A B A A A B A A A A A A B A A A A A A A A A A B A A A A B A A B A B A A A B B A A A B A B A B A A A A B A A A A A B A A A A A A A A A A A A A A A B A A A A A A A B A B A A A B B A A A A A A A A A A A A A A A A A A A A A A A A A A A A A A A A A A A A A A A A A A A B A A A A A A A B A B A A A A B A A A A A A A A A A A B A A B A A A A A A A A A A A A A B A A A A A A A A A A A B B A A A A B A A A A A A A A A A A A A A B B A A A A A A A B B A B B A B B B B B B B B A B B B B A B A B B B A B B B B B B B A A B A B A B B B B B A B B B B B B B B A A B B B B B B B A B B B A B B B B B B B B B B B B B A B B B B A B B B A B B B B B B B B B B B B B B B B A B B A B B B B B B B B B A B A B B A A A B B B A B B B B B B B B B B B A B B A B B B B B B B B B B A A A A A A A A A A A A A A A A A A A A A A A A A A A A A A A A A A A A A A A A A A A A A A A A A A A A A A A A A A A A A A A A A A A A A A A A A A A A A A A A A A A A A A A A A A A A A B B B B B B B B B B B B B B B B B B B B B B B B B A B A B B B B B B B B B A B B B B B B B B B B B B B B B A B B B B B B B A B B B B B B B B B B B B B B B B B B B B B B B B B B B B B B B B B B B A A A A A A A A A A A A A A A A A A A A B A A A A A A A A A A A A B A A A A B A A A A A A A A A A A A A A A A A A B A A A A A A A A A A A A A A A A A A A A A A A A A A A A A A A A A A A A A A A A A A B A A A A A A A A
6D_19215347                          B B B B B B B B B B B B B B B B B B B A B B B B B B B B B B B A B B B B B A B B B B B B B B B B A A B B B B B B B A B B B A B B B B B B B B B B B A B A B B B A B B B B B B A A A A B A A A B B B A B B B B B B B B B B B A A B B B A B B B A A B B B B A A A B B B B B B B A A B B A B B B B B B B B A A A A B B A A B A B B B B B B A A A A A A A A A A A A A A A A A B A A A B A A A A A A B A A A A A A A A A A B A A A A B A A B A B A A A B B A A A B A B A B A A A A B A A A A A B A A A A A A A A A A A A A A A B A A A A A A A B A B A A A B B A A A A A A A A A A A A A A A A A A A A A A A A A A A A A A A A A A A A A A A A A A A B A A A A A A A B A B A A A A B A A A A A A A A A A A B A A B A A A A A A A A A A A A A B A A A A A A A A A A A B B A A A A B A A A A A A A A A A A A A A B B A A A A A A A B B A B B A B B B B B B B B A B B B B A B A B B B A B B B B B B B A A B A B A B B B B B A B B B B B B B B A A B B B B B B B A B B B A B B B B B B B B B B B B B A B B B B A B B B A B B B B B B B B B B B B B B B B A B B A B B B B B B B B B A B A B B A A A B B B A B B B B B B B B B B B A B B A B B B B B B B B B B A A A A A A A A A A A A A A A A A A A A A A A A A A A A A A A A A A A A A A A A A A A A A A A A A A A A A A A A A A A A A A A A A A A A A A A A A A A A A A A A A A A A A A A A A A A A A B B B B B B B B B B B B B B B B B B B B B B B B B A B A B B B B B B B B B A B B B B B B B B B B B B B B B A B B B B B B B A B B B B B B B B B B B B B B B B B B B B B B B B B B B B B B B B B B B A A A A A A A A A A A A A A A A A A A A B A A A A A A A A A A A A B A A A A B A A A A A A A A A A A A A A A A A A B A A A A A A A A A A A A A A A A A A A A A A A A A A A A A A A A A A A A A A A A A A B A A A A A A A A
6D_78980361                          A A A B A A A A B A A A B A A A A A B A A A A A A A A A A A A A A A A A A A A A B B A A A A B A A A A A A A B A A A A A A A A A B A A A A A A A A A A A A A A A A A A A A A A A A A A A A A A A A A A A A A B A A A A A B A A A A A A A A A A A A B A A A A A A B A A B A A A A A A A A A A A B B A A A A A A A A A A B A A B A A B B A A A A A A A A A A A A A A A A A B A A A B A A A A A A B A A A A A A A A A A B A A A A B A A B A B A A A B B A A A B A B A B A A A A B A A A A A B A A A A A A A A A A A A A A A B A A A A A A A B A B A A A B B A A A A A A A A A A A A A A A A A A A A A A A A A A A A A A A A A A A A A A A A A A A B A A A A A A A B A B A A A A B A A A A A A A A A A A B A A B A A A A A A A A A A A A A B A A A A A A A A A A A B B A A A A B A A A A A A A A A A A A A A B B A A A A A A A B B A B B A B B B B B B B B A B B B B A B A B B B A B B B B B B B A A B A B A B B B B B A B B B B B B B A A A A A A A A B A A A A A A A A A A A A A A B A A A B A A A A A A A B A A A B A A A A A A A A B A A A A A A A A A B A A A A A A A A A A A A A A A A A A A A A A A A A A B A A A A A A B A A A A A A A B A A A A A A A A A A A A A A A A A A A A A A A A A A A A A A A A A A A A A A A A A A A A A A A A A A A A A A A A A A A A A A A A A A A A A A A A A A A A A A A A A A A A A A A A A A A A A A A A B B B B B B B B B B B B B B B B B B B B B B B B B A B A B B B B B B B B B A B B B B B B B B B B B B B B B A B B B B B B B A B B B B B B B B B B B B B B B B B B B B B B B B B B B B B B B B B B B A A A A A A A A A A A A A A A A A A A A B A A A A A A A A A A A A B A A A A B A A A A A A A A A A A A A A A A A A B A A A A A A A A A A A A A A A A A A A A A A A A A A A A A A A A A A A A A A A A A A B A A A A A A A A
6D_86533297                          A A A B A B B A B A B B B A A A A A B A B A A A A A A B B B A A B B B A A B A A B B A A A A B B A A A A A A B A A A A A A A A A B A A A A A A B A B B B B B B B A B B B B B B B B B B B B B B B B B B B B B B B B B A B B B B B B A B B B A B B B B B B A B B B B B A B B B B B B B B B B B B B B B B B B A B B B B B B B B B B B B B A A A A A A A A A A A A A A A A A B A A A B A A A A A A B A A A A A A A A A A B A A A A B A A B A B A A A B B A A A B A B A B A A A A B A A A A A B A A A A A A A A A A A A A A A B A A A A A A A B A B A A A B B A A A A A A A A A A A A A A A A A A A A A A A A A A A A A A A A A A A A A A A A A A A B A A A A A A A B A B A A A A B A A A A A A A A A A A B A A B A A A A A A A A A A A A A B A A A A A A A A A A A B B A A A A B A A A A A A A A A A A A A A B B A A A A A A A B B A B B A B B B B B B B B A B B B B A B A B B B A B B B B B B B A A B A B A B B B B B A B B B B B B B A A A A A A A A B A A A A A A A A A A A A A A B A A A B A A A A A A A B A A A B A A A A A A A A B A A B A A A A A A B A A A A B A A A A A A A A A A A A A A A A A A A A B B B A A A A A B A A A A A A A B A A A A A B A A A A A A A A A A A A A A A A A A A A A A A A A A A A A A A A A A A A A A A A A A A A A A A A A A A A A B A B A A A A A A A A A A A A A A A A A A A A A A A A A A A A A A A A A A B B B B B B B B B B B B B B B B B B B B B B B B B A B A B B B B B B B B B A B B B B B B B B B B B B B B B A B B B B B B B A B B B B B B B B B B B B B B B B B B B B B B B B B B B B B B B B B B B A A A A A A A A A A A A A A A A A A A B B A A B B A B A B B B A A B B B A B B B B A B A A A B B B A B B A A A B A B B A A B A A A A A A A B A A A A B A A A A A A A A A A A A A A A A A A A A A A A B B B A A A A A A B A
6D_58150002                          A A A B A B B A B A B B B A A A A A B A B A A A A A A B B B A A B B B A A B A A B B A A A A B B A A A A A A B A A A A A A A A A B A A A A A A B A B B B B B B B A B B B B B B B B B B B B B B B B B B B B B B B B B A B B B B B B A B B B A B B B B B B A B B B B B A B B B B B B B B B B B B B B B B B B A B B B B B B B B B B B B B A A A A A A A A A A A A A A A A A B A A A B A A A A A A B A A A A A A A A A A B A A A A B A A B A B A A A B B A A A B A B A B A A A A B A A A A A B A A A A A A A A A A A A A A A B A A A A A A A B A B A A A B B A A A A A A A A A A A A A A A A A A A A A A A A A A A A A A A A A A A A A A A A A A A B A A A A A A A B A B A A A A B A A A A A A A A A A A B A A B A A A A A A A A A A A A A B A A A A A A A A A A A B B A A A A B A A A A A A A A A A A A A A B B A A A A A A A A A A B B A A A A A A A A A A A A A A A A A A B A A A A A A A A A A A B A A A A A A A A A A B B A A A A A A A A A A A A B A A A A A A A A A A A A A A B A A A B A A A A A A A B A A A B A A A A A A A A B A A B A A A A A A B A A A A B A A A A A A A A A A A A A A A A A A A A B B B A A A A A B A A A A A A A B A A A A B B A A A A A A A A A A B A A A A A B A A A A A B A A A A A A B A A B B A A A A B A A B A A A A A A A A A A A B A B A B A A A A A A A A A B A A B A B A A A A B A A A A A B A B A A B B B B B B B B B B B B B B B B B B B B B B B B B B B A B A B B B B B B B B B A B B B B B B B B B B B B B B B A B B B B B B B A B B B B B B B B B B B B B B B B B B B B B B B B B B B B B B B B B B B A A A A A A A A A A A A A A A A A A A B B A A B B A B A B B B A A B B B A B B B B A B A A A B B B A B B A A A B A B B A A B A A A A A A A B A A A A B A A A A A A A A A A A A A A A A A A A A A A A B B B A A A A A A B A
6D_19669778                          A A A B A B B A B A B B B A A A A A B A B A A A A A A B B B A A B B B A A B A A B B A A A A B B A A A A A A B A A A A A A A A A B A A A A A A B A B B B B B B B A B B B B B B B B B B B B B B B B B B B B B B B B B A B B B B B B A B B B A B B B B B B A B B B B B A B B B B B B B B B B B B B B B B B B A B B B B B B B B B B B B B B B B B B B B A B B B B B B B B B B B B B B B B B B B B B B B B B B B B B B B B B B B B B B B B B B B B B B B B B B B B B B B B B B B B B B B B B B B B B B B B B B B B B B B B B B B B B B B A A B A B A A A B B A A A A A A A A A A A A A A A A A A A A A A A A A A A A A A A A A A A A A A A A A A A B A A A A A A A B A B A A A A B A A A A A A A A A A A B A A B A A A A A A A A A A A A A B A A A A A A A A A A A B B A A A A B A A A A A A A A A A A A A A B B A A A A A A A A A A A B A A A A A A A A A A A A A A A A A A A A A A A A A A A A A A A A A A A A B A A A A A A A A A A A A A A A A A A A A A A A A A A A A A A A A A A A A A A A A A A A A A A A A A A A A A A A A A A A A A B A A A A A A A A A A A B A A A A A A A A A A A A A A A A A A A A B A B A A A A A A A A A A A A A B A A A A B B A A A A A A A A A A B A A A A A B A A A A A B A A A A A A B A A B B A A A A B A A B A A A A A A A A A A A B A B A B A A A A A A A A A B A A B A B A A A A B A A A A A B A B A A B B B B B B B B B B B B B B B B B B B B B B B B B B B A B A B B B B B B B B B A B B B B B B B B B B B B B B B A B B B B B B B A B B B B B B B B B B B B B B B B B B B B B B B B B B B B B B B B B B B A A A A A A A A A A A A A A A A A A A B B A A B B A B A B B B A A B B B A B B B B A B A A A B B B A B B A A A B A B B A A B A A A A A A A B A A A A B A A A A A A A A A A A A A A A A A A A A A A A B B B A A A A A A B A
6D_20285649                          A A A A A B B A A A B B A A A A A A B A B A A A A A A B B B A A B B B A A B A A A A A A A A B B A A A A A A B A A A A A A A A A A A A A A A A B A B B B B B B B A B B B B B B B B B B B B B B B B B B B B B B B B B A B B B B B B A B B B A B B B B B B A B B B B B A B B B B B B B B B B B B B B B B B B A B B B B B B B B B B B B B B B B B B B B A B B B B B B B B B B B B B B B B B B B B B B B B B B B B B B B B B B B B B B B B B B B B B B B B B B B B B B B B B B B B B B B B B B B B B B B B B B B B B B B B B B B B B B B A A B A B A A A B B A A A A A A A A A A A A A A A A A A A A A A A A A A A A A A A A A A A A A A A A A A A B A A A A A A A B A B A A A A B A A A A A A A A A A A B B B B B A B B B B B B B B B B B B B B B B B B B B B B B B B B B B B B B B B B B B B B B A B B B B B B B B B B B A B A B A A A A A A A A B A B A A A A A A B A A A A A A A A A A A A A A B B A A A A A B A A A A A A A A B A A A B A A B A A A A B A A A A A A A A A A B A A A A A A A A A A A A A B A A A A A B A A A B B A A A A B B A B A A A A A A A A B A A A A A B A A A A A A B A A A B A A B B A B A A A A A B A A A B A A B B A A A A B B A A A A A A A A A A B A A A A A B A A A A A B A A A A A A B A A B B A A A A B A A B A A A A A A A A A A A B A B A B A A A A A A A A A B A A B A B A A A A B A A A A A B A B A A B B B B B B B B B B B B B B B B B B B B B B B B B B B A B A B B B B B B B B B A B B B B B B B B B B B B B B B A B B B B B B B A B B B B B B B B B B B B B B B B B B B B B B B B B B B B B B B B B B B A A A A A A A A A A A A A A A A A A A B B A A B B A B A B B B A A B B B A B B B B A B A A A B B B A B B A A A B A B B A A B A A A A A A A B A A A A B A A A A A A A A A A A A A A A A A A A A A A A B B B A A A A A A B A
6D_20246336                          B B B B B B B B B B B B B B B B B B B B B B B B B B B B B B B B B B B B B B B B B B B B B B B B B B B B B B B B B B B B B B B B B B B B B B B B A B B B B B B B A B B B B B B B B B B B B B B B B B B B B B B B B B A B B B B B B A B B B A B B B B B B A B B B B B A B B B B B B B B B B B B B B B B B B A B B B B B B B B B B B B B B B B B B B B A B B B B B B B B B B B B B B B B B B B B B B B B B B B B B B B B B B B B B B B B B B B B B B B B B B B B B B B B B B B B B B B B B B B B B B B B B B B B B B B B B B B B B B B A A B A B A A A B B A A A A A A A A A A A A A A A A A A A A A A A A A A A A A A A A A A A A A A A A A A A B A A A A A A A B A B A A A A B A A A A A A A A A A A B B B B B A B B B B B B B B B B B B B B B B B B B B B B B B B B B B B B B B B B B B B B B A B B B B B B B B B B B A B B B B B B B B B A B B B B B B A B A B B A B A A A B B B B B B B A B B B B A A A B B B A B B B B A B B A B B B B B B A B B B B A B B B B B B B B B B B B B B B B B B B B B B B B B B B B B B B B B B B A B A B B B A B B B A B B B B B B B B B B B B B B B B B B B B B B B B B B B A B A B B B B B B B B B B B B B B B B A B B B B B B B B B B B B B B A B B B B A B B B B B B B B B B B B B B B B B B B B B B A B B A B B B B A B B B B B B B B B B B B B B B B B B B B B B B B B B B B B B B B B B B B B B B B B B B B B B B B B B B B B B B B B B B B B B B B B B A B A B B B B B B B B B A B B B B B B B B B B B B B B B A B B B B B B B A B B B B B B B B B B B B B B B B B B B B B B B B B B B B B B B B B B B A A A A A A A A A A A A A A A A A A A B B A A B B A B A B B B A A B B B A B B B B A B A A A B B B A B B A A A B A B B A A B A A A A A A A B A A A A B A A A A A A A A A A A A A A A A A A A A A A A B B B A A A A A A B A
6D_175088252                         B B B B B B B B B B B B B B B B B B B B B B B B B B B B B B B B B B B B B B B B B B B B B B B B B B B B B B B B B B B B B B B B B B B B B B B B A B B B B B B B A B B B B B B B B B B B B B B B B B B B B B B B B B A B B B B B B A B B B A B B B B B B A B B B B B A B B B B B B B B B B B B B B B B B B A B B B B B B B B B B B B B B B B B B B B A B B B B B B B B B B B B B B B B B B B B B B B B B B B B B B B B B B B B B B B B B B B B B B B B B B B B B B B B B B B B B B B B B B B B B B B B B B B B B B B B B B B B B B B A A B A B A A A B B A A A A A A A A A A A A A A A A A A A A A A A A A A A A A A A A A A A A A A A A A A A B A A A A A A A B A B A A A A B A A A A A A A A A A A B B B B B A B B B B B B B B B B B B B B B B B B B B B B B B B B B B B B B B B B B B B B B A B B B B B B B B B B B A B B B B B B B B B A B B B B B B A B A B B A B A A A B B B B B B B A B B B B A A A B B B A B B B B A B B A B B B B B B A B B B B A B B B B B B B B B B B B B B B B B B B B B B B B B B B B B B B B B B B A B A B B B A B B B A B B B B B B B B B B B B B B B B B B B B B B B B B B B A B A B B B B B B B B B B B B B B B B A B B B B B B B B B B B B B B A B B B B A B B B B B B B B B B B B B B B B B B B B B B A B B A B B B B A B B B B B B B B B B B B B B B B B B B B B B B B B B B B B B B B B B B B B B B B B B B B B B B B B B B B B B B B B B B B B B B B B B A B A B B B B B B B B B A B B B B B B B B B B B B B B B A B B B B B B B A B B B B B B B B B B B B B B B B B B B B B B B B B B B B B B B B B B B A A A A A A A A A A A A A A A A A A A B B A A B B A B A B B B A A B B B A B B B B A B A A A B B B A B B A A A B A B B A A B A A A A A A A B A A A A B A A A A A A A A A A A A A A A A A A A A A A A B B B A A A A A A B A
6D_12626637                          B B B B B B B B B B B B B B B B B B B B B B B B B B B B B B B B B B B B B B B B B B B B B B B B B B B B B B B B B B B B B B B B B B B B B B B B A B B B B B B B A B B B B B B B B B B B B B B B B B B B B B B B B B A B B B B B B A B B B A B B B B B B A B B B B B A B B B B B B B B B B B B B B B B B B A B B B B B B B B B B B B B B B B B B B B A B B B B B B B B B B B B B B B B B B B B B B B B B B B B B B B B B B B B B B B B B B B B B B B B B B B B B B B B B B B B B B B B B B B B B B B B B B B B B B B B B B B B B B B A A B A B A A A B B A A A A A A A A A A A A A A A A A A A A A A A A A A A A A A A A A A A A A A A A A A A B A A A A A A A B A B A A A A B A A A A A A A A A A A B B B B B A B B B B B B B B B B B B B B B B B B B B B B B B B B B B B B B B B B B B B B B A B B B B B B B B B B B A B B B B B B B B B A B B B B B B A B A B B A B A A A B B B B B B B A B B B B A A A B B B A B B B B A B B A B B B B B B A B B B B A B B B B B B B B B B B B B B B B B B B B B B B B B B B B B B B B B B B A B A B B B A B B B A B B B B B B B B B B B B B B B B B B B B B B B B B B B A B A B B B B B B B B B B B B B B B B A B B B B B B B B B B B B B B A B B B B A B B B B B B B B B B B B B B B B B B B B B B A B B A B B B B A B B B B B B B B B B B B B B B B B B B B B B B B B B B B B B B B B B B B B B B B B B B B B B B B B B B B B B B B B B B B B B B B B B A B A B B B B B B B B B A B B B B B B B B B B B B B B B A B B B B B B B A B B B B B B B B B B B B B B B B B B B B B B B B B B B B B B B B B B B A A A A A A A A A A A A A A A A A A A B B A A B B A B A B B B A A B B B A B B B B A B A A A B B B A B B A A A B A B B A A B A A A A A A A B A A A A B A A A A A A A A A A A A A A A A A A A A A A A B B B A A A A A A B A
6D_21511063                          B B B B B B A B B B B B B B B B B B B B B B B B B B B B B B B B B B B B B B B B B B B B B B B B B B B B B B B B B B B B B B B B B B B B B B B B A B B B B B B B A B B B B B B B B B B B B B B B B B B B B B B B B B A B B B B B B A B B B A B B B B B B A B B B B B A B B B B B B B B B B B B B B B B B B A B B B B B B B B B B B B B B B B B B B B A B B B B B B B B B B B B B B B B B B B B B B B B B B B B B B B B B B B B B B B B B B B B B B B B B B B B B B B B B B B B B B B B B B B B B B B B B B B B B B B B B B B B B B B A A B A B A A A B B A A A A A A A A A A A A A A A A A A A A A A A A A A A A A A A A A A A A A A A A A A A B A A A A A A A B A B A A A A B A A A A A A A A A A A B B B B B A B B B B B B B B B B B B B B B B B B B B B B B B B B B B B B B B B B B B B B B A B B B B B B B B B B B A B B B B B B B B B A B B B B B B A B A B B A B A A A B B B B B B B A B B B B A A A B B B A B B B B A B B A B B B B B B A B B B B A B B B B B B B B B B B B B B B B B B B B B B B B B B B B B B B B B B B A B A B B B A B B B A B B B B B B B B B B B B B B B B B B B B B B B B B B B A B A B B B B B B B B B B B B B B B B A B B B B B B B B B B B B B B A B B B B A B B B B B B B B B B B B B B B B B B B B B B A B B A B B B B A B B B B B B B B B B B B B B B B B B B B B B B B B B B B B B B B B B B B B B B B B B B B B B B B B B B B B B B B B B B B B B B B B B A B A B B B B B B B B B A B B B B B B B B B B B B B B B A B B B B B B B A B B B B B B B B B B B B B B B B B B B B B B B B B B B B B B B B B B B A A A A A A A A A A A A A A A A A A A B B A A B B A B A B B B A A B B B A B B B B A B A A A B B B A B B A A A B A B B A A B A A A A A A A B A A A A B A A A A A A A A A A A A A A A A A A A A A A A B B B A A A A A A B A
6D_21511015                          B B B B B B A B B B B B B B B B B B B B B B B B B B B B B B B B B B B B B B B B B B B B B B B B B B B B B B B B B B B B B B B B B B B B B B B B A B B B B B B B A B B B B B B B B B B B B B B B B B B B B B B B B B A B B B B B B A B B B A B B B B B B A B B B B B A B B B B B B B B B B B B B B B B B B A B B B B B B B B B B B B B B B B B B B B A B B B B B B B B B B B B B B B B B B B B B B B B B B B B B B B B B B B B B B B B B B B B B B B B B B B B B B B B B B B B B B B B B B B B B B B B B B B B B B B B B B B B B B B A A B A B A A A B B A A A A A A A A A A A A A A A A A A A A A A A A A A A A A A A A A A A A A A A A A A A B A A A A A A A B A B A A A A B A A A A A A A A A A A B B B B B A B B B B B B B B B B B B B B B B B B B B B B B B B B B B B B B B B B B B B B B A B B B B B B B B B B B A B B B B B B B B B A B B B B B B A B A B B A B A A A B B B B B B B A B B B B A A A B B B A B B B B A B B A B B B B B B A B B B B A B B B B B B B B B B B B B B B B B B B B B B B B B B B B B B B B B B B A B A B B B A B B B A B B B B B B B B B B B B B B B B B B B B B B B B B B B A B A B B B B B B B B B B B B B B B B A B B B B B B B B B B B B B B A B B B B A B B B B B B B B B B B B B B B B B B B B B B A B B A B B B B A B B B B B B B B B B B B B B B B B B B B B B B B B B B B B B B B B B B B B B B B B B B B B B B B B B B B B B B B B B B B B B B B B B A B A B B B B B B B B B A B B B B B B B B B B B B B B B A B B B B B B B A B B B B B B B B B B B B B B B B B B B B B B B B B B B B B B B B B B B A A A A A A A A A A A A A A A A A A A B B A A B B A B A B B B A A B B B A B B B B A B A A A B B B A B B A A A B A B B A A B A A A A A A A B A A A A B A A A A A A A A A A A A A A A A A A A A A A A B B B A A A A A A B A
6D_156106808                         B B B B B B A B B B B B B B B B B B B B B B B B B B B B B B B B B B B B B B B B B B B B B B B B B B B B B B B B B B B B B B B B B B B B B B B B A B B B B B B B A B B B B B B B B B B B B B B B B B B B B B B B B B A B B B B B B A B B B A B B B B B B A B B B B B A B B B B B B B B B B B B B B B B B B A B B B B B B B B B B B B B B B B B B B B A B B B B B B B B B B B B B B B B B B B B B B B B B B B B B B B B B B B B B B B B B B B B B B B B B B B B B B B B B B B B B B B B B B B B B B B B B B B B B B B B B B B B B B B A A B A B A A A B B A A A A A A A A A A A A A A A A A A A A A A A A A A A A A A A A A A A A A A A A A A A B A A A A A A A B A B A A A A B A A A A A A A A A A A B B B B B A B B B B B B B B B B B B B B B B B B B B B B B B B B B B B B B B B B B B B B B A B B B B B B B B B B B A B B B B B B B B B A B B B B B B A B A B B A B A A A B B B B B B B A B B B B A A A B B B A B B B B A B B A B B B B B B A B B B B A B B B B B B B B B B B B B B B B B B B B B B B B B B B B B B B B B B B A B A B B B A B B B A B B B B B B B B B B B B B B B B B B B B B B B B B B B A B A B B B B B B B B B B B B B B B B A B B B B B B B B B B B B B B A B B B B A B B B B B B B B B B B B B B B B B B B B B B A B B A B B B B A B B B B B B B B B B B B B B B B B B B B B B B B B B B B B B B B B B B B B B B B B B B B B B B B B B B B B B B B B B B B B B B B B B A B A B B B B B B B B B A B B B B B B B B B B B B B B B A B B B B B B B A B B B B B B B B B B B B B B B B B B B B B B B B B B B B B B B B B B B A A A A A A A A A A A A A A A A A A A B B A A B B A B A B B B A A B B B A B B B B A B A A A B B B A B B A A A B A B B A A B A A A A A A A B A A A A B A A A A A A A A A A A A A A A A A A A A A A A B B B A A A A A A B A
6D_136935337                         B B B B B B A B B B B B B B B B B B B B B B B B B B B B B B B B B B B B B B B B B B B B B B B B B B B B B B B B B B B B B B B B B B B B B B B A A A A A A A A A A A B A A A A A B A A A A A A A A A A B A A A A A A A A B B A A A A A A A A A A A A A A A A A A A A A A A A A A A A B A A A A A B A A B A A A A A A A B B B A A B B B B B B B B B B A B B B B B B B B B B B B B B B B B B B B B B B B B B B B B B B B B B B B B B B B B B B B B B B B B B B B B B B B B B B B B B B B B B B B B B B B B B B B B B B B B B B B B B B A A B A B A A A B B A A A A A A A A A A A A A A A A A A A A A A A A A A A A A A A A A A A A A A A A A A A B A A A A A A A B A B A A A A B A A A A A A A A A A A B B B B B A B B B B B B B B B B B B B B B B B B B B B B B B B B B B B B B B B B B B B B B A B B B B B B B B B B B A B B B B B B B B B A B B B B B B A B A B B A B A A A B B B B B B B A B B B B A A A B B B A B B B B A B B A B B B B B B A B B B B A B B B B B B B B B B B B B B B B B B B B B B B B B B B B B B B B B B B A B A B B B A B B B A B B B B B B B B B B B B B B B B B B B B B B B B B B B A B A B B B B B B B B B B B B B B B B A B B B B B B B B B B B B B B A B B B B A B B B B B B B B B B B B B B B B B B B B B B A B B A B B B B A B B B B B B B B B B B B B B B B B B B B B B B B B B B B B B B B B B B B B B B B B A A A B A A A A B A B B A B A B A B A A A A A A A A A A B A A B A A A A A A A A A A A A A B A A A A A A A A B A A A A A B A A A A A A A A A A A A A A A A A B A A A A A A A A A A A A A A B A A A A A A A A A A A A A A A A A A A A A A B B A A B B A B A B B B A A B B B A B B B B A B A A A B B B A B B A A A B A B B A A B A A A A A A A B A A A A B A A A A A A A A A A A A A A A A A A A A A A A B B B A A A A A A B A
6D_150154429                         B B B B B B A B B B B B B B B B B B B B B B B B B B B B B B B B B B B B B B B B B B B B B B B B B B B B B B B B B B B B B B B B B B B B B B B B B B B B B A B A B B B B B B B B B B B B B B B B B A B B B B B B B B B B B B B B B A B B B B B B B B B B B B B B A A B B B B B B B B B B B B B B B A B B B B B B A B B B B B B B B B B B B B B B B B A B B B B B B B B B B B B B B B B B B B B B B B B B B B B B B B B B B B B B B B B B B B B B B B B B B B B B B B B B B B B B B B B B B B B B B B B B B B B B B B B B B B B B B B A A B A B A A A B B A A A A A A A A A A A A A A A A A A A A A A A A A A A A A A A A A A A A A A A A A A A B A A A A A A A B A B A A A A B A A A A A A A A A A A B B B B B A B B B B B B B B B B B B B B B B B B B B B B B B B B B B B B B B B B B B B B B A B B B B B B B B B B B A B B B B B B B B B A B B B B B B A B A B B A B A A A B B B B B B B A B B B B A A A B B B A B B B B A B B A B B B B B B A B B B B A B B B B B B B B B B B B B B B B B B B B B B B B B B B B B B B B B B B A B A B B B A B B B A B B B B B B B B B B B B B B B B B B B B B B B B B B B A B A B B B B B B B B B B B B B B B B A B B B B B B B B B B B B B B A B B B B A B B B B B B B B B B B B B B B B B B B B B B A B B A B B B B A B B B B B B B B B B B B B B B B B B B B B B B B B B B B B B B B B B B B B B B B B A A A A A A A A A A B A A A A A A A A A A A A A A A A A A A A B A A A A A A A A A A A A A A A A A A A A A A A A A A A A A A A A A A A A A A A A A A A A A A A A A A A A A A A A A A A A A A A A A A A A A A A A A A A A A A A A A A A A B B A A B B A B A B B B A A B B B A B B B B A B A A A B B B A B B A A A B A B B A A B A A A A A A A B A A A A B A A A A A A A A A A A A A A A A A A A A A A A B B B A A A A A A B A
6D_53273539                          B B B B B B A B B B B B B B B B B B B B B B B B B B B B B B B B B B B B B B B B B B B B B B B B B B B B B B B B B B B B B B B B B B B B B B B B B B B B B A B A B B B B B B B B B B B B B B B B B A B B B B B B B B B B B B B B B A B B B B B B B B B B B B B B A A B B B B B B B B B B B B B B B A B B B B B B A B B B B B B B B B B B B B B B B B B B B B B B B B B B B B B B B B B B B B B B B B B B B B B B B B B B B B B B B B B B B B B B B B B B B B B B B B B B B B B B B B B B B B B B B B B B B B B B B B B B B B B B B B A A B A B A A A B B A A A A A A A A A A A A A A A A A A A A A A A A A A A A A A A A A A A A A A A A A A A B A A A A A A A B A B A A A A B A A A A A A A A A A A B B B B B A B B B B B B B B B B B B B B B B B B B B B B B B B B B B B B B B B B B B B B B A B B B B B B B B B B B A B B B B B B B B B A B B B B B B A B A B B A B A A A B B B B B B B A B B B B A A A B B B A B B B B A B B A B B B B B B A B B B B A B B B B B B B B B B B B B B B B B B B B B B B B B B B B B B B B B B B A B A B B B A B B B A B B B B B B B B B B B B B B B B B B B B B B B B B B B A B A B B B B B B B B B B B B B B B B A A B A A A A A A A A A A A A A B A A A A A A A A A B A A A A A A B A A A A A A A A A A A A A A A A A A A B A A A A A A A A A A A A A A A A B A A A A A B A A A A A A A A A A A A B A A A A A A A A A A A A A B A A A A A A A A A A A B A A A A A A A A A B A A A A A A A A A A A A A A A A A A A A A A A A A A A B A A A A A A A A A A A A B A A A A A A A A A A A A A A A A A A A A A A A A A A A A A A A A A A A A A A A A A A B B A A B B A B A B B B A A B B B A B B B B A B A A A B B B A B B A A A B A B B A A B A A A A A A A B A A A A B A A A A A A A A A A A A A A A A A A A A A A A B B B A A A A A A B A
6D_53273572                          B B B B B B A B B B B B B B B B B B B B B B B B B B B B B B B B B B B B B B B B B B B B B B B B B B B B B B B B B B B B B B B B B B B B B B B B B B B B B A B A B B B B B B B B B B B B B B B B B A B B B B B B B B B B B B B B B A B B B B B B B B B B B B B B A A B B B B B B B B B B B B B B B A B B B B B B A B B B B B B B B B B B B B B B B B B B B B B B B B B B B B B B B B B B B B B B B B B B B B B B B B B B B B B B B B B B B B B B B B B B B B B B B B B B B B B B B B B B B B B B B B B B B B B B B B B B B B B B B B A A B A B A A A B B A A A A A A A A A A A A A A A A A A A A A A A A A A A A A A A A A A A A A A A A A A A B A A A A A A A B A B A A A A B A A A A A A A A A A A B B B B B A B B B B B B B B B B B B B B B B B B B B B B B B B B B B B B B B B B B B B B B A B B B B B B B B B B B A B B B B B B B B B A B B B B B B A B A B B A B A A A B B B B B B B A B B B B A A A B B B A B B B B A B B A B B B B B B A B B B B A B B B B B B B B B B B B B B B B B B B B B B B B B B B B B B B B B B B A B A B B B A B B B A B B B B B B B B B B B B B B B B B B B B B B B B B B B A B A B B B B B B B B B B B B B B B B A A B A A A A A A A A A A A A A B A A A A A A A A A B A A A A A A B A A A A A A A A A A A A A A A A A A A B A A A A A A A A A A A A A A A A B A A A A A B A A A A A A A A A A A A B A A A A A A A A A A A A A B A A A A A A A A A A A B A A A A A A A A A B A A A A A A A A A A A A A A A A A A A A A A A A A A A B A A A A A A A A A A A A B A A A A A A A A A A A A A A A A A A A A A A A A A A A A A A A A A A A A A A A A A A B B A A B B A B A B B B A A B B B A B B B B A B A A A B B B A B B A A A B A B B A A B A A A A A A A B A A A A B A A A A A A A A A A A A A A A A A A A A A A A B B B A A A A A A B A
6D_147640648                         A B B A A B A A A A B B A A A A A A B A A A A A A A A A A A A A A A A A A A A A B A A A A A A B A A A A A B A A A A B A B A B A B A B B A B A B B B B B B A B A B B B B B B B B B B B B B B B B B A B B B B B B B B B B B B B B B A B B B B B B B B B B B B B B A A B B B B B B B B B B B B B B B A B B B B B B A B B B B B B B B B B B B B B B B B B B B B B B B B B B B B B B B B B B B B B B B B B B B B B B B B B B B B B B B B B B B B B B B B B B B B B B B B B B B B B B B B B B B B B B B B B B B B B B B B B B B B B B B B A A B A B A A A B B A A A A A A A A A A A A A A A A A A A A A A A A A A A A A A A A A A A A A A A A A A A B A A A A A A A B A B A A A A B A A A A A A A A A A A B B B B B A B B B B B B B B B B B B B B B B B B B B B B B B B B B B B B B B B B B B B B B A B B B B B B B B B B B A B B B A A A A B A A A A B A A A A A A A A A B A A A A A B B A A B A A A B A A A A A B B A A A A A A A A A B A A A B B A B A A A A B A A A A A B B A A B A B A A A A A A A A A B A A B A B A B A A A A A A B A A A A A A A A A A A B A A A B A A A A A A B A B A A A A A B A A A A A A A A A A A A A B A A B A A A A A A A A B B A A A A B A A A A A A A A A A B A A A A A A A A A A A A A A B A A A A A A B A A A A A A A A A A A A B A A A A A A A A A A A A A A A A A B A A A A A A A A A A A A A A A A A B A A A A A A A A A A A A A B B A A A A A A A B B A B B A B B A A A A A B A A B B A A A A A A A A A A A A A A A A A A B B A A B B A B A A A B A B B B A B B A B A B A A B A B A A A A B A A A A A A A B B A A A A A A A A A A A A A A A A A A A B B A A B B A B A B B B A A B B B A B B B B A B A A A B B B A B B A A A B A B B A A B A A A A A A A B A A A A B A A A A A A A A A A A A A A A A A A A A A A A B B B A A A A A A B A
6D_156656562                         A B B A A B A A A A B B A A A A A A B A A A A A A A A A A A A A A A A A A A A A B A A A A A A B A A A A A B A A A A B A B A B A B A B B A B A B B B B B B A B A B B B B B B B B B B B B B B B B B A B B B B B B B B B B B B B B B A B B B B B B B B B B B B B B A A B B B B B B B B B B B B B B B A B B B B B B A B B B B B B B B B B B B B B B B B B B B B B B B B B B B B B B B B B B B B B B B B B B B B B B B B B B B B B B B B B B B B B B B B B B B B B B B B B B B B B B B B B B B B B B B B B B B B B B B B B B B B B B B B A A B A B A A A B B A A A A A A A A A A A A A A A A A A A A A A A A A A A A A A A A A A A A A A A A A A A B A A A A A A A B A B A A A A B A A A A A A A A A A A B B B B B A B B B B B B B B B B B B B B B B B B B B B B B B B B B B B B B B B B B B B B B A B B B B B B B B B B B A B B B B A B A B A A A A B A B A A A A B A A B A A A A A B B A B B A A A B A A A A A B B B A A A A A B A A B B B B B B B B A A B B B B B B B B B B B A B A B B B B B B B B B A B B A B B B A B B B A B B A B B B B B B B B B A B B B B B B B A B A B A B B B B B B B A A B B A B A B B B B A B B B B B B B B B A B B B B B B B B B A A B B A B A A B A B A A A B A A B A A A A B B B B A A B B A A A A A B B A A B A B B B B A A A B B A A B A A A B B A A B B A B A A A B A B B B B A A B A A A A A B B A B B B B B A B B B B B B B B B B B B B B B B B B B B B B B B B B B B A B B B B B B B B B B B B B B B B B B B B B B B B B B B B B B B B B B B B B B B B B B B B B B B B B B B B B B B B B B B B B B B A B B B B B B B B B B B B B B B B B B B B B B B B B B B B B B B B B B B B B B B B B B B B B B B B B B B B B B B B B B B B B B B B B B B B B B B A B B B B B B B B B B B B B B B B B B B B B B B B B B B B B B B B B B B B B A B B
6D_74515846                          A B B A A B A A A A B B A A A A A A B A A A A A A A A A A A A A A A A A A A A A B A A A A A A B A A A A A B A A A A B A B A B A B A B B A B A B B B B B B A B A B B B B B B B B B B B B B B B B B A B B B B B B B B B B B B B B B A B B B B B B B B B B B B B B A A B B B B B B B B B B B B B B B A B B B B B B A B B B B B B B B B B B B B B B B B B B B B B B B B B B B B B B B B B B B B B B B B B B B B B B B B B B B B B B B B B B B B B B B B B B B B B B B B B B B B B B B B B B B B B B B B B B B B B B B B B B B B B B B B A A B A B A A A B B A A A A A A A A A A A A A A A A A A A A A A A A A A A A A A A A A A A A A A A A A A A B A A A A A A A B A B A A A A B A A A A A A A A A A A B B B B B A B B B B B B B B B B B B B B B B B B B B B B B B B B B B B B B B B B B B B B B A B B B B B B B B B B B A B B B B A B A B A A A A B A B A A A A B A A B A A A A A B B A B B A A A B A A A A A B B B A A A A A B A A B B B B B B B B A A B B B B B B B B B B B A B A B B B B B B B B B A B B A B B B A B B B A B B A B B B B B B B B B A B B B B B B B A B A B A B B B B B B B A A B B A B A B B B B A B B B B B B B B B A B B B B B B B B B A A B B A B A A B A B A A A B A A B A A A A B B B B A A B B A A A A A B B A A B A B B B B A A A B B A A B A A A B B A A B B A B A A A B A B B B B A A B A A A A A B B A B B B B B A B B B B B B B B B B B B B B B B B B B B B B B B B B B B A B B B B B B B B B B B B B B B B B B B B B B B B B B B B B B B B B B B B B B B B B B B B B B B B B B B B B B B B B B B B B B B A B B B B B B B B B B B B B B B B B B B B B B B B B B B B B B B B B B B B B B B B B B B B B B B B B B B B B B B B B B B B B B B B B B B B B B B A B B B B B B B B B B B B B B B B B B B B B B B B B B B B B B B B B B B B B A B B
6D_56935009                          A A A A A B A A A A A A A A A A A A A A A A A A A A A A A A A A A A A A A A A A A A A A A A A A A A A A A B A A A A B A A A A A A A B A A A A B B B B B B A B A B B B B B B B B B B B B B B B B B A B B B B B B B B B B B B B B B A B B B B B B B B B B B B B B A A B B B B B B B B B B B B B B B A B B B B B B A B B B B B B B B B B B B B B B B B B B B B B B B B B B B B B B B B B B B B B B B B B B B B B B B B B B B B B B B B B B B B B B B B B B B B B B B B B B B B B B B B B B B B B B B B B B B B B B B B B B B B B B B B A A B A B A A A B B A A A A A A A A A A A A A A A A A A A A A A A A A A A A A A A A A A A A A A A A A A A B A A A A A A A B A B A A A A B A A A A A A A A A A A B B B B B A B B B B B B B B B B B B B B B B B B B B B B B B B B B B B B B B B B B B B B B A B B B B B B B B B B B A B A A B A B A A A A A A A A B A A A A B A A A A A A A A A A A B A A A A A A A A A A A A B A A A A A B A A A A A A B A A A A A A A A A A B A B A A B A A A A B A A A A A A A A A A A A A A A A B A A A A A A A A A A A A A A A B A A B A A A A A A A A A A B A A A B A A A A A A A B A A A A A B A A A A A B A A B A A A B B B B B A A B B A B A A B A B A A A B A A B A A A A B B B B A A B B A A A A A B B A A B A B B B B A A A B B A A B A A A B B A A B B A B A A A B A B B B B A A B A A A A A B B A B B B B B A B B B B B B B B B B B B B B B B B B B B B B B B B B B B A B B B B B B B B B B B B B B B B B B B B B B B B B B B B B B B B B B B B B B B B B B B B B B B B B B B B B B B B B B B B B B B A B B B B B B B B B B B B B B B B B B B B B B B B B B B B B B B B B B B B B B B B B B B B B B B B B B B B B B B B B B B B B B B B B B B B B B B A B B B B B B B B B B B B B B B B B B B B B B B B B B B B B B B B B B B B B A B B
6D_55801438                          A A A A A B A A A A A A A A A A A A A A A A A A A A A A A A A A A A A A A A A A A A A A A A A A A A A A A B A A A A B A A A A A A A B A A A A B B B B B B A B A B B B B B B B B B B B B B B B B B A B B B B B B B B B B B B B B B A B B B B B B B B B B B B B B A A B B B B B B B B B B B B B B B A B B B B B B A B B B B B B B B B B B B B B B B B B B B B B B B B B B B B B B B B B B B B B B B B B B B B B B B B B B B B B B B B B B B B B B B B B B B B B B B B B B B B B B B B B B B B B B B B B B B B B B B B B B B B B B B B A A B A B A A A B B A A A A A A A A A A A A A A A A A A A A A A A A A A A A A A A A A A A A A A A A A A A B A A A A A A A B A B A A A A B A A A A A A A A A A A B B B B B A B B B B B B B B B B B B B B B B B B B B B B B B B B B B B B B B B B B B B B B A B B B B B B B B B B B A B B B B B B B B B B B B B A B B A B B B A B B B B A A A B B B B B B B A B B B B B B B B B B B A B B B B B B B B B B A B B B B B B B B A B B B B B B B B A B B B B B B B B B A B B A B B B B B B B B B B B B B B B A B B B B B B B A B B B A B B B B B B B B B B A B B B B B B B B B B B B B B B B B B B A B B B B B B B B B B B B A A B B A B A A B A B A A A B A A B A A A A B B B B A A B B A A A A A B B A A B A B B B B A A A B B A A B A A A B B A A B B A B A A A B A B B B B A A B A A A A A B B A B B B B B A B B B B B B B B B B B B B B B B B B B B B B B B B B B B A B B B B B B B B B B B B B B B B B B B B B B B B B B B B B B B B B B B B B B B B B B B B B B B B B B B B B B B B B B B B B B B A B B B B B B B B B B B B B B B B B B B B B B B B B B B B B B B B B B B B B B A B B B B B B B B B B B B B B B B B B B B B B B B B B B B B B B B A B B B B B B B B B B B B B B B B B B B B B B B B B B B B B B B B B B B B B A B B
6D_142002472                         A A A A A B A A A A A A A A A A A A A A A A A A A A A A A A A A A A A A A A A A A A A A A A A A A A A A A B A A A A B A A A A A A A B A A A A A B A A A A B A A A A A A A A A A A A A A A A A A A A B B A B B A A A A A A A A A A A B A A A A B A A A A A A A A A A A A A A A B A A B A A A A A A A A A A A A A A A A A A A A A A B B B B B B B B B B B B B B B B B B B B B B B B B B B B B B B B B B B B B B B B B B B B B B B B B B B B B B B B B B B B B B B B B B B B B B B B B B B B B B B B B B B B B B B B B B B B B B B B B A A B A B A A A B B A A A A A A A A A A A A A A A A A A A A A A A A A A A A A A A A A A A A A A A A A A A B A A A A A A A B A B A A A A B A A A A A A A A A A A B B B B B A B B B B B B B B B B B B B B B B B B B B B B B B B B B B B B B B B B B B B B B A B B B B B B B B B B B A B B B B B B B B B B B B B A B B A B B B A B B B B A A A B B B B B B B A B B B B B B B B B B B A B B B B B B B B B B A B B B B B B B B A B B B B B B B B A B B B B B B B B B A B B A B B B B B B B B B B B B B B B A B B B B B B B A B B B A B B B B B B B B B B A B B B B B B B B B B B B B B B B B B B A B B B B B B B B B B B B A A B B A B A A B A B A A A B A A B A A A A B B B B A A B B A A A A A B B A A B A B B B B A A A B B A A B A A A B B A A B B A B A A A B A B B B B A A B A A A A A B B A B B B B B A B B B B B B B B B B B B B B B B B B B B B B B B B B B B A B B B B B B B B B B B B B B B B B B B B B B B B B B B B B B B B B B B B B B B B B B B B B B B B B B B B B B B B B B B B B B B A B B B B B B B B B B B B B B B B B B B B B B B B B B B B B B B B B B B B B B A B B B B B B B B B B B B B B B B B B B B B B B B B B B B B B B B A B B B B B B B B B B B B B B B B B B B B B B B B B B B B B B B B B B B B B A B B
6D_158410881                         A A A A A B A A A A A A A A A A A A A A A A A A A A A A A A A A A A A A A A A A A A A A A A A A A A A A A B A A A A B A A A A A A A B A A A A B B B B B B B B B B B B B B B B B B B B B B B B B B B B B B B B B B B B B B B B B B B B B B B B B B B B B B B B B B B B B B B B B B B B B B B B B B B B B B B B B B B B B B B B B B B B B B B B B B B B B B B B B B B B B B B B B B B B B B B B B B B B B B B B B B B B B B B B B B B B B B B B B B B B B B B B B B B B B B B B B B B B B B B B B B B B B B B B B B B B B B B B B B B A A B A B A A A B B A A A A A A A A A A A A A A A A A A A A A A A A A A A A A A A A A A A A A A A A A A A B A A A A A A A B A B A A A A B A A A A A A A A A A A B B B B B A B B B B B B B B B B B B B A B B B B B B B B B B B B B B B B B B B B B B B B B A B B B B B B B B B B B A B B B B B B B B B B B B B A B B A B B B A B B B B A A A B B B B B B B A B B B B B B B B B B B A B B B B B B B B B B A B B B B B B B B A B B B B B B B B A B B B B B B B B B A B B A B B B B B B B B B B B B B B B A B B B B B B B A B B B A B B B B B B B B B B A B B B B B B B B B B B B B B B B B B B A B B B B B B B B B B B B A A B B A B A A B A B A A A B A A B A A A A B B B B A A B B A A A A A B B A A B A B B B B A A A B B A A B A A A B B A A B B A B A A A B A B B B B A A B A A A A A B B A B B B B B A B B B B B B B B B B B B B B B B B B B B B B B B B B B B A B B B B B B B B B B B B B B B B B B B B B B B B B B B B B B B B B B B B B B B B B B B B B B B B B B B B B B B B B B B B B B B A B B B B B B B B B B B B B B B B B B B B B B B B B B B B B B B B B B B B B B A B B B B B B B B B B B B B B B B B B B B B B B B B B B B B B B B A B B B B B B B B B B B B B B B B B B B B B B B B B B B B B B B B B B B B B A B B
6D_67879856                          A A A A A B A A A A A A A A A A A A A A A A A A A A A A A A A A A A A A A A A A A A A A A A A A A A A A A B A A A A B A A A A A A A B A A A A B B B B B B B B B B B B B B B B B B B B B B B B B B B B B B B B B B B B B B B B B B B B B B B B B B B B B B B B B B B B B B B B B B B B B B B B B B B B B B B B B B B B B B B B B B B B B B B B B B B B B B B B B B B B B B B B B B B B B B B B B B B B B B B B B B B B B B B B B B B B B B B B B B B B B B B B B B B B B B B B B B B B B B B B B B B B B B B B B B B B B B B B B B B A A B A B A A A B B A A A A A A A A A A A A A A A A A A A A A A A A A A A A A A A A A A A A A A A A A A A B A A A A A A A B A B A A A A B A A A A A A A A A A A B B B B B A B B B B B B B B B B B B B A B B B B B B B B B B B B B B B B B B B B B B B B B A B B B B B B B B B B B A B B B B B B B B B B B B B A B B A B B B A B B B B A A A B B B B B B B A B B B B B B B B B B B A B B B B B B B B B B A B B B B B B B B A B B B B B B B B A B B B B B B B B B A B B A B B B B B B B B B B B B B B B A B B B B B B B A B B B A B B B B B B B B B B A B B B B B B B B B B B B B B B B B B B A B B B B B B B B B B B B A A B B A B A A B A B A A A B A A B A A A A B B B B A A B B A A A A A B B A A B A B B B B A A A B B A A B A A A B B A A B B A B A A A B A B B B B A A B A A A A A B B A B B B B B A B B B B B B B B B B B B B B B B B B B B B B B B B B B B A B B B B B B B B B B B B B B B B B B B B B B B B B B B B B B B B B B B B B B B B B B B B B B B B B B B B B B B B B B B B B B B A B B B B B B B B B B B B B B B B B B B B B B B B B B B B B B B B B B B B B B A B B B B B B B B B B B B B B B B B B B B B B B B B B B B B B B B A B B B B B B B B B B B B B B B B B B B B B B B B B B B B B B B B B B B B B A B B
6D_47309595                          A A A A A B A A A A A A A A A A A A A A A A A A A A A A A A A A A A A A A A A A A A A A A A A A A A A A A B A A A A B A A A A A A A B A A A A B B B B B B B B B B B B B B B B B B B B B B B B B B B B B B B B B B B B B B B B B B B B B B B B B B B B B B B B B B B B B B B B B B B B B B B B B B B B B B B B B B B B B B B B B B B B B B B B B B B B B B B B B B B B B B B B B B B B B B B B B B B B B B B B B B B B B B B B B B B B B B B B B B B B B B B B B B B B B B B B B B B B B B B B B B B B B B B B B B B B B B B B B B B A A B A B A A A B B A A A A A A A A A A A A A A A A A A A A A A A A A A A A A A A A A A A A A A A A A A A B A A A A A A A B A B A A A A B A A A A A A A A A A A B B B B B A B B B B B B B B B B B B B A B B B B B B B B B B B B B B B B B B B B B B B B B A B B B B B B B B B B B A B B B B B B B B B B B B B A B B A B B B A B B B B A A A B B B B B B B A B B B B B B B B B B B A B B B B B B B B B B A B B B B B B B B A B B B B B B B B A B B B B B B B B B A B B A B B B B B B B B B B B B B B B A B B B B B B B A B B B A B B B B B B B B B B A B B B B B B B B B B B B B B B B B B B A B B B B B B B B B B B B A A B B A B A A B A B A A A B A A B A A A A B B B B A A B B A A A A A B B A A B A B B B B A A A B B A A B A A A B B A A B B A B A A A B A B B B B A A B A A A A A B B A B B B B B A B B B B B B B B B B B B B B B B B B B B B B B B B B B B A B B B B B B B B B B B B B B B B B B B B B B B B B B B B B B B B B B B B B B B B B B B B B B B B B B B B B B B B B B B B B B B A B B B B B B B B B B B B B B B B B B B B B B B B B B B B B B B B B B B B B B A B B B B B B B B B B B B B B B B B B B B B B B B B B B B B B B B A B B B B B B B B B B B B B B B B B B B B B B B B B B B B B B B B B B B B B A B B
6D_126867325                         A A A A A B A A A A A A A A A A A A A A A A A A A A A A A A A A A A A A A A A A A A A A A A A A A A A A A B A A A A B A A A A A A A B A A A A B B B B B B B B B B B B B B B B B B B B B B B B B B B B B B B B B B B B B B B B B B B B B B B B B B B B B B B B B B B B B B B B B B B B B B B B B B B B B B B B B B B B B B B B B B B B B B B B B B B B B B B B B B B B B B B B B B B B B B B B B B B B B B B B B B B B B B B B B B B B B B B B B B B B B B B B B B B B B B B B B B B B B B B B B B B B B B B B B B B B B B B B B B B A A B A B A A A B B A A A A A A A A A A A A A A A A A A A A A A A A A A A A A A A A A A A A A A A A A A A B A A A A A A A B A B A A A A B A A A A A A A A A A A B B B B B A B B B B B B B B B B B B B A B B B B B B B B B B B B B B B B B B B B B B B B B A B B B B B B B B B B B A B A B B A A A A B A A A A A A A A A A B A A A A A A A A B B A A A A A A A A A A A A A A A B A A A A A A B B B B B B A B B B B B B B B A B B B B B B B B A B B B B B B B B B A B B A B B B B B B B B B B B B B B B A B B B B B B B A B B B A B B B B B B B B B B A B B B B B B B B B B B B B B B B B B B A B B B B B B B B B B B B A A B B A B A A B A B A A A B A A B A A A A B B B B A A B B A A A A A B B A A B A B B B B A A A B B A A B A A A B B A A B B A B A A A B A B B B B A A B A A A A A B B A B B B B B A A A A A A A A A B B A A A A B A B A A B A B A A B A A A A A B A B A A A A B B A A A B B A B A B A A A A A A A A A A A A A A A A A A A B A A B A A A A A A A A A A A A A B A A A A A A A A A A A B B B B B B B B B B B B B B B B B B B B B B B B B B B B B B B B B B B A B B B B B B B B B B B B B B B B B B B B B B B B B B B B B B B B A B B B B B B B B B B B B B B B B B B B B B B B B B B B B B B B B B B B B B A B B
6D_8422068                           A A A A A B A A A A A A A A A A A A A A A A A A A A A A A A A A A A A A A A A A A A A A A A A A A A A A A B A A A A B A A A A A A A B A A A A B B B B B B B B B B B B B B B B B B B B B B B B B B B B B B B B B B B B B B B B B B B B B B B B B B B B B B B B B B B B B B B B B B B B B B B B B B B B B B B B B B B B B B B B B B B B B B B B B B B B B B B B B B B B B B B B B B B B B B B B B B B B B B B B B B B B B B B B B B B B B B B B B B B B B B B B B B B B B B B B B B B B B B B B B B B B B B B B B B B B B B B B B B B A A B A A A A A A B A A A A A A A A A A A A A A A A A A A A A A A A A A A A A A A A A A A A A A A A A A A B A A A A A A A A A B A A A A B A A A A A A A A A A A A A B B A A A A A A B A A A A A A A A A B A A B A A B A A A A B B A A A A A A A A A A A A A B A B A A A A A A A A A A A A B A A A A A A A A A A A A A A A A A A A A A A A A B A A A A A A A A A A A A A A A A B A A A A A A A A A A A A A B A A A A A A B A A A A A A A A A A A B A A A A A A A A B A A A A A A A A A A B A A A A A A A A A A A A B A A A A B A A A A A A A B A A A A A A A B A A A A A B A B A A A A A A B A A A A A A A A B B B B B A A B B A B A A B A B A A A B A A B A A A A B B B B A A B B A A A A A B B A A B A B B B B A A A B B A A B A A A B B A A B B A B A A A B A B B B B A A B A A A A A B B A B B B B B A A A A A A A A A B B A A A A B A B A A B A B A A B A A A A A B A B A A A A B B A A A B B A B A B A A A A A A A A A A A A A A A A A A A B A A B A A A A A A A A A A A A A B A A A A A A A A A A A B B B B B B B B B B B B B B B B B B B B B B B B B B B B B B B B B B B A B B B B B B B B B B B B B B B B B B B B B B B B B B B B B B B B A B B B B B B B B B B B B B B B B B B B B B B B B B B B B B B B B B B B B B A B B
6D_88008960                          A A A A A A A A A A A A A A A A A A A A A A A A A A A A A A A A A A A A A A A A A A A A A A A A A A A A A A A A A A A A A A A A A A B A A A A B B B B B B B B B B B B B B B B B B B B B B B B B B B B B B B B B B B B B B B B B B B B B B B B B B B B B B B B B B B B B B B B B B B B B B B B B B B B B B B B B B B B B B B B B B B B B B B B B B B B B B B B B B B B B B B B B B B B B B B B B B B B B B B B B B B B B B B B B B B B B B B B B B B B B B B B B B B B B B B B B B B B B B B B B B B B B B B B B B B B B B B B B B B A A B A A A A A A B A A A A A A A A A A A A A A A A A A A A A A A B A A A A A A A A A A A A A A A A A A A B A A A B A A A A A B A A B A B A B A A A B A A A A A A A B A A A A A A A A A A A A A A A A A A A A A A A A A A A A A A A A A A A A A A A A A A A A A A A A A A A A A A A A A A B A A A A A A A A A A A A A A A A A A A A A A A A B A A A A A A A A A A A A A A A A B A A A A A A A A A A B A A B A A A A A A B A A A A A A A A A A A B B A A A A A A A B A A A A A A A A A A B A A A A A B A A A A A A B A A A A B A A A A A A A B A A A A A A B B A A A A A B A B A A A A A A B A A A A A A A A B B B B B A A B B A B A A B A B A A A B A A B A A A A B B B B A A B B A A A A A B B A A B A B B B B A A A B B A A B A A A B B A A B B A B A A A B A B B B B A A B A A A A A B B A B B B B B A A A A A A A A A B B A A A A B A B A A B A B A A B A A A A A B A B A A A A B B A A A B B A B A B A A A A A A A A A A A A A A A A A A A B A A B A A A A A A A A A A A A A B A A A A A A A A A A A B B B B B B B B B B B B B B B B B B B B B B B B B B B B B B B B B B B A B B B B B B B B B B B B B B B B B B B B B B B B B B B B B B B B A B B B B B B B B B B B B B B B B B B B B B B B B B B B B B B B B B B B B B A B B
6D_91590339                          A A A A A A A A A A A A A A A A A A A A A A A A A A A B A A A A A A A A B A A A A A A A A A A A A A A A A A A B A A A A A A A A A A B A A A A B B B B B B B B B B B B B B B B B B B B B B B B B B B B B B B B B B B B B B B B B B B B B B B B B B B B B B B B B B B B B B B B B B B B B B B B B B B B B B B B B B B B B B B B B B B B B B B B B B B B B B B B B B B B B B B B B B B B B B B B B B B B B B B B B B B B B B B B B B B B B B B B B B B B B B B B B B B B B B B B B B B B B B B B B B B B B B B B B B B B B B B B B B B A A B A A A A A A B A A A A A A A A A A A A A A A A A A A A A A A B A A A A A A A A A A A A A A A A A A A B A A A B A A A A A B A A B A B A B A A A B A A A A A A A A A A A A A A A A A A A A A A A A A A A A A A A A A A A A B A A A A A A A A A A A A A A A A A A A A A A A A A A A A A A A A A A A A A A A A A A A A A A A A A A A A A A A A A A A A A A A A A A A A A A A B A A A A A A A A A A B A A B A A A A A A B A A A A A A A A A A A B B A A A A A A A B A A A A A A A A A A B A A A A A B A A A A A A B A A A A B A A A A A A A B A A A A A A B B A A A A A B A B A A A A A A B A A A A A A A A B B B B B A A B B A B A A B A B A A A B A A B A A A A B B B B A A B B A A A A A B B A A B A B B B B A A A B B A A B A A A B B A A B B A B A A A B A B B B B A A B A A A A A B B A B B B B B A A A A A A A A A B B A A A A B A B A A B A B A A B A A A A A B A B A A A A B B A A A B B A B A B A A A A A A A A A A A A A A A A A A A B A A B A A A A A A A A A A A A A B A A A A A A A A A A A B B B B B B B B B B B B B B B B B B B B B B B B B B B B B B B B B B B A B B B B B B B B B B B B B B B B B B B B B B B B B B B B B B B B A B B B B B B B B B B B B B B B B B B B B B B B B B B B B B B B B B B B B B A B B
6D_84506679                          A A A A A A A A A A A A A A A A A A A A A A A A A A A B A A A A A A A A B A A A A A A A A A A A A A A A A A A B A A A A A A A A A A B A A A A B B B B B B B B B B B B B B B B B B B B B B B B B B B B B B B B B B B B B B B B B B B B B B B B B B B B B B B B B B B B B B B B B B B B B B B B B B B B B B B B B B B B B B B B B B B B B B B B B B B B B B B B B B B B B B B B B B B B B B B B B B B B B B B B B B B B B B B B B B B B B B B B B B B B B B B B B B B B B B B B B B B B B B B B B B B B B B B B B B B B B B B B B B B A A A A A A A A A B A A A A A A A A A A A A A A A A A A A A A A A B A A A A A A A A A A A A A A A A A A A A A A A B A A A A A A A A B A B A B A A A B A A A A A A A A A B A A A A A A A A A A A A A A A A A A A A A A A A A A B B A A A A A A A A B A A A A A A A A A B A A A A A B A A A A B A A A A A A B A A A A A A A A A A A A A A A A A A A B A A A A A A A A A A A A A B A A A A A A A A A A B A A B A A A A A A B A A A A A A A A A A A B B A A A A A A A B A A A A A A A A A A B A A A A A B A A A A A A B A A A A B A A A A A A A B A A A A A A B B A A A A A B A B A A A A A A B A A A A A A A A B B B B B A A B B A B A A B A B A A A B A A B A A A A B B B B A A B B A A A A A B B A A B A B B B B A A A B B A A B A A A B B A A B B A B A A A B A B B B B A A B A A A A A B B A B B B B B A A A A A A A A A B B A A A A B A B A A B A B A A B A A A A A B A B A A A A B B A A A B B A B A B A A A A A A A A A A A A A A A A A A A B A A B A A A A A A A A A A A A A B A A A A A A A A A A A B B B B B B B B B B B B B B B B B B B B B B B B B B B B B B B B B B B A B B B B B B B B B B B B B B B B B B B B B B B B B B B B B B B B A B B B B B B B B B B B B B B B B B B B B B B B B B B B B B B B B B B B B B A B B
6D_94299501                          A A A A A A A A A A A A A A A A A A A A A A A A A A A B A A A A A A A A B A A A A A A A A A A A A A A A A A A B A A A A A A A A A A B A A A A B B B B B B B B B B B B B B B B B B B B B B B B B B B B B B B B B B B B B B B B B B B B B B B B B B B B B B B B B B B B B B B B B B B B B B B B B B B B B B B B B B B B B B B B B B B B B B B B B B B B B B B B B B B B B B B B B B B B B B B B B B B B B B B B B B B B B B B B B B B B B B B B B B B B B B B B B B B B B B B B B B B B B B B B B B B B B B B B B B B B B B B B B B B B B B B B B B B B B B B B B B B B B B B B B B B B B A B B B B A A B B B B B B B B A A A B B B B B B B B A B B B B B B B A B B A B B B B B A B B B A B B B B B B A B B A B B B B B B B A B B A A B B A B B A B B B A B B A B B B B A B B B B B B B B B B B B A A B A B B B B B B B B B A A A B A A A A A A B A A A A A A A A A A A A A A A A A A A B A A A A A A A A A A A A A B A A A A A A A A A A B A A B A A A A A A B A A A A A A A A A A A B B A A A A A A A B A A A A A A A A A A B A A A A A B A A A A A A B A A A A B A A A A A A A B A A A A A A B B A A A A A B A B A A A A A A B A A A A A A A A B B B B B A A B B A B A A B A B A A A B A A B A A A A B B B B A A B B A A A A A B B A A B A B B B B A A A B B A A B A A A B B A A B B A B A A A B A B B B B A A B A A A A A B B A B B B B B A A A A A A A A A B B A A A A B A B A A B A B A A B A A A A A B A B A A A A B B A A A B B A B A B A A A A A A A A A A A A A A A A A A A B A A B A A A A A A A A A A A A A B A A A A A A A A A A A B B B B B B B B B B B B B B B B B B B B B B B B B B B B B B B B B B B A B B B B B B B B B B B B B B B B B B B B B B B B B B B B B B B B A B B B B B B B B B B B B B B B B B B B B B B B B B B B B B B B B B B B B B A B B
6D_93823144                          A A A A A A A A A A A A A A A A A A A A A A A A A A A B A A A A A A A A B A A A A A A A A A A A A A A A A A A B A A A A A A A A A A B A A A A B B B B B B B B B B B B B B B B B B B B B B B B B B B B B B B B B B B B B B B B B B B B B B B B B B B B B B B B B B B B B B B B B B B B B B B B B B B B B B B B B B B B B B B B B B B B B B B B B B B B B B B B B B B B B B B B B B B B B B B B B B B B B B B B B B B B B B B B B B B B B B B B B B B B B B B B B B B B B B B B B B B B B B B B B B B B B B B B B B B B B B B B B B B B B B B B B B B B B B B B B B B B B B B B B B B B B A B B B B A A B B B B B B B B A A A B B B B B B B B A B B B B B B B A B B A B B B B B A B B B A B B B B B B A B B A B B B B B B B A B B A A B B A B B A B B B A B B A B B B B A B B B B B B B B B B B B A A B A B B B B B B B B B A A A B A A A A A A B A A A A A A A A A A A A A A A A A A A B A A A A A A A A A A A A A B A A A A A A A A A A B A A B A A A A A A B A A A A A A A A A A A B B A A A A A A A B A A A A A A A A A A B A A A A A B A A A A A A B A A A A B A A A A A A A B A A A A A A B B A A A A A B A B A A A A A A B A A A A A A A A B B B B B A A B B A B A A B A B A A A B A A B A A A A B B B B A A B B A A A A A B B A A B A B B B B A A A B B A A B A A A B B A A B B A B A A A B A B B B B A A B A A A A A B B A B B B B B A A A A A A A A A B B A A A A B A B A A B A B A A B A A A A A B A B A A A A B B A A A B B A B A B A A A A A A A A A A A A A A A A A A A B A A B A A A A A A A A A A A A A B A A A A A A A A A A A B B B B B B B B B B B B B B B B B B B B B B B B B B B B B B B B B B B A B B B B B B B B B B B B B B B B B B B B B B B B B B B B B B B B A B B B B B B B B B B B B B B B B B B B B B B B B B B B B B B B B B B B B B A B B
6D_89827309                          A A A A A A A A A A A A A A A A A A A A A A A A A A A B A A A A A A A A B A A A A A A A A A A A A A A A A A A B A A A A A A A A A A B A A A A B A A A B A B A A A A A A A A A A A A A A A A A A A A A B A A A A A A A A A A A A A B A A B B A A A A A A A A A A A A A A A A A B A A A A A A A A A A A A A A A A B A A A A B B A A B B B B B B B B B B B B B B B B B B B B B B B B B B B B B B B B B B B B B B B B B B B B B B B B B B B B B B B B B B B B B B B B B B B B B B B B B B B B B B B B B B B B B B B B B B B B B B B B B B B B B B B B B B B B B B B B B B B B B B B B B B B A B B B B A A B B B B B B B B A A A B B B B B B B B A B B B B B B B A B B A B B B B B A B B B A B B B B B B A B B A B B B B B B B A B B A A B B A B B A B B B A B B A B B B B A B B B B B B B B B B B B A A B A B B B B B B B B B A A A B A A A A A A B A A A A A A A A A A A A A A A A A A A B A A A A A A A A A A A A A B A A A A A A A A A A B A A B A A A A A A B A A A A A A A A A A A B B A A A A A A A B A A A A A A A A A A B A A A A A B A A A A A A B A A A A B A A A A A A A B A A A A A A B B A A A A A B A B A A A A A A B A A A A A A A A B B B B B A A B B A B A A B A B A A A B A A B A A A A B B B B A A B B A A A A A B B A A B A B B B B A A A B B A A B A A A B B A A B B A B A A A B A B B B B A A B A A A A A B B A B B B B B A A A A A A A A A B B A A A A B A B A A B A B A A B A A A A A B A B A A A A B B A A A B B A B A B A A A A A A A A A A A A A A A A A A A B A A B A A A A A A A A A A A A A B A A A A A A A A A A A A A A A B A A B A A A A A A A A B A A A A B A A A B A B A A A A A A A A A A A A A A A A A A A A A A A A A A A A A A A A A A A A A A A A A A A A A A A A B A A A A A A A A B A B A A A A A A A A A A A A B A B A A A A A B
6D_78909527                          A A A A A A A A A A A A A A A A A A A A A A A A A A A B A A A A A A A A B A A A A A A A A A A A A A A A A A A B A A A A A A A A A A B A A A A B A A A B A B A A A A A A A A A A A A A A A A A A A A A B A A A A A A A A A A A A A B A A B B A A A A A A A A A A A A A A A A A B A A A A A A A A A A A A A A A A B A A A A B B A A B B B B B B B B B B B B B B B B B B B B B B B B B B B B B B B B B B B B B B B B B B B B B B B B B B B B B B B B B B B B B B B B B B B B B B B B B B B B B B B B B B B B B B B B B B B B B B B B B B B B B B B B B B B B B B B B B B B B B B B B B B B A B B B B A A B B B B B B B B A A A B B B B B B B B A B B B B B B B A B B A B B B B B A B B B A B B B B B B A A A A B A B A A A B A A A A A A A A A B A A B A A A A A B B B A A A B A A B A A A B A B B A A A A A A A A B A A A A A A A B A A A A A A B A A A A A A A A A A A A A A A A A A A B A A A A A A A A A A A A A B A A A A A A A A A A B A A A A A A A A A A A A A A A A A A A A A A B A A A A A A A A A A A A A A A A A A A A A A A A B A A A A A A A A A A A A A A A A A A A A A A A A A A B A A A A A A A A A A A A A A A A A A A A A A A A A B B B B A A B B A B A A B A B A A A B A A B A A A A B B B B A A B B A A A A A B B A A B A B B B B A A A B B A A B A A A B B A A B B A B A A A B A B B B B A A B A A A A A B B A B B B B B A A A A A A A A A B B A A A A B A B A A B A B A A B A A A A A B A B A A A A B B A A A B B A B A B A A A A A A A A A A A A A A A A A A A B A A B A A A A A A A A A A A A A B A A A A A A A A A A A A A A A B A A A A A A A A A A A B A A A A A A A A B A B A A A A A A A A A A A A A A A A A A A A A A A A B A A A A A A A A A A A A A A A A A A A B A A A A A A A A A A A A A A A A A A A A A A A A A A A A A A A A A A A B
6D_29557205                          A A A A A A A A A A A A A A A A A A A A A A A A A A A B A A A A A A A A B A A A A A A A A A A A A A A A A A A B A A A A A A A A A A B A A A A B A A A B A B A A A A A A A A A A A A A A A A A A A A A B A A A A A A A A A A A A A B A A B B A A A A A A A A A A A A A A A A A B A A A A A A A A A A A A A A A A B A A A A B B A A B B B B B B B B B B B B B B B B B B B B B B B B B B B B B B B B B B B B B B B B B B B B B B B B B B B B B B B B B B B B B B B B B B B B B B B B B B B B B B B B B B B B B B B B B B B B B B B B B B B B B B B B B B B B B B B B B B B B B B B B B B B A B B B B A A B B B B B B B B A A A B B B B B B B B A B B B B B B B A B B A B B B B B A B B B A B B B B B B A A A A B A B A A A B A A A A A A A A A B A A B A A A A A B B B A A A B A A B A A A B A B B A A A A A A A A B A A A A A A A B A A A A A A B A A A A A A A A A A A A A A A A A A A B A A A A A A A A A A A A A B A A A A A A A A A A B B A A A B B A A B A A A A A A A A B A A A A B A A A A A A A A A A A A A A A A A A A B A A A A B A A A A B A A A A A A A A A A A A A A A B A A A A A B A A A A A A A A A A A A A A A A A A A A A A A A B A A A A A A A A A B A A A A A A A A A A A A A A A A A A A A A A A B A A A A A B A A A A A A A A A A A A B B A A A A A A A A A A A A A A A A A A A A A A A A A A A A A A A A A A A A A A A A A A A A A A A A B B A A A A B A B A A B A B A A B A A A A A B A B A A A A B B A A A B B A B A B A A A A A A A A A A A A A A A A A A A B A A B A A A A A A A A A A A A A B A A A A A A A A A A A A B A A A A A B A A A A A A A A B A A A A A A A A A A A A B A B A A A A A A A A A A A A A A A A A A A B B A A A A A A A A A A A A A A A A B A A B A A A A A A A A A A A A A A A A B B A A A A A A A A A A A A A A A A A A
6D_95549240                          A A A A A A A A A A A A A A A A A A A A A A A A A A A B A A A A A A A A B A A A A A A A A A A A A A A A A A A B A A A A A A A A A A A A A A A B A A A B A B A A A A A A A A A A A A A A A A A A A A A B A A A A A A A A A A A A A B A A B B A A A A A A A A A A A A A A A A A B A A A A A A A A A A A A A A A A B A A A A B B A A B B B B B B B B B B B B B B B B B B B B B B B B B B B B B B B B B B B B B B B B B B B B B B B B B B B B B B B B B B B B B B B B B B B B B B B B B B B B B B B B B B B B B B B B B B B B B B B B B B B B B B B B B B B B B B B B B B B B B B B B B B B A B B B B A A B B B B B B B B A A A B B B B B B B B A B B B B B B B A B B A B B B B B A B B B A B B B B B B A A A A B A B A A A B A A A A A A A A A B A A B A A A A A B B B A A A B A A B A A A B A B B A A A A A A A A B A A A A B B A B B B B B A B B B B A A A B A A B A B B B A B B A B B B A B A B A A B B B B B B A B A B A B A B B A A A B B A A A B B A A B A A A A A A A A B A A A A B A A A A A A A A A A A A A A A A A A A B A A A A B A A A A B A A A A A A A A A A A A A A A B A A A A A B A A A A A A A A A A A A A A A A A A A A A A A A B A A A A A A A A A A A A A A A A A A A A A A A A A A A A A A A A A B A A A A A A A A A A A A A A A A A A A A A A A A A A A A A A A A A A A A A A A A A A A A A A A A A A A A A A A A A A A A A A A A A A A A B B A A A A B A B A A B A B A A B A A A A A B A B A A A A B B A A A B B A B A B A A A A A A A A A A A A A A A A A A A B A A B A A A A A A A A A A A A A B A A A A A A A A A A A B B B B A B A B A B B B A B B B B B A B B B B B B A B A B B B B B B A B B B B B B B B B B A B A B B B B B A B B B B B B B B A B B A B A A B A B B B B A B B B B B B B B B B B A B B B B A B B B B B B A B B B B B B B B B
6D_86533291                          A A A A A A A A B A A A A A B B A A B A A A A A A A A B A A A A B A A A B A A B A A A A A A A A A A A A A A A B B A A A A B A A B A B A A A B B A A A B A B A A A A A A A A A A A A A A A A A A A A A B A A A A A A A A A A A A A B A A B B A A A A A A A A A A A A A A A A A B A A A A A A A A A A A A A A A A B A A A A B B A A B B B B B B B B B A B B B B B B B B B B B B B B B B B B B B B B B B A B B B B B B B B B B B B B B B B B B B B B B B B B B B B B B B B B B B B B B B B B B B B B B B B B B B B A A B B B B B B B B B B B B B B B B B B B B B B B B B B B B B B B B B B A B B B B A A B B B B B B B B A A A B B B B B B B B A B B B B B B B A B B A B B B B B A B B B A B B B B B B A A A A B A B A A A B A A A A A A A A A B A A B A A A A A B B B A A A B A A B A A A B A B B A A A A A A A A B A A A A B B A B B B B B A B B B B A A A B A A B A B B B A B B A B B B A B A B A A B B B B B B A B A B A B A B B A A A B B A A A B B A A B A A A A A A A A B A A A A B A A A A A A A A A A A A A A A A A A A B A A A A B A A A A B A A A A A A A A A A A A A A A B A A A A A B A A A A A A A A A A A A A A A A A A A A A A A A B A A A A A A A A A A A A A A A A A A A A A A A A A A A A A A A A A B A A A A A A A A A A A A A A A A A A A A A A A A A A A A A A A A A A A A A A A A A A A A A A A A A A A A A A A A A A A A A A A A A A A A B B A A A A B A B A A B A B A A B A A A A A B A B A A A A B B A A A B B A B A B A A A A A A A A A A A A A A A A A A A B A A B A A A A A A A A A A A A A B A A A A A A A A A A A B B B B A B A B A B B B A B B B B B A B B B B B B A B A B B B B B B A B B B B B B B B B B A B A B B B B B A B B B B B B B B A B B A B A A B A B B B B A B B B B B B B B B B B A B B B B A B B B B B B A B B B B B B B B B
6D_5637710                           A A A A A A A A B A A A A A B B A A B A A A A A A A A B A A A A B A A A B A A B A A A A A A A A A A A A A A A B B A A A A B A A B A B A A A B A A A A A A A A A A A A A A A A A A A A A A A A A A A A A A A A A A A A A A A A A A A A A A A A A A A A A A A A A A A A A A A A A A A A A A A A A A A A A A A A A A A A A A A A A A B B B B B B B B B B B B B B B B B B B B B B B B B B B B B B B B B B B B B B B B B B B B B B B B B B B B B B B B B B B B B B B B B B B B B B B B B B B B B B B B B B B B B B B A A B B B B B B B B B B B B B B B B B B B B B B B B B B B B B B B B B B A B B B B A A B B B B B B B B A A A B B B B B B B B A B B B B B B B A B B A B B B B B A B B B A B B B B B B A A A A B A B A A A B A A A A A A A A A B A A B A A A A A B B B A A A B A A B A A A B A B B A A A A A A A A B A A A A B B A B B B B B A B B B B A A A B A A B A B B B A B B A B B B A B A B A A B B B B B B A B A B A B A B B A A A B B A A A B B A A B A A A A A A A A B A A A A B A A A A A A A A A A A A A A A A A A A B A A A A B A A A A B A A A A A A A A A A A A A A A B A A A A A B A A A A A A A A A A A A A A A A A A A A A A A A B A A A A A A A A A A A A A A A A A A A A A A A B A A A A A A B A A A A A B A A A A A B A A A A A A A A B A B A A A A A A A A A A A A A A A A A B A A A A A A A A A A B A A A A A A A A A A A A A A A A A A A B B A A A A B A B A A B A B A A B A A A A A B A B A A A A B B A A A B B A B A B A A A A A A A A A A A A A A A A A A A B A A B A A A A A A A A A A A A A B A A A A A A A A A A A B B B B A B A B A B B B A B B B B B A B B B B B B A B A B B B B B B A B B B B B B B B B B A B A B B B B B A B B B B B B B B A B B A B A A B A B B B B A B B B B B B B B B B B A B B B B A B B B B B B A B B B B B B B B B
6D_13257302                          A A A A A A A A B A A A A A B B A A B A A A A A A A A B A A A A B A A A B A A B A A A A A A A A A A A A A A A B B A A A A B A A B A B A A A B A A A A A A A A A A A A A A A A A A A A A A A A A A A A A A A A A A A A A A A A A A A A A A A A A A A A A A A A A A A A A A A A A A A A A A A A A A A A A A A A A A A A A A A A A A B B B B B B B B B B B B B B B B B B B B B B B B B B B B B B B B B B B B B B B B B B B B B B B B B B B B B B B B B B B B B B B B B B B B B B B B B B B B B B B B B B B B B B B A A B B B B B B B B B B B B B B B B B B B B B B B B B B B B B B B B B B A B B B B A A B B B B B B B B A A A B B B B B B B B A B B B B B B B A B B A B B B B B A B B B A B B B B B B A A A A B A B A A A B A A A A A A A A A B A A B A A A A A B B B A A A B A A B A A A B A B B A A A A A A A A B A A A A B B A B B B B B A B B B B A A A B A A B A B B B A B B A B B B A B A B A A B B B B B B A B A B A B A B B A A A B B A A A B B A A B A A A A A A A A B A A A A B A A A A A A A A A A A A A A A A A A A B A A A A B A A A A B A A A A A A A A A A A A A A A B A A A A A B A A A A A A A A A A A A A A A A A A A A A A A A B B B B B B B B B B B B A B A B B B B B B B B B B A A B B B B B B B B B A B A B B A B B A B B B A A B B B B B B B B A B A B B B B B B B B A B B B B B A B A B B B B B B B B B B B B B B B A A A A A A A A A A B B A A A A B A B A A B A B A A B A A A A A B A B A A A A B B A A A B B A B A B A A A A A A A A A A A A A A A A A A A B A A B A A A A A A A A A A A A A B A A A A A A A A A A A B B B B A B A B A B B B A B B B B B A B B B B B B A B A B B B B B B A B B B B B B B B B B A B A B B B B B A B B B B B B B B A B B A B A A B A B B B B A B B B B B B B B B B B A B B B B A B B B B B B A B B B B B B B B B
6D_30683818                          A A A A A A A A B A A A A A B B A A B A A A A A A A A B A A A A B A A A B A A B A A A A A A A A A A A A A A A B B A A A A B A A B A B A A A B A A A A A A A A A A A A A A A A A A A A A A A A A A A A A A A A A A A A A A A A A A A A A A A A A A A A A A A A A A A A A A A A A A A A A A A A A A A A A A A A A A A A A A A A A A B B B B B B B B B B B B B B B B B B B B B B B B B B B B B B B B B B B B B B B B B B B B B B B B B B B B B B B B B B B B B B B B B B B B B B B B B B B B B B B B B B B B B B B A A B B B B B B B B B B B B B B B B B B B B B B B B B B B B B B B B B B A B B B B A A B B B B B B B B A A A B B B B B B B B A B B B B B B B A B B A B B B B B A B B B A B B B B B B A A A A B A B A A A B A A A A A A A A A B A A B A A A A A B B B A A A B A A B A A A B A B B A A A A A A A A B A A A A B B A B B B B B A B B B B A A A B A A B A B B B A B B A B B B A B A B A A B B B B B B A B A B A B A B B A A A B B A A A B B A A B A A A A A A A A B A A A A B A A A A A A A A A A A A A A A A A A A B A A A A B A A A A B A A A A A A A A A A A A A A A B A A A A A B A A A A A A A A A A A A A A A A A A A A A A A A B B A A A A A A A A A A A B A A A A A B A A A A A A A A A A A A A A A A A A A A A A A A A A A A A A A A A A A A A A A A A A A B A A A A A A A A A A A A A A A A A A A A B A A A A A B A A A A A A A A A A A A A A A A A A A A A A A A A A A A A A A A A A A A A A A A A B A A A A A A A A A A A A A A A A A A A A A A A A A A A A A A A A A A A A A A A A A A A A A A A A A A A A A A A A A A B B B B A B A B A B B B A B B B B B A B B B B B B A B A B B B B B B A B B B B B B B B B B A B A B B B B B A B B B B B B B B A B B A B A A B A B B B B A B B B B B B B B B B B A B B B B A B B B B B B A B B B B B B B B B
6D_24186568                          A A A A A A A A B A A A A A B B A A B A A A A A A A A B A A A A B A A A B A A B A A A A A A A A A A A A A A A B B A A A A B A A B A B A A A B A A A A A A A A A A A A A A A A A A A A A A A A A A A A A A A A A A A A A A A A A A A A A A A A A A A A A A A A A A A A A A A A A A A A A A A A A A A A A A A A A A A A A A A A A A B B B B B B B B B B B B B B B B B B B B B B B B B B B B B B B B B B B B B B B B B B B B B B B B B B B B B B B B B B B B B B B B B B B B B B B B B B B B B B B B B B B B B B B A A B B B B B B B B B B B B B B B B B B B B B B B B B B B B B B B B B B A B B B B A A B B B B B B B B A A A B B B B B B B B A B B B B B B B A B B A B B B B B A B B B A B B B B B B A A A A A A A A A A A A A A A A A A A A B A A B A A A A A A A A A A A A A A A A A A A A A A A A A A A A A A A A A A A B B A B B B B B A B B B B A A A B A A B A B B B A B B A B B B A B A B A A B B B B B B A B A B A B A B B A A A B B A A A B B A A B A A A A A A A A B A A A A B A A A A A A A A A A A A A A A A A A A B A A A A B A A A A B A A A A A A A A A A A A A A A B A A A A A B A A A A A A A A A A A A A A A A A A A A A A A A B B A A A B A A A A A A A B A A A A A B A A A A A A A A A A A B A A A A A A A A A A A A A A A A A B A A A A A A A A A A A A A B A A A A A A A A A A A A A A A A A A A A B A A A A A B A A A A A A A A A A A A A A A A A A A A A A A A A A A A A A A A A A A A A A A A A A A A A A A A A A A A A A A A A A A A A A A A A A A A A A A A A A A A A A A A A A A A A A A A A A A A A A A A A A A A B B B B A B A B A B B B A B B B B B A B B B B B B A B A B B B B B B A B B B B B B B B B B A B A B B B B B A B B B B B B B B A B B A B A A B A B B B B A B B B B B B B B B B B A B B B B A B B B B B B A B B B B B B B B B
6D_25331156                          A A A A A A A A B A A A A A B B A A B A A A A A A A A B A A A A B A A A B A A B A A A A A A A A A A A A A A A B B A A A A B A A B A B A A A B A A A A A A A A A A A A A A A A A A A A A A A A A A A A A A A A A A A A A A A A A A A A A A A A A A A A A A A A A A A A A A A A A A A A A A A A A A A A A A A A A A A A A A A A A A B B B B B B B B B B B B B B B B B B B B B B B B B B B B B B B B B B B B B B B B B B B B B B B B B B B B B B B B B B B B B B B B B B B B B B B B B B B B B B B B B B B B B B B A A B B B B B B B B B B B B B B B B B B B B B B B B B B B B B B B B B B A B B B B A A B B B B B B B B A A A B B B B B B B B A B B B B B B B A B B A B B B B B A B B B A B B B B B B A A A A A A A A A A A A A A A A A A A A B A A A A A A A A A A A A A A A A A A A A A A A A A A A A A A A A A A A A A A B B A B B B B B A B B B B A A A B A A B A B B B A B B A B B B A B A B A A B B B B B B A B A B A B A B B A A A B B A A A B B A A B A A A A A A A A B A A A A B A A A A A A A A A A A A A A A A A A A B A A A A B A A A A B A A A A A A A A A A A A A A A B A A A A A B A A A A A A A A A A A A A A A A A A A A A A A A B B A A A B A A A A A A A B A A A A A B A A A A A A A A A A A B A A A A A A A A A A A A A A A A A B A A A A A A A A A A A A A B A A A A A A A A A A A A A A A A A A A A B A A A A A B A A A A A A A A A A A A A A A A A A A A A A A A A A A A A A A A A A A A A A A A A A A A A A A A A A A A A A A A A A A A A A A A A A A A A A A A A A A A A A A A A A A A A A A A A A A A A A A A A A A A B B B B A B A B A B B B A B B B B B A B B B B B B A B A B B B B B B A B B B B B B B B B B A B A B B B B B A B B B B B B B B A B B A B A A B A B B B B A B B B B B B B B B B B A B B B B A B B B B B B A B B B B B B B B B
6D_22842259                          B B B B B B B B B B B B B B B B B A B A B B B B B B B B B B B A B B B A B B B B B A B B B B A B A B B B A B B B B A B B A B B B B B B B B B B A A A A A A A A A A A A A A A A A A A A A A A A A A A A A A A A A A A A A A A A A A A A A A A A A A A A A A A A A A A A A A A A A A A A A A A A A A A A A A A A A A A A A A A A A A B B B B B B B B B B B B B B B B B B B B B B B B B B B B B B B B B B B B B B B B B B B B B B B B B B B B B B B B B B B B B B B B B B B B B B B B B B B A B B B B B B B B B B B A A B B B B B B B B B B B B B B B B B B B B B B B B B B B B B B B B B B A B B B B A A B B B B B B B B A A A B B B B B B B B A B B B B B B B A B B A B B B B B A B B B A B B B B B B A A A A A A A A A A A A A A A A A A A A B A A A A A A A A A A A A A A A A A A A A A A A A A A A A A A A A A A A A A A B B A B B B B B A B B B B A A A B A A B A B B B A B B A B B B A B A B A A B B B B B B A B A B A B A B B A A A B B A A A B B A A B A A A A A A A A B A A A A B A A A A A A A A A A A A A A A A A A A B A A A A B A A A A B A A A A A A A A A A A A A A A B A A A A A B A A A A A A A A A A A A A A A A A A A A A A A A B B A A A B A A A A A A A B A A A A A B A A A A A A A A A A A B A A A A A A A A A A A A A A A A A B A A A A A A A A A A A A A B A A A A A A A A A A A A A A A A A A A A B A A A A A B A A A A A A A A A A A A A A A A A A A A A A A A A A A A A A A A A A A A A A A A A A A A A A A A A A A A A A A A A A A A A A A A A A A A A A A A A A A A A A A A A A A A A A A A A A A A A A A A A A A A B B B B A B A B A B B B A B B B B B A B B B B B B A B A B B B B B B A B B B B B B B B B B A B A B B B B B A B B B B B B B B A B B A B A A B A B B B B A B B B B B B B B B B B A B B B B A B B B B B B A B B B B B B B B B
6D_6081984                           A A A B B A A A A A A A A A A A A A A A B A A A B A B A A A A A A A A A A A A A A A A A A B A A A B A B A A A A A A B A A A A A A A A A A A A A A A A A A A A A A A A A A A A A A A A A A A A A A A A A A A A A A A A A A A A A A A A A A A A A A A A A A A A A A A A A A A A A A A A A A A A A A A A A A A A A A A A A A A A A A B B B B B B B B B B B B B B B B B B B B B B B B B B B B B B B B B B B B B B B B B B B B B B B B B B B B B B B B B B B B B B B B B B B B B B B B B B B B B B B B B B B B B B B A A B B B B B B B B B B B B B B B B B B B B B B B B B B B B B B B B B B A B B B B A A B B B B B B B B A A A B B B B B B B B A B B B B B B B A B B A B B B B B A B B B A B B B B B B A A A A A A A A A A A A A A A A A A A A B A A A A A A A A A A A A A A A A A A A A A A A A A A A A A A A A A A A A A A B B A B B B B B A B B B B A A A B A A B A B B B A B B A B B B A B A B A A B B B B B B A B A B A B A B B A A A B B A A A B B A A B A A A A A A A A B A A A A B A A A A A A A A A A A A A A A A A A A B A A A A B A A A A B A A A A A A A A A A A A A A A B A A A A A B A A A A A A A A A A A A A A A A A A A A A A A A B A A A A B A A A A A A A A A A A A A A A A A A A A A A A A A B A A A A A A A A A A A A A A A A A B A A A A A A A A A A A A A B A A A A A A A A A A A A A A A A A A A A A A A A A A A A A A A A A A A A A A A A A A A A A A A A A A A A A A A A A A A A A A A A A A A A A A A A A A A A A A A A A A A A A A A A A A A A A A A A A A A A A A A A A A A A A A A A A A A A A A A A A A A A A A A B B B B A B A B A B B B A B B B B B A B B B B B B A B A B B B B B B A B B B B B B B B B B A B A B B B B B A B B B B B B B B A B B A B A A B A B B B B A B B B B B B B B B B B A B B B B A B B B B B B A B B B B B B B B B
6D_27841034                          A A A B B A A A A A A A A A A A A A A A B A A A B A B A A A A A A A A A A A A A A A A A A B A A A B A B A A A A A A B A A A A B A A A A A A A A A A A A A A A A A A A A A A A A A A A A A A A A A A A A A A A A A A A A A A A A A A A A A A A A A A A A A A A A A A A A A A A A A A A A A A A A A A A A A A A A A A A A A A A A A B B B B B B B B B B B B B B B B B B B B B B B B B B B B B B B B B B B B B B B B B B B B B B B B B B B B B B B B B B B B B B B B B B B B B B B B B B B B B B B B B B B B B B B A A B B B B B B B B B B B B B B B B B B B B B B B B B B B B B B B B B B A B B B B A A B B B B B B B B A A A B B B B B B B B A B B B B B B B A B B A B B B B B A B B B A B B B B B B A A A A A A A A A A A A A A A A A A A A B A A A A A A A A A A A A A A A A A A A A A A A A A A A A A A A A A A A A A A B B A B B B B B A B B B B A A A B A A B A B B B A B B A B B B A B A B A A B B B B B B A B A B A B A B B A A A B B A A A B B A A B A A A A A A A A B A A A A A A A A A A A A A A A A A A A A A A A A B A A A A A A A A A B A A A A A A A A A A A A A A A B A A A A A B A A A A A A A A A A A A A A A A A A A A A A A A B A A A A B A A A B A A A A A A B B B A A B A A A A A B A A A B A B A A A B A A A A A A A A A B A B A A A A A A A A A A A A A B A A A A A A A A A B A A B A A A A B A A B A B A A A A B A B A A A A A A A A A A A A A A A A A A A A A A A A A A A A A A A A A A A A A A A A A A A A A A A A A A A A A A A A A A A A A A A A A A A A A A A A A A A A A A A A A A A A A A A A A A A A A A A A A B B B B A B A B A B B B A B B B B B A B B B B B B A B A B B B B B B A B B B B B B B B B B A B A B B B B B A B B B B B B B B A B B A B A A B A B B B B A B B B B B B B B B B B A B B B B A B B B B B B A B B B B B B B B B
6D_104127688                         A A A B B A A A A A A A A A A A A A A A B A A A B A B A A A A A A A A A A A A A A A A A A B A A A B A B A A A A A A B A A A A B A A A A A A A A A A A A A A A A A A A A A A A A A A A A A A A A A A A A A A A A A A A A A A A A A A A A A A A A A A A A A A A A A A A A A A A A A A A A A A A A A A A A A A A A A A A A A A A A A B B B B B B B B B B B B B B B B B B B B B B B B B B B B B B B B B B B B B B B B B B B B B B B B B B B B B B B B B B B B B B B B B B B B B B B B B B B B B B B B A B B B B B B A A B B B B B B B B B B B B B B B B B B B B B B B B B B B B B B B B B B A B B B B A A B B B B B B B B A A A B B B B B B B B A B B B B B B B A B B A B B B B B A B B B A B B B B B B A A A A A A A A A A A A A A A A A A A A B A A A A A A A A A A A A A A A A A A A A A A A A A A A A A A A A A A A A A A B B A B B B B B A B B B B A A A B A A B A B B B A B B A B B B A B A B A A B B B B B B A B A B A B A B B A B A B B A A B B B A A B A A B B A A A A B A B A A A B B A A B A A A A A A B A A A A A A A B A A A A A A A A A B A B B A A B B A A A A A A A A B B A A A B B B B A A A B A A A A B A A A B A A A B A B A A A B B B B B B B B A B B B B B B B B B B B A B B A A B B B A B B B B B B B B B A B B B B B B B A B B B B B A B B A B B A B B A A B A B B B B B B B B B B A B B B A B B B B B B B B B A B B B B A A A A A A A A A A A A A A A A A A A A A A A A A A A A A A A A A A A A A A A A A A A A A A A A A A A A A A A A A A A A A A A A A A A A A A A A A A A A A A A A A A A A A A A A A A A A A A A A A B B B B A B A B A B B B A B B B B B A B B B B B B A B A B B B B B B A B B B B B B B B B B A B A B B B B B A B B B B B B B B A B B A B A A B A B B B B A B B B B B B B B B B B A B B B B A B B B B B B A B B B B B B B B B
6D_2439014                           A A A B B A A A A A A A A A A A A A A A B A A A A A B A A A A A A A A A A A A A A A A A A A A A A A A A A A A A A A A A A A A B A A A A A A A A A A A A A A A A A A A A A A A A A A A A A A A A A A A A A A A A A A A A A A A A A A A A A A A A A A A A A A A A A A A A A A A A A A A A A A A A A A A A A A A A A A A A A A A A A A A A A A A A A A A A A A A A A A A A B A A B A A A B A A A A A A A A B A A A B A B A A A A A A A A A A B A B B A A A A B A A A A B A B A A B A A A A A A A A A A A A A A A A A A A A A A B A A A B B B B B B B B B B B B B B B B B B B B B B B B B B A B B B B A A B B B B B B B B A A A B B B B B B B B A B B B B B B B A B B A B B B B B A B B B A B B B B B B A A A A A A A A A A A A A A A A A A A A B A A A A A A A A A A A A A A A A A A A A A A A A A A A A A A A A A A A A A A B B A B B B B B A B B B B A A A B A A B A B B B A B B A B B B A B A B A A B B B B B B A B A B A B A B B A B A B B A A B B A A A B A A B B A A A A B A B A A A B B A A B A A A A A A B A A A A A A A B A A A A A A A A A B A B B A A B B A A A A A A A A B B A A A B B B B A A A B A A A A B A A A B A A A B A B A A A B B B B B B B B A B B B B B B B B B B B A B B A A B B B A B B B B B B B B B A B B B B B B B A B B B B B A B B A B B A B B A A B A B B B B B B B B B B A B B B A B B B B B B B B B A B B B B A A A A A A A A A A A A A A A A A A A A A A A A A A A A A A A A A A A A A A A A A A A A A A A A A A A A A A A A A A A A A A A A A A A A A A A A A A A A A A A A A A A A A A A A A A A A A A A A A B B B B A B A B A B B B A B B B B B A B B B B B B A B A B B B B B B A B B B B B B B B B B A B A B B B B B A B B B B B B B B A B B A B A A B A B B B B A B B B B B B B B B B B A B B B B A B B B B B B A B B B B B B B B B
6D_35171867                          A A A B B A A A A B A A A A A A A A A A B A A A A A B A A A A A A A A A A A A A A A A A A A A A A A A A A A A A A A A A A A A B A A A A A A A A A A A A A A A A A A A A A A A A A A A A A A A A A A A A A A A A A A A A A A A A A A A A A A A A A A A A A A A A A A A A A A A A A A A A A A A A A A A A A A A A A A A A A A A A A A A A A A A A A A A A A A A A A A A A A A A A A A A A A A A A A A B A A A A A A A A A A A A A A A A A A A A A B A A A A B A B A A B A A A A A B A A A A A A A A A A A A A A A A A A A A B A A A B B B A A A A A B A A A A A B A A A A A B B A A B A A A A A A A A A A A B A A A B B A A A A A A A A B A B A A A A A A A A A A A A B A A A A A A A A A B A A B B A A A A A A A A A A A A A A A A A A A A A B A A A A A A A A A A A A A A A A A A A A A A A A A A A A A A A A A A A A A A B B A B B B B B A B B B B A A A B A A B A B B B A B B A B B B A B A B A A B B B B B B A B A B A B A B B B B B B B B A B B B A B B B B B B B B B B B A B B A B B B A B B B B B B B B B A A B B A B B B B A B B B A B B B B B B B A B B B A B B A A B B B B B B B B B B B B B B B B A B B A B A B B B B A B B A B B B B B B A A A A A A A A A A B A B B A A A B A A A A A A A A A B A A A A B B B A A B B A A A A B A A A A B B A A B A A A A B B A A A A B A A B B B B B A A A A B A A A A A B A A A B A A A A A A A A A A A A A A A A A A A A A A A A A A A A A A A A A A A A A A A A A A A A A A A A A A A A A A A A A A A A A A A A A A A A A A A A A A A A A A A A A A A A A A A A A A A A A A A A A A A A A A A A A A B A A A A A B A A A A A B B A A A A A A A B A A A A A B A A A A B A A A A A A A B A A A A A A A A A A A A A A A A A A A A A A B A A A A A A B B A A B B B A A A A A B B A A B B B A A A B B A B A A B A B A A B A A
6D_42203870                          A A A B B A A A A B A A A A A A A A A A B A A A A A B A A A A A A A A A A A A A A A A A A A A A A A A A A A A A A A A A A A A B A A A A A A A A A A A A A A A A A A A A A A A A A A A A A A A A A A A A A A A A A A A A A A A A A A A A A A A A A A A A A A A A A A A A A A A A A A A A A A A A A A A A A A A A A A A A A A A A A A A B A A B A A A A A A A A A A A A A A A B A A A A A A A A A A A B A B A A A A A A A A A A A A A A A A A A A B A A A A B A B A A B A A A A B B A A A A A A B A A A A A A A A A A A A A B A A A B A A A A A A A A A A A A A A A A A A A A A A A A A A A A A A A A A A A A A A A A A A A A A A A A A A A A A A A A A A A A A A A A A A A A A A A A A A A A A A A A A A A A A A A A A A A A A A A A A A A A B A A A A A A A A A A A A A A A A A A A A A A A A A A A A A A A A A A A A A A B B A B B B B B A B B B B A A A B A A B A B B B A B B A B B B A B A B A A B B B B B B A B A B A B A B B B B B B B B A B B B A B B B B B B B B B B B A B B A B B B A B B B B B B B B B A A B B A B B B B A B B B A B B B B B B B A B B B A B B A A B B B B B B B B B B B B B B B B A B B A B A B B B B A B B A B B B B B B A A A A A A A A A A B A B B A A A B A A A A A A A A A B A A A A B B B A A B B A A A A B A A A A B B A A B A A A A B B A A A A B A A B B B B B A A A A B A A A A A B A A A B A A A A A A A A A A A A A A A A A A A A A A A A A A A A A A A A A A A A A A A A A A A A A A A A A A A A A A A A A A A A A A A A A A A A A A A A A A A A A A A A A A A A A A A A A A A A A A A A A A A A A A A A A B A A A A A A A A A B A A A A A A A A A B A A A A A A A B A A A A B A A B A A A A A A A A A A A A A A A A A A A A A A A B A A A A A A A A A A A A A A B A A A A A A A A A A A A A B A A A A A A A A A A A A A A B A A
6D_22600815                          A A A B B A A A A B A A A A A A A A A A B A A A A A B A A A A A A A A A A A A A A A A A A A A A A A A A A A A A A A A A A A A B A A A A A A A A A A A A A A A A A A A A A A A A A A A A A A A A A A A A A A A A A A A A A A A A A A A A A A A A A A A A A A A A A A A A A A A A A A A A A A A A A A A A A A A A A A A A A A A A A A A B A A B A A A A A A A A A A A A A A A B A A A A A A A A A A A B A B A A A A A A A A A A A A A A A A A A A B A A A A B A B A A B A A A A B B A A A A A A B A A A A A A A A A A A A A B A A A B A A A A A A A A A A A A A A A A A A A A A A A A A A A A A A A A A A A A A A A A A A A A A A A A A A A A A A A A A A A A A A A A A A A A A A A A A A A A A A A A A A A A A A A A A A A A A A A A A A A A B A A A A A A A A A A A A A A A A A A A A A A A A A A A A A A A A A A A A A A B B A B B B B B A B B B B A A A B A A B A B B B A B B A B B B A B A B A A B B B B B B A B A B A B A B B B B B B B B A B B B A B B B B B B B B B B B A B B A B B B A B B B B B B B B B A A B B A B B B B A B B B A B B B B B B B A B B B A B B A A B B B B B B B B B B B B B B B B A B B A B A B B B B A B B A B B B B B B A A A A A A A A A A B A B B A A A B A A A A A A A A A B A A A A B B B A A B B A A A A B A A A A B B A A B A A A A B B A A A A B A A B B B B B A A A A B A A A A A B A A A B A A A A A A A A A A A A A A A A A A A A A A A A A A A A A A A A A A A A A A A A A A A A A A A A A A A A A A A A A A A A A A A A A A A A A A A A A A A A A A A A A A A A A A A A A A A A A A A A A A A A A A A A A B A A B A B B A B B B B B B B B A B B B B B B B B B B B B B B B B B B A B B B B A B B B B B A B B B B B B B B A B A B A B B B B B B A B B B B B B B A B B A B B A B B B B B B B A B B B B A B B B A A B B A B B B B B
6D_152918473                         A A A B B A A A A B A A A A A A A A A A B A A A A A B A A A A A A A A A A A A A A A A A A A A A A A A A A A A A A A A A A A A B A A A A A A A A A A A A A A A A A A A A A A A A A A A A A A A A A A A A A A A A A A A A A A A A A A A A A A A A A A A A A A A A A A A A A A A A A A A A A A A A A A A A A A A A A A A A A A A A A A A B A A B A A A A A A A A A A A A A A A B A A A A A A A A A A A B A B A A A A A A A A A A A A A A A A A A A B A A A A B A B A A B A A A A B B A A A A A A B A A A A A A A A A A A A A B A A A B A A A A A A A A A A A A A A A A A A A A A A A A A A A A A A A A A A A A A A A A A A A A A A A A A A A A A A A A A A A A A A A A A A A A A A A A A A A A A A A A A A A A A A A A A A A A A A A A A A A A B A A A A A A A A A A A A A A A A A A A A A A A A A A A A A A A A A A A A A A B B A B B B B B A B B B B A A A B A A B A B B B A B B A B B B A B A B A A B B B B B B A B A B A B A B B B A B A A A A B A A A A A B A A A A B A A A A B A A A A A A B A A A A A A B A A A A A A A A A A A A A A A A A A A A B A A A A A A A A A A A A B A A A B A A A B A B A A A A A A A A A A A B A A A A A A B A A A B A A A A A A A A A A B A B B A A A B A A A A A A A A A B A A A A B B B A A B B A A A A B A A A A B B A A B A A A A B B A A A A B A A B B B B B A A A A B A A A A A B A A A B A A A A A A A A A A A A A A A A A A A A A A A A A A A A A A A A A A A A A A A A A A A A A A A A A A A A A A A A A A A A A A A A A A A A A A A A A A A A A A A A A A A A A A A A A A A A A A A A A A A A A A A A A B A A B A B B A B B B B B B B B A B B B B B B B B B B B B B B B B B B A B B B B A B B B B B A B B B B B B B B A B A B A B B B B B B A B B B B B B B A B B A B B A B B B B B B B A B B B B A B B B A A B B A B B B B B
6D_123528590                         A A A A A A A A A B A A A A A A A A A A A A A A A A B A A A A A A A A A A A A A A A A A A A A A A A A A A A A A A A A A A A A B A A A A A A A A A A A A A A A A A A A A A A A A A A A A A A A A A A A A A A A A A A A A A A A A A A A A A A A A A A A A A A A A A A A A A A A A A A A A A A A A A A A A A A A A A A A A A A A A A A A B A A B A A A A A A A A A A A A A A A B A A A A A A A A A A A B A B A A A A A A A A A A A A A A A A A A A B A A A A B A B A A B A A A A B B A A A A A A B A A A A A A A A A A A A A B A A A B A A A A A A A A A A A A A A A A A A A A A A A A A A A A A A A A A A A A A A A A A A A A A A A A A A A A A A A A A A A A A A A A A A A A A A A A A A A A A A A A A A A A A A A A A A A A A A A A A A A A B A A A A A A A A A A A A A A A A A A A A A A A A A A A A A A A A A A A A A A A A A A A A B A A A A A A A A A B A A B A A A A A B A A B B A A B A A A A A A A B A B A B A B A A A A A B A A A A A A A A A A A A A A A A A A A A A A A A A A A A A A A A A A A A A A A A A A A A A A A A A A A A A A A A A A A A A A A A A A A A A A B A A A A A A A A A B A A A A A A A A A A A B A A A A A A A A A A B A A A A A A A A A A B A B B A A A B A A A A A A A A A B A A A A B B B A A B B A A A A B A A A A B B A A B A A A A B B A A A A B A A B B B B B A A A A B A A A A A B A A A B A A A A A A A A A A A A A A A A A A A A A A A A A A A A A A A A A A A A A A A A A A A A A A A A A A A A A A A A A A A A A A A A A A A A A A A A A A A A A A A A A A A A A A A A A A A A A A A A A A A A A A A A A B A A B A B B A B B B B B B B B A B B B B B B B B B B B B B B B B B B A B B B B A B B B B B A B B B B B B B B A B A B A B B B B B B A B B B B B B B A B B A B B A B B B B B B B A B B B B A B B B A A B B A B B B B B
6D_118583526                         A A A A A A A A A B A A A A A A A A A A A A A A A A B A A A A A A A A A A A A A A A A A A A A A A A A A A A A A A A A A A A A B A A A A A A A A A A A A A A A A A A A A A A A A A A A A A A A A A A A A A A A A A A A A A A A A A A A A A A A A A A A A A A A A A A A A A A A A A A A A A A A A A A A A A A A A A A A A A A A A A A A B A A B A A A A A A A A A A A A A A A B A A A A A A A A A A A B A B A A A A A A A A A A A A A A A A A A A B A A A A B A B A A B A A A A B B A A A A A A B A A A A A A A A A A A A A B A A A B A A A A A A A A A A A A A A A A A A A A A A A A A A A A A A A A A A A A A A A A A A A A A A A A A A A A A A A A A A A A A A A A A A A A A A A A A A A A A A A A A A A A A A A A A A A A A A A A A A A A B A A A A A A A A A A A A A A A A A A A A A A A A A A A A A A A A A A A A A A A A A A A A B A A A A A A A A A B A A B A A A A A B A A B B A A B A A A A A A A B A B A B A B A A A A A B A A A A A A A A A A A A A A A A A A A A A A A A A A A A A A A A A A A A A A A A A A A A A A A A A A A A A A A A A A A A A A A A A A A A A A B A A A A A A A A A B A A A A A A A A A A A B A A A A A A A A A A A A A A A A A A A A A A A B A A A A A A A A A A A A A A B A A A A A A A A A A A A A A A A A A A A A A A A A A A A A B A A A A A A A A A A A A A A A A A B A A A A A A A A A A A A A A A A A A A A A A A A A A A A A A A A A A A A A A A A A A A A A A A A A A A A A A A A A A A A A A A A A A A A A A A A A A A A A A A A A A A A A A A A A A A A A A A A A A A A A A A A A A A A A A A A A A A B A A B A B B A B B B B B B B B A B B B B B B B B B B B B B B B B B B A B B B B A B B B B B A B B B B B B B B A B A B A B B B B B B A B B B B B B B A B B A B B A B B B B B B B A B B B B A B B B A A B B A B B B B B
6D_117044406                         A A A A A A A A A A A A A A A A A A A A A A A A A A A A A A A A A A A A A A A A A A A A A A A A A A A A A A A A A A A A A A A B A A A A A A A A A A A A A A A A A A A A A A A A A A A A A A A A A A A A A A A A A A A A A A A A A A A A A A A A A A A A A A A A A A A A A A A A A A A A A A A A A A A A A A A A A A A A A A A A A A A B A A B A A A A A A A A A A A A A A A B A A A A A A A A A A A B A B A A A A A A A A A A A A A A A A A A A B A A A A B A B A A B A A A A B B A A A A A A B A A A A A A A A A A A A A B A A A B A A A A A A A A A A A A A A A A A A A A A A A A A A A A A A A A A A A A A A A A A A A A A A A A A A A A A A A A A A A A A A A A A A A A A A A A A A A A A A A A A A A A A A A A A A A A A A A A A A A A B A A A A A A A A A A A A A A A A A A A A A A A A A A A A A A A A A A A A A A A A A A A A A A A A A A A A A A A A A A A A A A A A A A A A A A A A A A A A A A A A B A A A B A A A A A B A A A A A A A A A A A A A A A A A A A A A A A A A A A A A A A A A A A A A A A A A A A A A A A A A A A A A A A A A A A A A A A A A A A A A A A A A A A A A A A A A A A A A A A A A A A A A A A A A A A A A A A A A A A A A A A A A A A A B A A A A A A A A A A A A A A B A A A A A A A A A A A A A A A A A A A A A A A A A A A A A B A A A A A A A A A A A A A A A A A B A A A A A A A A A A B A A A A A A A A A A A A A A A A A A A A A A A A A A A A A A A A A A A A A A A A A A A A A A A A A A A A A A A A A A A A A A A A A A A A A A A A A A A A A A A A A A A A A A A A A A A A A A A A A A A A A A A A A A A B A A A A B A A A A A B A A A A A A A A A A A A A B B A A A A B A A A B A A A B A A A A B A A A A A A B A A A A A A B A A A A A A B A A A B A A A A A A A A A A A A B A A A A A A A A A B A A A A A A A A A A A
6D_129198216                         A A A A A A A A A A A A A A A A A A A A A A A A A A A A A A A A A A A A A A A A A A A A A A A A A A A A A A A A A A A A A A A A A A A A A A A A A A A A A A A A A A A A A A A A A A A A A A A A A A A A A A A A A A A A A A A A A A A A A A A A A A A A A A A A A A A A A A A A A A A A A A A A A A A A A A A A A A A A A A A A A A A B A A B A A A A A A A A A A A A A A A B A A A A A A A A A A A B A B A A A A A A A A A A A A A A A A A A A B A A A A B A B A A B A A A A B B A A A A A A B A A A A A A A A A A A A A B A A A B A A A A A A A A A A A A A A A A A A A A A A A A A A A A A A A A A A A A A A A A A A A A A A A A A A A A A A A A A A A A A A A A A A A A A A A A A A A A A A A A A A A A A A A A A A A A A A A A A A A A B A A A A A A A A A A A A A A A A A A A A A A A A A A A A A A A A A A A A A A A A A A A A A A A A A A A A A A A A A A A A A A A A A A A A A A A A A A A A A A A A B A A A B A A A A A B A A A A A A A A A A A A A A A A A A A A A A A A A A A A A A A A A A A A A A A A A A A A A A A A A A A A A A A A A A A A A A A A A A A A A A A A A A A A A A A A A A A A A A A A A A A A A A A A A A A A A A A A A A A A A A A A A A A A B A A A A A A A A A A A A A A B A A A A A A A A A A A A A A A A A A A A A A A A A A A A A B A A A A A A A A A A A A A A A A A B A A A A A A A A A A B A A A A A A A A A A A A A A A A A A A A A A A A A A A A A A A A A A A A A A A A A A A A A A A A A A A A A A A A A A A A A A A A A A A A A A A A A A A A A A A A A A A A A A A A A A A A A A A A A A A A A A A A A A A B A A A A B A A A A A B A A A A A A A A A A A A A B B A A A A B A A A B A A A B A A A A B A A A A A A B A A A A A A B A A A A A A B A A A B A A A A A A A A A A A A B A A A A A A A A A B A A A A A A A A A A A
6D_129198251                         A A A A A A A A A A A A A A A A A A A A A A A A A A A A A A A A A A A A A A A A A A A A A A A A A A A A A A A A A A A A A A A A A A A A A A A A A A A A A A A A A A A A A A A A A A A A A A A A A A A A A A A A A A A A A A A A A A A A A A A A A A A A A A A A A A A A A A A A A A A A A A A A A A A A A A A A A A A A A A A A A A A B A A B A A A A A A A A A A A A A A A B A A A A A A A A A A A B A B A A A A A A A A A A A A A A A A A A A B A A A A B A B A A B A A A A B B A A A A A A B A A A A A A A A A A A A A B A A A B A A A A A A A A A A A A A A A A A A A A A A A A A A A A A A A A A A A A A A A A A A A A A A A A A A A A A A A A A A A A A A A A A A A A A A A A A A A A A A A A A A A A A A A A A A A A A A A A A A A A B A A A A A A A A A A A A A A A A A A A A A A A A A A A A A A A A A A A A A A A A A A A A A A A A A A A A A A A A A A A A A A A A A A A A A A A A A A A A A A A A B A A A B A A A A A B A A A A A A A A A A A A A A A A A A A A A A A A A A A A A A A A A A A A A A A A A A A A A A A A A A A A A A A A A A A A A A A A A A A A A A A A A A A A A A A A A A A A A A A A A A A A A A A A A A A A A A A A A A A A A A A A A A A A B A A A A A A A A A A A A A A B A A A A A A A A A A A A A A A A A A A A A A A A A A A A A B A A A A A A A A A A A A A A A A A B A A A A A A A A A A B A A A A A A A A A A A A A A A A A A A A A A A A A A A A A A A A A A A A A A A A A A A A A A A A A A A A A A A A A A A A A A A A A A A A A A A A A A A A A A A A A A A A A A A A A A A A A A A A A A A A A A A A A A A B A A A A B A A A A A B A A A A A A A A A A A A A B B A A A A B A A A B A A A B A A A A B A A A A A A B A A A A A A B A A A A A A B A A A B A A A A A A A A A A A A B A A A A A A A A A B A A A A A A A A A A A
6D_129198252                         A A A A A A A A A A A A A A A A A A A A A A A A A A A A A A A A A A A A A A A A A A A A A A A A A A A A A A A A A A A A A A A A A A A A A A A A A A A A A A A A A A A A A A A A A A A A A A A A A A A A A A A A A A A A A A A A A A A A A A A A A A A A A A A A A A A A A A A A A A A A A A A A A A A A A A A A A A A A A A A A A A A B A A B A A A A A A A A A A A A A A A B A A A A A A A A A A A B A B A A A A A A A A A A A A A A A A A A A B A A A A B A B A A B A A A A B B A A A A A A B A A A A A A A A A A A A A B A A A B A A A A A A A A A A A A A A A A A A A A A A A A A A A A A A A A A A A A A A A A A A A A A A A A A A A A A A A A A A A A A A A A A A A A A A A A A A A A A A A A A A A A A A A A A A A A A A A A A A A A B A A A A A A A A A A A A A A A A A A A A A A A A A A A A A A A A A A A A A A A A A A A A A A A A A A A A A A A A A A A A A A A A A A A A A A A A A A A A A A A A B A A A B A A A A A B A A A A A A A A A A A A A A A A A A A A A A A A A A A A A A A A A A A A A A A A A A A A A A A A A A A A A A A A A A A A A A A A A A A A A A A A A A A A A A A A A A A A A A A A A A A A A A A A A A A A A A A A A A A A A A A A A A A A B A A A A A A A A A A A A A A B A A A A A A A A A A A A A A A A A A A A A A A A A A A A A B A A A A A A A A A A A A A A A A A B A A A A A A A A A A B A A A A A A A A A A A A A A A A A A A A A A A A A A A A A A A A A A A A A A A A A A A A A A A A A A A A A A A A A A A A A A A A A A A A A A A A A A A A A A A A A A A A A A A A A A A A A A A A A A A A A A A A A A A B A A A A B A A A A A B A A A A A A A A A A A A A B B A A A A B A A A B A A A B A A A A B A A A A A A B A A A A A A B A A A A A A B A A A B A A A A A A A A A A A A B A A A A A A A A A B A A A A A A A A A A A
6D_76910301                          A A A A A A A A A A A A A A A A A A A A A A A A A A A A A A A A A A A A A A A A A A A A A A A A A A A B A A A A A A A A A A A A A A A A A A A A A A A A A A A A A A A A A A A A A A A A A A A A A A A A A A A A A A A A A A A A A A A A A A A A A A A A A A A A A A A A A A A A A A A A A A A A A A A A A A A A A A A A A A A A A A A B A A B A A A A A A A A A A A A A A A B A A A A A A A A A A A B A B A A A A A A A A A A A A A A A A A A A B A A A A B A B A A B A A A A B B A A A A A A B A A A A A A A A A A A A A B A A A B A A A A A A A A A A A A A A A A A A A A A A A A A A A A A A A A A A A A A A A A A A A A A A A A A A A A A A A A A A A A A A A A A A A A A A A A A A A A A A A A A A A A A A A A A A A A A A A A A A A A A A A A A A A A A A A A A A A A A A A A A A A A A A A A A A A A A A A A A A A A A A A A A A A A A A A A A A A A A A A A A A A A A A A A A A A A A A A A A A A A A B A A A B A A A A A A A A A A A A A A A A A A A A A A A A A A A A A A A A A A A A A A A A A A A A A A A A A A A A A A A A A A A A A A A A A A A A A A A A A A A A A A A A A A A A A A A A A A A A A A A A A A A A A A A A A A A A A A A A A A A A A A A A A A A A A A A A A A A A A A A A A A A A A A A A A A A A A A A A A A A A A A A A A A A A A A A A A A A A A A A A A A A A A A A A A A A A A A A A A A A A B A A A A A A A A A A A A A A A A A A A A A A A A A A A A A A A A A A A A A A A A A A A A A A A A A A A A A A A A A A A A A A A A A A A A A A A A A A A A A A A A A A A A A A A A A A A A A A A A A A A A A A A A A A A B A A A A B A A A A A B A A A A A A A A A A A A A B B A A A A B A A A B A A A B A A A A B A A A A A A B A A A A A A B A A A A A A B A A A B A A A A A A A A A A A A B A A A A A A A A A B A A A A A A A A A A A
6D_129106581                         A A A A A A A A A A A A A A A A A A A A A A A A A A A A A A A A A A A A A A A A A A A A A A A A A A A B A A A A A A A A A A A A A A A A A A A A A A A A A A A A A A A A A A A A A A A A A A A A A A A A A A A A A A A A A A A A A A A A A A A A A A A A A A A A A A A A A A A A A A A A B A A A A A A A A A A A A A A A A A A A A A A B A A B A A A A A A A A A A A A A A A B A A A A A A A A A A A B A B A A A A A A A A A A A A A A A A A A A B A A A A B A B A A B A A A A B B A A A A A A B A A A A A A A A A A A A A B A A A B A A A A A A A A A A A A A A A A A A A A A A A A A A A A A A A A A A A A A A A A A A A A A A A A A A A A A A A A A A A A A A A A A A A A A A A A A A A A A A A A A A A A A A A A A A A A A A A A A A A A A A A A A A A A A A A A A A A A A A A A A A A A A A A A A A A A A A A A A A A A A A A A A A A A A A A A A A A A A A A A A A A A A A A A A A A A A A A A A A A A A B A A A B A A A A A A A A A A A A A A A A A A A A A A A A A A A A A A A A A A A A A A A A A A A A A A A A A A A A A A A A A A A A A A A A A A A A A A A A A A A A A A A A A A A A A A A A A A A A A A A A A A A A A A A A A A A A A A A A A A A A A A A A A A A A A A A A A A A A A A A A A A A A A A A A A A A A A A A A A A A A A A A A A A A A A A A A A A A A A A A A A A A A A A A A A A A A A A A A A A A A B A A A A A A A A A A A A A A A A A A A A A A A A A A A A A A A A A A A A A A A A A A A A A A A A A A A A A A A A A A A A A A A A A A A A A A A A A A A A A A A A A A A A A A A A A A A A A A A A A A A A A A A A A A A B A A A A B A A A A A B A A A A A A A A A A A A A B B A A A A B A A A B A A A B A A A A B A A A A A A B A A A A A A B A A A A A A B A A A B A A A A A A A A A A A A B A A A A A A A A A B A A A A A A A A A A A
6D_131770577                         A A A A A A A A A A A A A A A A A A A A A A A A A A A A A A A A A A A A A A A A A A A A A A A A A A A B A A A A A A A A A A A A A A A A A A A A A A A A A A A A A A A A A A A A A A A A A A A A A A A A A A A A A A A A A A A A A A A A A A A A A A A A A A A A A A A A A A A A A A A A B A A A A A A A A A A A A A A A A A A A A A A B A A B A A A A A A A A A A A A A A A B A A A A A A A A A A A B A B A A A A A A A A A A A A A A A A A A A B A A A A B A B A A B A A A A B B A A A A A A B A A A A A A A A A A A A A B A A A B A A A A A A A A A A A A A A A A A A A A A A A A A A A A A A A A A A A A A A A A A A A A A A A A A A A A A A A A A A A A A A A A A A A A A A A A A A A A A A A A A A A A A A A A A A A A A A A A A A A A A A A A A A A A A A A A A A A A A A A A A A A A A A A A A A A A A A A A A A A A A A A A A A A A A A A A A A A A A A A A A A A A A A A A A A A A A A A A A A A A A A A A A A A A A A A A A A A A A A A A A A A A A A A A A A A A A A A A A A A A A A A A A A A A A A A A A A A A A A A A A A A A A A A A A A A A A A A A A A A A A A A A A A A A A A A A A A A A A A A A A A A A A A A A A A A A A A A A A A A A A A A A A A A A A A A A A A A A A A A A A A A A A A A A A A A A A A A A A A A A A A A A A A A A A A A A A A A A A A A A A A A A A A A A A A A A A A A A A A A A A A A A A A A A A A A A A A A A A A A A A A A A A A A A A A A A A A A A A A A A A A A A A A A A A A A A A A A A A A A A A A A A A A A A A A A A A A A A A A A A A A A A A A A A A A A A A A A A A A A A A A A A A A A A A A A A A A A A A A A A A A A A A A A A A A A A A A A B A A A A A A A A A A A A A A A A A A A A A A A A A A A A A A A A A A A A A A A A A A A B A A A A A A A A A A A A B A A A A A A A A A A A A A A A A A A A A A
6D_64298447                          A A A A A A A A A A A A A A A A A A A A A A A A A A A A A A A A A A A A A A A A A A A A A A A A A A A B A A A A A A A A A A A A A A A A A A A A A A A A A A A A A A A A A A A A A A A A A A A A A A A A A A A A A A A A A A A A A A A A A A A A A A A A A A A A A A A A A A A A A A A A B A A A A A A A A A A A A A A A A A A A A A A B A A B A A A A A A A A A A A A A A A B A A A A A A A A A A A B A B A A A A A A A A A A A A A A A A A A A B A A A A B A B A A B A A A A B B A A A A A A B A A A A A A A A A A A A A B A A A B A A A A A A A A A A A A A A A A A A A A A A A A A A A A A A A A A A A A A A A A A A A A A A A A A A A A A A A A A A A A A A A A A A A A A A A A A A A A A A A A A A A A A A A A A A B A A B A A A A A A A A A A A A A A A A A A A A A A A A A A A A A A A A A A A B A A A A A A A A A A A A A A A A A A A A A A A A A A A A A A A A A A A A A A A A A A A A A A A A A A A A A A A A A A A A A A A A A A A A A A A A A A A A A A A A A A A A A A A A A A A A A A A A A A A A A A A A A A A A A A A A A A A A A A A A A A A A A A A A A A A A A A A A A A A A A A A A A A A A A A A A A A A A A A A A A A A A A A A A A A A A A A A A A A A A A A A A A A A A A A A A A A A A A A A A A A A A A A A A A A A A A A A A A A A A A A A A A A A A A A A A A A A A A A A A A A A A A A A A A A A A A A A A A A A A A A A A A A A A A A A A A A A A A A A A A A A A A A A A A A A A A A A A A A A A A A A A A A A A A A A A A A A A A A A A A A A A A A A A A A A A A A A A A A A A A A A A A A A A A A A A A A A A A A A A A A A A A A A A A A A A A A A A A A A A A A A B A B A A A A A A A A A A A A A A A A A A A A A A A A A A A A A A A A A A A A A A A A A A A B A A A A A A A A A A A A B A A A A A A A A A A A A A A A A A A A A A
6D_13406768                          A A A A A A A A A A A A A A A A A A A A A A A A A A A A A A A A A A A A A A A A A A A A A A A A A A A B A A A A A A A A A A A A A A A A A A A A A A A A A A A A A A A A A A A A A A A A A A A A A A A A A A A A A A A A A A A A A A A A A A A A A A A A A A A A A A A A A A A A A A A A B A A A A A A A A A A A A A A A A A A A A A A B A A B A A A A A A A A A A A A A A A B A A A A A A A A A A A B A B A A A A A A A A A A A A A A A A A A A B A A A A B A B A A B A A A A B B A A A A A A B A A A A A A A A A A A A A B A A A B A A A A A A A A A A A A A A A A A A A A A A A A A A A A A A A A A A A A A A A A A A A A A A A A A A A A A A A A A A A A A A A A A A A A A A A A A A A A A A A A A A A A A A A A A A B A A B A A A A A A A A A A A A A A A A A A A A A A A A A A A A A A A A A A A B A A A A A A A A A A A A A A A A A A A A A A A A A A A A A A A A A A A A A A A A A A A A A A A A A A A A A A A A A A A A A A A A A A A A A A A A A A A A A A A A A A A A A A A A A A A A A A A A A A A A A A A A A A A A A A A A A A A A A A A A A A A A A A A A A A A A A A A A A A A A A A A A A A A A A A A A A A A A A A A A A A A A A A A A A A A A A A A A A A B A A A A A A A A A A A A A A B A A A A A A A A A A A A A A A A A A B A A A A A A A A A A A A A A A A A A A A A A A A A A A A B A A A A A A A A A A A A A A A A A A A A A A A A A A A A A A A A A A A A A A A A A A A A A A A A A A A A A A A A A A A A A A A A A A A A A A A A A A A A A A A A A A A A A A A A A A A A A A A A A A A A A A A A A A A A A A A A A A A A A A A A A A A A A A A A A A A A A A A A A A A A A B A B A A A A A A A A A A A A A A A A A A A A A A A A A A A A A A A A A A A A A A A A A A A B A A A A A A A A A A A A B A A A A A A A A A A A A A A A A A A A A A
6D_18389554                          A A A A A A A A B A A A A A A A A A A A A A A B A A A A A A A A A A A A A A A A A A A A B A B A A A A B B A A A B A A A A A A A A A A A A A A A A A A A A A A A A A A A A A A A A A A A A A A A A A A A A A A A A A A A A A A A A A A A A A A A A A A A A A A A A A A A A A A A A A A A B A A A A A A A A A A A A A A A A A A A A A A B A A B A A A A A A A A A A A A A A A B A A A A A A A A A A A B A B A A A A A A A A A A A A A A A A A A A A A A A A A A B A A B A A A A B B A A A A A A B A A A A A A A A A A A A A B A A A B A A A A A A A A A A A A A A A A A A A A A A A A A A A A A A A A A A A A A A A A A A A A A A A A A A A A A A A A A A A A A A A A A A A A A A A A A A A A A A A A A A A A A A A A A A B A A B A A A A A A A A A A A A A A A A A A A A A A A A A A A A A A A A A A A B A A A A A A A A A A A A A A A A A A A A A A A A A A A A A A A A A A A A A A A A A A A A A A A A A A A A A A A A B A A A A A A A A A A A A A A A A A A A A A A A A A A A A A A A A A A A A A A A A A A A A A A A A A A A A A A A A A A A A A A A A A A A A A A A A A A A A A A A A A A A A A A A A A A A A A A A A A A A A A A A A A A A A A A B A A A A B A B A A A B A B A A A A A A A A A A B A B A A A A A A A A A A A A A A A A A A B A A A A A A A A A B A A B A A A A A A A A A A A A A A A B A A A A A A A A A A A A B A A A A A A A A A A A A A A A A A A A A A A A B A A A A A A A A A A A A A A A A A A A A A A A A A A A A A A A A A A A A A A A A A A A A A A A A A A A A A A A A A A A A A A A A A A A A A A A A A A A A A A A A A A A A A A A A A A A A A A A A A A A A A A A A B A A A A A A A A A A A A A A A A A A A A A A A A A A A A A A A A A A A A A A A A A A A A A B A A A A A A A A A A A A A A A A A A A A A A A A A A A A A A A A A A
6D_147512292                         A A A A A A A A B A A A A A A A A A A A A A A B A A A A A A A A A A A A A A A A A A A A B A B A A A A B B A A A B A A A A A A A A A A A A A A A A A A A A A A A A A A A A A A A A A A A A A A A A A A A A A A A A A A A A A A A A A A A A A A A A A A A A A A A A A A A A A A A A A A A B A A A A A A A A A A A A A A A A A A A A B B B B A B A B B B B B B B B B B B B B B B B A B B B B B B B B B B B B B B B B B B B B A B B B B B B A B A B A B B B B B B B A B B B B B B B B B B A B A B B B B A B B B B B B B B B B B B B B B A A A A A A A A A A A A A A A A A A A A A A A A A A A A A A A A A A A A A A A A A A A A A A A A A A A A A A A A A A A A A A A A A A A A A A A A A A A A A A A A A A A A A A A A A A B A A B A A A A A A A A A A A A A A A A A A A A A A A A A A A A A A A A A A A B A A A A A A A A A A A A A A A A A A A A A A A A A A A A A A A A A A A A A A A A A A A A A A A A A A A A A A A A B A A A A A A A A A A A A A A A A A A A A A A A A A A A A A A A A A A A A A A A A A A A A A A A A A A A A A A A A A A A A A A A A A A A A A A A A A A A A A A A A A A A A A A A A A A A A A A A A A A A A A A A A A A A A A A B A A A A B A B A A A B A B A A A A A A A A A A B A B A A A A A A A A A A A A A A A A A A B A A A A A A A A A B A A B A A A A A A A A A A A A A A A B A A A A A A A A A A A A B A A A A A A A A A A A A A A A A A A A A A A A B A A A A A A A A A A A A A A A A A A A A A A A A A A A A A A A A A A A A A A A A A A A A A A A A A A A A A A A A A A A A A A A A A A A A A A A A A A A A A A A A A A A A A B A A A A A A A A A A A A A A A A A A B A A A A A A A A A A A A A B A A A A A A A B A A A A A A A A A A A A A A A A A A A A A A A B A A A A A A A A A A A A A A A A A A A A A A A A A A A A A A A A A A
6D_118583514                         A A A A A A A A B A A A A A A A A A A A A A A B A A A A A A A A A A A A A A A A A A A A B A B A A A A B B A A A B A A A A A A A A A A A A A A A A A A A A A A A A A A A A A A A A A A A A A A A A A A A A A A A A A A A A A A A A A A A A A A A A A A A A A A A A A A A A A A A A A A A B A A A A A A A A A A A A A A A A A A A A B B B B A B A B B B B B B B B B B B B B B B B A B B B B B B B B B B B B B B B B B B B B A B B B B B B A B A B A B B B B B B B A B B B B B B B B B B A B A B B B B A B B B B B B B B B B B B B B B A A A A A A A A A A A A A A A A A A A A A A A A A A A A A A A A A A A A A A A A A A A A A A A A A A A A A A A A A A A A A A A A A A A A A A A A A A A A A A A A A A A A A A A A A A B A A B A A A A A A A A A A A A A A A A A A A A A A A A A A A A A A A A A A A B A A A A A A A A A A A A A A A A A A A A A A A A A A A A A A A A A A A A A A A A A A A A A A A A A A A A A A A A B A A A A A A A A A A A A A A A A A A A A A A A A A A A A A A A A A A A A A A A A A A A A A A A A A A A A A A A A A A A A A A A A A A A A A A A A A A A A A A A A A A A A A A A A A A A A A A A A A A A A A A A A A A A A A A B A A A A B A B A A A B A B A A A A A A A A A A B A B A A A A A A A A A A A A A A A A A A B A A A A A A A A A B A A B A A A A A A A A A A A A A A A B A A A A A A A A A A A A B A A A A A A A A A A A A A A A A A A A A A A A B A A A A A A A A A A A A A A A A A A A A A A A A A A A A A A A A A A A A A A A A A A A A A A A A A A A A A A A A A A A A A A A A A A A A A A A A A A A A A A A A A A A A A B A A A A A A A A A A A A A A A A A A B A A A A A A A A A A A A A B A A A A A A A B A A A A A A A A A A A A A A A A A A A A A A A B A A A A A A A A A A A A A A A A A A A A A A A A A A A A A A A A A A
6D_157769773                         A A A A A A A A B A A A A A A A A A A A A A A B A A A A A A A A A A A A A A A A A A A A B A B A A A A B B A A A B A A A A A A A A A A A A A A A A A A A A A A A A A A A A A A A A A A A A A A A A A A A A A A A A A A A A A A A A A A A A A A A A A A A A A A A A A A A A A A A A A A A B A A A A A A A A A A A A A A A A A A A A B B B B A B A B B B B B B B B B B B B B B B B A B B B B B B B B B B B B B B B B B B B B A B B B B B B A B A B A B B B B B B B A B B B B B B B B B B A B A B B B B A B B B B B B B B B B B B B B B A A A A A A A A A A A A A A A A A A A A A A A A A A A A A A A A A A A A A A A A A A A A A A A A A A A A A A A A A A A A A A A A A A A A A A A A A A A A A A A A A A A A A A A A A A B A A B A A A A A A A A A A A A A A A A A A A A A A A A A A A A A A A A A A A B A A A A A A A A A A A A A A A A A A A A A A A A A A A A A A A A A A A A A A A A A A A A A A A A A A A A A A A A B A A A A A A A A A A A A A A A A A A A A A A A A A A A A A A A A A A A A A A A A A A A A A A A A A A A A A A A A A A A A A A A A A A A A A A A A A A A A A A A A A A A A A A A A A A A A A A A A A A A A A A A A A A A A B B B A B B A B B B B A B B B B B B B B B B B A B B B A B B A B B B B B B B A B B A B B B B A B B A B B B B B A B B B B B B B B B B B B B B B A B A B B B B B B B B B A A B A A B B B A B A A A A A A A A A A A A A A A A A A A A B A A A A A A A A A A A A A A A A A A A A A A A A A A A A A A A A A A A A A A A A A A A A A A A A A A A A A A A A A A A A A A A A A A A A A A A A A A A A A A A A A A A A A B A A A A A A A A A A A A A A A A A A B A A A A A A A A A A A A A B A A A A A A A B A A A A A A A A A A A A A A A A A A A A A A A B A A A A A A A A A A A A A A A A A A A A A A A A A A A A A A A A A A
6D_44717700                          A A A A A A A A B A A A A A A A A A A A A A A B A A A A A A A A A A A A A A A A A A A A B A B A A A A B B A A A B A A A A A A A A A A A A A A A A A A A A A A A A A A A A A A A A A A A A A A A A A A A A A A A A A A A A A A A A A A A A A A A A A A A A A A A A A A A A A A A A A A A B A A A A A A A A A A A A A A A A A A A A A B B A A B A A A A A A A A A A A A A A A A B A A A A A A A A B A A A A A A A A A B A B A A B A A A B A A A A A A A A A A A B A A A A A A A A A A B A A A A B B B A A A A A A A B A A A A A A B A A A A A A A A A A A A A A A A A A A A A A A A A A A A A A A A A A A A A A A A A A A A A A A A A A A A A A A A A A A A A A A A A A A A A A A A A A A A A A A A A A A A A A A A A A A B A A B A A A A A A A A A A A A A A A A A A A A A A A A A A A A A A A A A A A B A A A A A A A A A A A A A A A A A A A A A A A A A A A A A A A A A A A A A A A A A A A A A A A A A A A A A A A A B A A A A A A A A A A A A A A A A A A A A A A A A A A A A A A A A A A A A A A A A A A A A A A A A A A A A A A A A A A A A A A A A A A A A A A A A A A A A A A A A A A A A A A A A A A A A A A A A A A A A A A A A A A A A B B B A B B A B B B B A B B B B B B B B B B B A B B B A B B A B B B B B B B A B B A B B B B A B B A B B B B B A B B B B B B B B B B B B B B B A B A B B B B B B B B B A A B A A B B B A B A A A A A A A A A A A A A A A A A A A A B A A A A A A A A A A A A A A A A A A A A A A A A A A A A A A A A A A A A A A A A A A A A A A A A A A A A A A A A A A A A A A A A A A A A A A A A A A A A A A A A A A A A A B A A A A A A A A A A A A A A A A A A B A A A A A A A A A A A A A B A A A A A A A B A A A A A A A A A A A A A A A A A A A A A A A B A A A A A A A A A A A A A A A A A A A A A A A A A A A A A A A A A A
6D_43822670                          A A A A A A A A B A A A A A A A A A A A A A A B A A A A A A A A A A A A A A A A A A A A B A B A A A A B B A A A B A A A A A A A A A A A A A A A A A A A A A A A A A A A A A A A A A A A A A A A A A A A A A A A A A A A A A A A A A A A A A A A A A A A A A A A A A A A A A A A A A A A B A A A A A A A A A A A A A A A A A A A A A B B B B B B A A A A B B B A A B A B B B A B A A A A A B A A B B B A A B A B B A B B B A A B A B B B A A A A A B B A B A B B B A A A A B A A A B B A B B A B B B B A A B A B A B B A B A B A B A A A A A A A A A A A A A A A A A A A A A A A A A A A A A A A A A A A A A A A A A A A A A A A A A A A A A A A A A A A A A A A A A A A A A A A A A A A A A A A A A A A A A A A A A A A B A A B A A A A A A A A A A A A A A A A A A A A A A A A A A A A A A A A A A A B A A A A A A A A A A A A A A A A A A A A A A A A A A A A A A A A A A A A A A A A A A A A A A A A A A A A A A A A B A A A A A A A A A A A A A A A A A A A A A A A A A A A A A A A A A A A A A A A A A A A A A A A A A A A A A A A A A A A A A A A A A A A A A A A A A A A A A A A A A A A A A A A A A A A A A A A A A A A A A A A A A A A A B B B A B B A B B B B A B B B B B B B B B B B A B B B A B B A B B B B B B B A B B A B B B B A B B A B B B B B A B B B B B B B B B B B B B B B A B A B B B B B B B B B A A B A A B B B A B A A A A A A A A A A A A A A A A A A A A B A A A A A A A A A A A A A A A A A A A A A A A A A A A A A A A A A A A A A A A A A A A A A A A A A A A A A A A A A A A A A A A A A A A A A A A A A A A A A A A A A A A A A B A A A A A A A A A A A A A A A A A A B A A A A A A A A A A A A A B A A A A A A A B A A A A A A A A A A A A A A A A A A A A A A A B A A A A A A A A A A A A A A A A A A A A A A A A A A A A A A A A A A
6D_168469683                         A A A A A A A A B A A A A A A A A A A A A A A B A A A A A A A A A A A A A A A A A A A A B A B A A A A B B A A A B A A A A A A A A A A A A A A A A A A A A A A A A A A A A A A A A A A A A A A A A A A A A A A A A A A A A A A A A A A A A A A A A A A A A A A A A A A A A A A A A A A A B A A A A A A A A A A A A A A A A A A A A A B B B B B B A A A A B B B A A B A B B B A B A A A A A B A A B B B A A B A B B A B B B A A B A B B B A A A A A B B A B A B B B A A A A B A A A B B A B B A B B B B A A B A B A B B A B A B A B A A A A A A A A A A A A A A A A A A A A A A A A A A A A A A A A A A A A A A A A A A A A A A A A A A A A A A A A A A A A A A A A A A A A A A A A A A A A A A A A A A A A A A A A A A A B A A B A A A A A A A A A A A A A A A A A A A A A A A A A A A A A A A A A A A B A A A A A A A A A A A A A A A A A A A A A A A A A A A A A A A A A A A A A A A A A A A A A A A A A A A A A A A A B A A A A A A A A A A A A A A A A A A A A A A A A A A A A A A A A A A A A A A A A A A A A A A A A A A A A A A A A A A A A A A A A A A A A A A A A A A A A A A A A A A A A A A A A A A A A A A A A A A A A A A A A A A A A B B B A B B A B B B B A B B B B B B B B B B B A B B B A B B A B B B B B B B A B B A B B B B A B B A B B B B B A B B B B B B B B B B B B B B B A B A B B B B B B B B B A A B A A B B B A B A A A A A A A A A A A A A A A A A A A A B A A A A A A A A A A A A A A A A A A A A A A A A A A A A A A A A A A A A A A A A A A A A A A A A A A A A A A A A A A A A A A A A A A A A A A A A A A A A A A A A A A A A A B A A A A A A A A A A A A A A A A A A B A A A A A A A A A A A A A B A A A A A A A B A A A A A A A A A A A A A A A A A A A A A A A B A A A A A A A A A A A A A A A A A A A A A A A A A A A A A A A A A A
6D_44717734                          A A A A A A A A B A A A A A A A A A A A A A A B A A A A A A A A A A A A A A A A A A A A B A B A A A A B B A A A B A A A A A A A A A A A A A A A A A A A A A A A A A A A A A A A A A A A A A A A A A A A A A A A A A A A A A A A A A A A A A A A A A A A A A A A A A A A A A A A A A A A B A A A A A A A A A A A A A A A A A A A A A B B B B B B A A A A B B B A A B A B B B A B A A A A A B A A B B B A A B A B B A B B B A A B A B B B A A A A A B B A B A B B B A A A A B A A A B B A B B A B B B B A A B A B A B B A B A B A B A A A A A A A A A A A A A A A A A A A A A A A A A A A A A A A A A A A A A A A A A A A A A A A A A A B A A A A A A A A A A A A A A A A A A A A A A A A A A A A A A A A A A A A A A A A B A A B A A A A A A A A A A A A A A A A A A A A A A A A A A A A A A A A A A A B A A A A A A A A A A A A A A A A A A A A A A A A A A A A A A A A A A A A A A A A A A A A A A A A A A A A A A A A A A A A A A A A A A A A A A A A A A A A A A A A A A A A A A A A A A A A A A A A A A A A A A A A A A A A A A A A A A A A A A A A A A A A A A A A A A A A A A A A A A A A A A A A A A A A A A A A A A A A A A A A A A A A A B B B A B B A B B B B A B B B B B B B B B B B A B B B A B B A B B B B B B B A B B A B B B B A B B A B B B B B A B B B B B B B B B B B B B B B A B A B B B B B B B B B A A B A A B B B A B A A A A A A A A A A A A A A A A A A A A A A A A A A A A A A A A A A A A A A A A A A A A A A A A A A A A A A A A A A A A A A A A A A A A A A A A A A A A A A A A A A A A A A A A A A A A A A A A A A B A A A B A B A B A B A A A A A A A A A B A A A B A A B A A A A A B A A A B A A A B A A B B A A A B A A A A A A A A B A A A A A B A A A A A A A B B A A A A A A B A A A A A A A A A A A A A A A A A A A B A B A A A A A
[truncated: 2,475,811 more chars]
